# Supplementary material for: Extracellular Vesicles From the Human Natural Killer Cell Line NK3.3 Have Broad and Potent Anti-Tumor Activity
Source: Front Cell Dev Biol. 2021 Jul 23;9:698639. doi: 10.3389/fcell.2021.698639 (PMC8343581; doi:10.3389/fcell.2021.698639)
Supplement: Supplementary file 2 [file Table_2.XLSX]

## Sheet: Protein Report
Identified Proteins (623)	Accession Number	Molecular Weight	SpC 35173			35173
Myosin-9 OS=Homo sapiens GN=MYH9 PE=1 SV=4	sp|P35579|MYH9_HUMAN	227 kDa	212		Total number of proteins identified	623
(Bos taurus) Bovine serum albumin precursor	IPI:CON_00708398.1|SWISS-PROT:P02769	69 kDa	207		Total number of spectra matching	7354
Annexin A6 OS=Homo sapiens GN=ANXA6 PE=1 SV=3	sp|P08133|ANXA6_HUMAN	76 kDa	116		Total number of unique peptides	4756
Actin, cytoplasmic 1 OS=Homo sapiens GN=ACTB PE=1 SV=1	sp|P60709|ACTB_HUMAN	42 kDa	116
Moesin OS=Homo sapiens GN=MSN PE=1 SV=3	sp|P26038|MOES_HUMAN	68 kDa	102
Histone H4 OS=Homo sapiens GN=HIST1H4A PE=1 SV=2	sp|P62805|H4_HUMAN	11 kDa	82
Keratin, type II cytoskeletal 1 OS=Homo sapiens GN=KRT1 PE=1 SV=6	sp|P04264|K2C1_HUMAN	66 kDa	77
Heat shock protein HSP 90-beta OS=Homo sapiens GN=HSP90AB1 PE=1 SV=4	sp|P08238|HS90B_HUMAN	83 kDa	76
Receptor-type tyrosine-protein phosphatase C OS=Homo sapiens GN=PTPRC PE=1 SV=2	sp|P08575|PTPRC_HUMAN	147 kDa	71
Tax_Id=9606 Gene_Symbol=KRT10 Keratin, type I cytoskeletal 10	IPI:CON_00009865.2|SWISS-PROT:P13645 (+1)	60 kDa	68
Filamin-A OS=Homo sapiens GN=FLNA PE=1 SV=4	sp|P21333|FLNA_HUMAN	281 kDa	65
Fatty acid synthase OS=Homo sapiens GN=FASN PE=1 SV=3	sp|P49327|FAS_HUMAN	273 kDa	60
Pyruvate kinase PKM OS=Homo sapiens GN=PKM PE=1 SV=4	sp|P14618|KPYM_HUMAN	58 kDa	58
Elongation factor 2 OS=Homo sapiens GN=EEF2 PE=1 SV=4	sp|P13639|EF2_HUMAN	95 kDa	54
Clathrin heavy chain 1 OS=Homo sapiens GN=CLTC PE=1 SV=5	sp|Q00610|CLH1_HUMAN	192 kDa	53
Keratin, type I cytoskeletal 9 OS=Homo sapiens GN=KRT9 PE=1 SV=3	sp|P35527|K1C9_HUMAN	62 kDa	53
Heat shock protein HSP 90-alpha OS=Homo sapiens GN=HSP90AA1 PE=1 SV=5	sp|P07900|HS90A_HUMAN	85 kDa	85
Tax_Id=9606 Gene_Symbol=KRT2 Keratin, type II cytoskeletal 2 epidermal	IPI:CON_00021304.1|SWISS-PROT:P35908 (+1)	66 kDa	56
Trypsin - Sus scrofa (Pig).	IPI:CON_Trypsin|SWISS-PROT:P00761|TRYP_PIG	24 kDa	47
Tubulin beta chain OS=Homo sapiens GN=TUBB PE=1 SV=2	sp|P07437|TBB5_HUMAN	50 kDa	45
Histone H3.1 OS=Homo sapiens GN=HIST1H3A PE=1 SV=2	sp|P68431|H31_HUMAN (+2)	15 kDa	45
Cytoplasmic dynein 1 heavy chain 1 OS=Homo sapiens GN=DYNC1H1 PE=1 SV=5	sp|Q14204|DYHC1_HUMAN	532 kDa	45
Histone H2B type 1-O OS=Homo sapiens GN=HIST1H2BO PE=1 SV=3	sp|P23527|H2B1O_HUMAN (+2)	14 kDa	44
Vimentin OS=Homo sapiens GN=VIM PE=1 SV=4	sp|P08670|VIME_HUMAN	54 kDa	43
Glyceraldehyde-3-phosphate dehydrogenase OS=Homo sapiens GN=GAPDH PE=1 SV=3	sp|P04406|G3P_HUMAN	36 kDa	42
T-complex protein 1 subunit gamma OS=Homo sapiens GN=CCT3 PE=1 SV=4	sp|P49368|TCPG_HUMAN	61 kDa	42
Alpha-actinin-4 OS=Homo sapiens GN=ACTN4 PE=1 SV=2	sp|O43707|ACTN4_HUMAN	105 kDa	40
E3 ubiquitin-protein ligase RNF213 OS=Homo sapiens GN=RNF213 PE=1 SV=3	sp|Q63HN8|RN213_HUMAN	591 kDa	40
X-ray repair cross-complementing protein 5 OS=Homo sapiens GN=XRCC5 PE=1 SV=3	sp|P13010|XRCC5_HUMAN	83 kDa	37
HLA class II histocompatibility antigen, DRB1-4 beta chain OS=Homo sapiens GN=HLA-DRB1 PE=1 SV=1	sp|P13760|2B14_HUMAN	30 kDa	37
Transitional endoplasmic reticulum ATPase OS=Homo sapiens GN=VCP PE=1 SV=4	sp|P55072|TERA_HUMAN	89 kDa	36
T-complex protein 1 subunit beta OS=Homo sapiens GN=CCT2 PE=1 SV=4	sp|P78371|TCPB_HUMAN	57 kDa	36
Granzyme B OS=Homo sapiens GN=GZMB PE=1 SV=2	sp|P10144|GRAB_HUMAN	28 kDa	34
60S ribosomal protein L3 OS=Homo sapiens GN=RPL3 PE=1 SV=2	sp|P39023|RL3_HUMAN	46 kDa	34
Heat shock cognate 71 kDa protein OS=Homo sapiens GN=HSPA8 PE=1 SV=1	sp|P11142|HSP7C_HUMAN	71 kDa	33
X-ray repair cross-complementing protein 6 OS=Homo sapiens GN=XRCC6 PE=1 SV=2	sp|P12956|XRCC6_HUMAN	70 kDa	32
T-complex protein 1 subunit theta OS=Homo sapiens GN=CCT8 PE=1 SV=4	sp|P50990|TCPQ_HUMAN	60 kDa	32
Alpha-2-macroglobulin OS=Homo sapiens GN=A2M PE=1 SV=3	sp|P01023|A2MG_HUMAN	163 kDa	31
T-complex protein 1 subunit alpha OS=Homo sapiens GN=TCP1 PE=1 SV=1	sp|P17987|TCPA_HUMAN	60 kDa	31
T-complex protein 1 subunit epsilon OS=Homo sapiens GN=CCT5 PE=1 SV=1	sp|P48643|TCPE_HUMAN	60 kDa	31
40S ribosomal protein S4, X isoform OS=Homo sapiens GN=RPS4X PE=1 SV=2	sp|P62701|RS4X_HUMAN	30 kDa	31
L-lactate dehydrogenase A chain OS=Homo sapiens GN=LDHA PE=1 SV=2	sp|P00338|LDHA_HUMAN	37 kDa	30
Actin-related protein 3 OS=Homo sapiens GN=ACTR3 PE=1 SV=3	sp|P61158|ARP3_HUMAN	47 kDa	30
Dedicator of cytokinesis protein 2 OS=Homo sapiens GN=DOCK2 PE=1 SV=2	sp|Q92608|DOCK2_HUMAN	212 kDa	28
60S ribosomal protein L7 OS=Homo sapiens GN=RPL7 PE=1 SV=1	sp|P18124|RL7_HUMAN	29 kDa	27
ATP-citrate synthase OS=Homo sapiens GN=ACLY PE=1 SV=3	sp|P53396|ACLY_HUMAN	121 kDa	27
Annexin A5 OS=Homo sapiens GN=ANXA5 PE=1 SV=2	sp|P08758|ANXA5_HUMAN	36 kDa	26
C-C motif chemokine 5 OS=Homo sapiens GN=CCL5 PE=1 SV=3	sp|P13501|CCL5_HUMAN	10 kDa	26
Plastin-2 OS=Homo sapiens GN=LCP1 PE=1 SV=6	sp|P13796|PLSL_HUMAN	70 kDa	26
T-complex protein 1 subunit zeta OS=Homo sapiens GN=CCT6A PE=1 SV=3	sp|P40227|TCPZ_HUMAN	58 kDa	26
Coatomer subunit alpha OS=Homo sapiens GN=COPA PE=1 SV=2	sp|P53621|COPA_HUMAN	138 kDa	26
Elongation factor 1-alpha 1 OS=Homo sapiens GN=EEF1A1 PE=1 SV=1	sp|P68104|EF1A1_HUMAN (+1)	50 kDa	26
Tubulin alpha-1B chain OS=Homo sapiens GN=TUBA1B PE=1 SV=1	sp|P68363|TBA1B_HUMAN (+2)	50 kDa	26
DNA-dependent protein kinase catalytic subunit OS=Homo sapiens GN=PRKDC PE=1 SV=3	sp|P78527|PRKDC_HUMAN	469 kDa	26
Sodium/potassium-transporting ATPase subunit alpha-1 OS=Homo sapiens GN=ATP1A1 PE=1 SV=1	sp|P05023|AT1A1_HUMAN	113 kDa	25
T-complex protein 1 subunit eta OS=Homo sapiens GN=CCT7 PE=1 SV=2	sp|Q99832|TCPH_HUMAN	59 kDa	25
Annexin A2 OS=Homo sapiens GN=ANXA2 PE=1 SV=2	sp|P07355|ANXA2_HUMAN	39 kDa	25
Granzyme A OS=Homo sapiens GN=GZMA PE=1 SV=2	sp|P12544|GRAA_HUMAN	29 kDa	24
40S ribosomal protein S3a OS=Homo sapiens GN=RPS3A PE=1 SV=2	sp|P61247|RS3A_HUMAN	30 kDa	24
Talin-1 OS=Homo sapiens GN=TLN1 PE=1 SV=3	sp|Q9Y490|TLN1_HUMAN	270 kDa	24
Actin-related protein 2/3 complex subunit 2 OS=Homo sapiens GN=ARPC2 PE=1 SV=1	sp|O15144|ARPC2_HUMAN	34 kDa	23
Major vault protein OS=Homo sapiens GN=MVP PE=1 SV=4	sp|Q14764|MVP_HUMAN	99 kDa	23
Tax_Id=9606 Gene_Symbol=KRT14 Keratin, type I cytoskeletal 14	IPI:CON_00384444.5|SWISS-PROT:P02533 (+1)	52 kDa	33
Unconventional myosin-Ig OS=Homo sapiens GN=MYO1G PE=1 SV=2	sp|B0I1T2|MYO1G_HUMAN	116 kDa	22
Annexin A1 OS=Homo sapiens GN=ANXA1 PE=1 SV=2	sp|P04083|ANXA1_HUMAN	39 kDa	23
Histone H2A type 1-B/E OS=Homo sapiens GN=HIST1H2AB PE=1 SV=2	sp|P04908|H2A1B_HUMAN (+1)	14 kDa	22
Alpha-enolase OS=Homo sapiens GN=ENO1 PE=1 SV=2	sp|P06733|ENOA_HUMAN	47 kDa	22
40S ribosomal protein S16 OS=Homo sapiens GN=RPS16 PE=1 SV=2	sp|P62249|RS16_HUMAN	16 kDa	22
Phosphoglycerate kinase 1 OS=Homo sapiens GN=PGK1 PE=1 SV=3	sp|P00558|PGK1_HUMAN	45 kDa	21
Complement C4-A OS=Homo sapiens GN=C4A PE=1 SV=2	sp|P0C0L4|CO4A_HUMAN (+1)	193 kDa	21
40S ribosomal protein S2 OS=Homo sapiens GN=RPS2 PE=1 SV=2	sp|P15880|RS2_HUMAN	31 kDa	21
Actin-related protein 2 OS=Homo sapiens GN=ACTR2 PE=1 SV=1	sp|P61160|ARP2_HUMAN	45 kDa	24
Complement C3 OS=Homo sapiens GN=C3 PE=1 SV=2	sp|P01024|CO3_HUMAN	187 kDa	20
HLA class II histocompatibility antigen, DQ beta 1 chain OS=Homo sapiens GN=HLA-DQB1 PE=1 SV=2	sp|P01920|DQB1_HUMAN	30 kDa	20
Prelamin-A/C OS=Homo sapiens GN=LMNA PE=1 SV=1	sp|P02545|LMNA_HUMAN	74 kDa	20
40S ribosomal protein S3 OS=Homo sapiens GN=RPS3 PE=1 SV=2	sp|P23396|RS3_HUMAN	27 kDa	20
60S ribosomal protein L7a OS=Homo sapiens GN=RPL7A PE=1 SV=2	sp|P62424|RL7A_HUMAN	30 kDa	20
HLA class II histocompatibility antigen, DR alpha chain OS=Homo sapiens GN=HLA-DRA PE=1 SV=1	sp|P01903|DRA_HUMAN	29 kDa	19
Fructose-bisphosphate aldolase A OS=Homo sapiens GN=ALDOA PE=1 SV=2	sp|P04075|ALDOA_HUMAN	39 kDa	19
Apolipoprotein B-100 OS=Homo sapiens GN=APOB PE=1 SV=2	sp|P04114|APOB_HUMAN	516 kDa	19
Guanine nucleotide-binding protein G(i) subunit alpha-2 OS=Homo sapiens GN=GNAI2 PE=1 SV=3	sp|P04899|GNAI2_HUMAN	40 kDa	19
14-3-3 protein theta OS=Homo sapiens GN=YWHAQ PE=1 SV=1	sp|P27348|1433T_HUMAN	28 kDa	19
HLA class I histocompatibility antigen, A-29 alpha chain OS=Homo sapiens GN=HLA-A PE=1 SV=2	sp|P30512|1A29_HUMAN	41 kDa	19
Coronin-1A OS=Homo sapiens GN=CORO1A PE=1 SV=4	sp|P31146|COR1A_HUMAN	51 kDa	19
40S ribosomal protein S8 OS=Homo sapiens GN=RPS8 PE=1 SV=2	sp|P62241|RS8_HUMAN	24 kDa	19
Tax_Id=9606 Gene_Symbol=KRT5 Keratin, type II cytoskeletal 5	IPI:CON_00009867.3|SWISS-PROT:P13647 (+1)	62 kDa	29
Tax_Id=9606 Gene_Symbol=ALB Isoform 1 of Serum albumin precursor	IPI:CON_IPI00745872.2|SWISS-PROT:P02768-1 (+1)	69 kDa	46
Gelsolin OS=Homo sapiens GN=GSN PE=1 SV=1	sp|P06396|GELS_HUMAN	86 kDa	18
L-lactate dehydrogenase B chain OS=Homo sapiens GN=LDHB PE=1 SV=2	sp|P07195|LDHB_HUMAN	37 kDa	20
Ezrin OS=Homo sapiens GN=EZR PE=1 SV=4	sp|P15311|EZRI_HUMAN	69 kDa	44
Inter-alpha-trypsin inhibitor heavy chain H2 OS=Homo sapiens GN=ITIH2 PE=1 SV=2	sp|P19823|ITIH2_HUMAN	106 kDa	18
60S ribosomal protein L10a OS=Homo sapiens GN=RPL10A PE=1 SV=2	sp|P62906|RL10A_HUMAN	25 kDa	18
ATP-dependent 6-phosphofructokinase, platelet type OS=Homo sapiens GN=PFKP PE=1 SV=2	sp|Q01813|PFKAP_HUMAN	86 kDa	18
Eukaryotic translation initiation factor 3 subunit A OS=Homo sapiens GN=EIF3A PE=1 SV=1	sp|Q14152|EIF3A_HUMAN	167 kDa	18
Proliferation-associated protein 2G4 OS=Homo sapiens GN=PA2G4 PE=1 SV=3	sp|Q9UQ80|PA2G4_HUMAN	44 kDa	18
AP-2 complex subunit alpha-1 OS=Homo sapiens GN=AP2A1 PE=1 SV=3	sp|O95782|AP2A1_HUMAN	108 kDa	17
HLA class II histocompatibility antigen, DRB1-7 beta chain OS=Homo sapiens GN=HLA-DRB1 PE=1 SV=1	sp|P13761|2B17_HUMAN	30 kDa	34
Perforin-1 OS=Homo sapiens GN=PRF1 PE=1 SV=1	sp|P14222|PERF_HUMAN	61 kDa	17
Nucleoside diphosphate kinase B OS=Homo sapiens GN=NME2 PE=1 SV=1	sp|P22392|NDKB_HUMAN	17 kDa	17
CD70 antigen OS=Homo sapiens GN=CD70 PE=1 SV=2	sp|P32970|CD70_HUMAN	21 kDa	17
Adenylyl cyclase-associated protein 1 OS=Homo sapiens GN=CAP1 PE=1 SV=5	sp|Q01518|CAP1_HUMAN	52 kDa	17
60S ribosomal protein L6 OS=Homo sapiens GN=RPL6 PE=1 SV=3	sp|Q02878|RL6_HUMAN	33 kDa	17
60S ribosomal protein L18 OS=Homo sapiens GN=RPL18 PE=1 SV=2	sp|Q07020|RL18_HUMAN	22 kDa	17
ATP-dependent RNA helicase A OS=Homo sapiens GN=DHX9 PE=1 SV=4	sp|Q08211|DHX9_HUMAN	141 kDa	17
Eukaryotic initiation factor 4A-II OS=Homo sapiens GN=EIF4A2 PE=1 SV=2	sp|Q14240|IF4A2_HUMAN	46 kDa	17
AP-2 complex subunit mu OS=Homo sapiens GN=AP2M1 PE=1 SV=2	sp|Q96CW1|AP2M1_HUMAN	50 kDa	17
Elongation factor 1-gamma OS=Homo sapiens GN=EEF1G PE=1 SV=3	sp|P26641|EF1G_HUMAN	50 kDa	16
60S ribosomal protein L10 OS=Homo sapiens GN=RPL10 PE=1 SV=4	sp|P27635|RL10_HUMAN	25 kDa	16
40S ribosomal protein S5 OS=Homo sapiens GN=RPS5 PE=1 SV=4	sp|P46782|RS5_HUMAN	23 kDa	16
60S ribosomal protein L8 OS=Homo sapiens GN=RPL8 PE=1 SV=2	sp|P62917|RL8_HUMAN	28 kDa	16
Receptor of activated protein C kinase 1 OS=Homo sapiens GN=RACK1 PE=1 SV=3	sp|P63244|RACK1_HUMAN	35 kDa	16
Structural maintenance of chromosomes protein 3 OS=Homo sapiens GN=SMC3 PE=1 SV=2	sp|Q9UQE7|SMC3_HUMAN	142 kDa	16
Glucose-6-phosphate 1-dehydrogenase OS=Homo sapiens GN=G6PD PE=1 SV=4	sp|P11413|G6PD_HUMAN	59 kDa	15
Endoplasmin OS=Homo sapiens GN=HSP90B1 PE=1 SV=1	sp|P14625|ENPL_HUMAN	92 kDa	19
Ras-related C3 botulinum toxin substrate 2 OS=Homo sapiens GN=RAC2 PE=1 SV=1	sp|P15153|RAC2_HUMAN	21 kDa	15
High mobility group protein B2 OS=Homo sapiens GN=HMGB2 PE=1 SV=2	sp|P26583|HMGB2_HUMAN	24 kDa	15
Threonine--tRNA ligase, cytoplasmic OS=Homo sapiens GN=TARS PE=1 SV=3	sp|P26639|SYTC_HUMAN	83 kDa	15
60S ribosomal protein L4 OS=Homo sapiens GN=RPL4 PE=1 SV=5	sp|P36578|RL4_HUMAN	48 kDa	15
40S ribosomal protein S9 OS=Homo sapiens GN=RPS9 PE=1 SV=3	sp|P46781|RS9_HUMAN	23 kDa	15
Annexin A11 OS=Homo sapiens GN=ANXA11 PE=1 SV=1	sp|P50995|ANX11_HUMAN	54 kDa	16
Actin-related protein 2/3 complex subunit 4 OS=Homo sapiens GN=ARPC4 PE=1 SV=3	sp|P59998|ARPC4_HUMAN	20 kDa	15
40S ribosomal protein S11 OS=Homo sapiens GN=RPS11 PE=1 SV=3	sp|P62280|RS11_HUMAN	18 kDa	15
Guanine nucleotide-binding protein G(I)/G(S)/G(T) subunit beta-2 OS=Homo sapiens GN=GNB2 PE=1 SV=3	sp|P62879|GBB2_HUMAN	37 kDa	15
60S ribosomal protein L18a OS=Homo sapiens GN=RPL18A PE=1 SV=2	sp|Q02543|RL18A_HUMAN	21 kDa	15
Titin OS=Homo sapiens GN=TTN PE=1 SV=4	sp|Q8WZ42|TITIN_HUMAN	3816 kDa	17
Actin-related protein 2/3 complex subunit 1B OS=Homo sapiens GN=ARPC1B PE=1 SV=3	sp|O15143|ARC1B_HUMAN	41 kDa	14
Splicing factor 3B subunit 1 OS=Homo sapiens GN=SF3B1 PE=1 SV=3	sp|O75533|SF3B1_HUMAN	146 kDa	14
Integrin alpha-L OS=Homo sapiens GN=ITGAL PE=1 SV=3	sp|P20701|ITAL_HUMAN	129 kDa	14
T-complex protein 1 subunit delta OS=Homo sapiens GN=CCT4 PE=1 SV=4	sp|P50991|TCPD_HUMAN	58 kDa	19
60S ribosomal protein L15 OS=Homo sapiens GN=RPL15 PE=1 SV=2	sp|P61313|RL15_HUMAN	24 kDa	14
Structural maintenance of chromosomes protein 1A OS=Homo sapiens GN=SMC1A PE=1 SV=2	sp|Q14683|SMC1A_HUMAN	143 kDa	14
Basic leucine zipper and W2 domain-containing protein 1 OS=Homo sapiens GN=BZW1 PE=1 SV=1	sp|Q7L1Q6|BZW1_HUMAN	48 kDa	14
U5 small nuclear ribonucleoprotein 200 kDa helicase OS=Homo sapiens GN=SNRNP200 PE=1 SV=2	sp|O75643|U520_HUMAN	245 kDa	13
HLA class I histocompatibility antigen, B-7 alpha chain OS=Homo sapiens GN=HLA-B PE=1 SV=3	sp|P01889|1B07_HUMAN	40 kDa	18
Integrin beta-2 OS=Homo sapiens GN=ITGB2 PE=1 SV=2	sp|P05107|ITB2_HUMAN	85 kDa	13
Thrombospondin-1 OS=Homo sapiens GN=THBS1 PE=1 SV=2	sp|P07996|TSP1_HUMAN	129 kDa	13
Nucleolin OS=Homo sapiens GN=NCL PE=1 SV=3	sp|P19338|NUCL_HUMAN	77 kDa	13
Plasma membrane calcium-transporting ATPase 4 OS=Homo sapiens GN=ATP2B4 PE=1 SV=2	sp|P23634|AT2B4_HUMAN	138 kDa	13
Ras GTPase-activating-like protein IQGAP1 OS=Homo sapiens GN=IQGAP1 PE=1 SV=1	sp|P46940|IQGA1_HUMAN	189 kDa	13
Ectonucleoside triphosphate diphosphohydrolase 1 OS=Homo sapiens GN=ENTPD1 PE=1 SV=1	sp|P49961|ENTP1_HUMAN	58 kDa	13
40S ribosomal protein S15a OS=Homo sapiens GN=RPS15A PE=1 SV=2	sp|P62244|RS15A_HUMAN	15 kDa	13
40S ribosomal protein S18 OS=Homo sapiens GN=RPS18 PE=1 SV=3	sp|P62269|RS18_HUMAN	18 kDa	13
40S ribosomal protein S13 OS=Homo sapiens GN=RPS13 PE=1 SV=2	sp|P62277|RS13_HUMAN	17 kDa	13
Peroxiredoxin-1 OS=Homo sapiens GN=PRDX1 PE=1 SV=1	sp|Q06830|PRDX1_HUMAN	22 kDa	13
Staphylococcal nuclease domain-containing protein 1 OS=Homo sapiens GN=SND1 PE=1 SV=1	sp|Q7KZF4|SND1_HUMAN	102 kDa	13
Monocarboxylate transporter 4 OS=Homo sapiens GN=SLC16A3 PE=1 SV=1	sp|O15427|MOT4_HUMAN	49 kDa	12
WD repeat-containing protein 1 OS=Homo sapiens GN=WDR1 PE=1 SV=4	sp|O75083|WDR1_HUMAN	66 kDa	12
Fibronectin OS=Homo sapiens GN=FN1 PE=1 SV=4	sp|P02751|FINC_HUMAN	263 kDa	12
78 kDa glucose-regulated protein OS=Homo sapiens GN=HSPA5 PE=1 SV=2	sp|P11021|GRP78_HUMAN	72 kDa	15
Fibulin-1 OS=Homo sapiens GN=FBLN1 PE=1 SV=4	sp|P23142|FBLN1_HUMAN	77 kDa	12
Splicing factor 3B subunit 3 OS=Homo sapiens GN=SF3B3 PE=1 SV=4	sp|Q15393|SF3B3_HUMAN	136 kDa	12
Eukaryotic translation initiation factor 3 subunit C-like protein OS=Homo sapiens GN=EIF3CL PE=3 SV=1	sp|B5ME19|EIFCL_HUMAN (+1)	105 kDa	11
Intercellular adhesion molecule 1 OS=Homo sapiens GN=ICAM1 PE=1 SV=2	sp|P05362|ICAM1_HUMAN	58 kDa	11
Tropomyosin alpha-3 chain OS=Homo sapiens GN=TPM3 PE=1 SV=2	sp|P06753|TPM3_HUMAN	33 kDa	11
Heat shock 70 kDa protein 1A OS=Homo sapiens GN=HSPA1A PE=1 SV=1	sp|P0DMV8|HS71A_HUMAN (+1)	70 kDa	19
Solute carrier family 2, facilitated glucose transporter member 1 OS=Homo sapiens GN=SLC2A1 PE=1 SV=2	sp|P11166|GTR1_HUMAN	54 kDa	11
C-1-tetrahydrofolate synthase, cytoplasmic OS=Homo sapiens GN=MTHFD1 PE=1 SV=3	sp|P11586|C1TC_HUMAN	102 kDa	11
Desmoplakin OS=Homo sapiens GN=DSP PE=1 SV=3	sp|P15924|DESP_HUMAN	332 kDa	12
Annexin A7 OS=Homo sapiens GN=ANXA7 PE=1 SV=3	sp|P20073|ANXA7_HUMAN	53 kDa	11
Coatomer subunit beta' OS=Homo sapiens GN=COPB2 PE=1 SV=2	sp|P35606|COPB2_HUMAN	102 kDa	11
60S ribosomal protein L13a OS=Homo sapiens GN=RPL13A PE=1 SV=2	sp|P40429|RL13A_HUMAN	24 kDa	11
60S ribosomal protein L5 OS=Homo sapiens GN=RPL5 PE=1 SV=3	sp|P46777|RL5_HUMAN	34 kDa	11
Alanine--tRNA ligase, cytoplasmic OS=Homo sapiens GN=AARS PE=1 SV=2	sp|P49588|SYAC_HUMAN	107 kDa	11
Ras-related protein Rab-8A OS=Homo sapiens GN=RAB8A PE=1 SV=1	sp|P61006|RAB8A_HUMAN	24 kDa	11
AP-2 complex subunit beta OS=Homo sapiens GN=AP2B1 PE=1 SV=1	sp|P63010|AP2B1_HUMAN	105 kDa	11
Serine/arginine-rich splicing factor 1 OS=Homo sapiens GN=SRSF1 PE=1 SV=2	sp|Q07955|SRSF1_HUMAN	28 kDa	11
Engulfment and cell motility protein 1 OS=Homo sapiens GN=ELMO1 PE=1 SV=2	sp|Q92556|ELMO1_HUMAN	84 kDa	11
Dedicator of cytokinesis protein 10 OS=Homo sapiens GN=DOCK10 PE=1 SV=3	sp|Q96BY6|DOC10_HUMAN	250 kDa	11
Protein RCC2 OS=Homo sapiens GN=RCC2 PE=1 SV=2	sp|Q9P258|RCC2_HUMAN	56 kDa	11
Eukaryotic translation initiation factor 3 subunit L OS=Homo sapiens GN=EIF3L PE=1 SV=1	sp|Q9Y262|EIF3L_HUMAN	67 kDa	11
Exportin-2 OS=Homo sapiens GN=CSE1L PE=1 SV=3	sp|P55060|XPO2_HUMAN	110 kDa	11
Tax_Id=9606 Gene_Symbol=KRT6C Keratin, type II cytoskeletal 6C	IPI:CON_00299145.9|SWISS-PROT:P48668 (+1)	60 kDa	27
Transferrin receptor protein 1 OS=Homo sapiens GN=TFRC PE=1 SV=2	sp|P02786|TFR1_HUMAN	85 kDa	10
ADP/ATP translocase 2 OS=Homo sapiens GN=SLC25A5 PE=1 SV=7	sp|P05141|ADT2_HUMAN	33 kDa	10
Eukaryotic translation initiation factor 2 subunit 1 OS=Homo sapiens GN=EIF2S1 PE=1 SV=3	sp|P05198|IF2A_HUMAN	36 kDa	10
Heterogeneous nuclear ribonucleoprotein A1 OS=Homo sapiens GN=HNRNPA1 PE=1 SV=5	sp|P09651|ROA1_HUMAN	39 kDa	10
Aspartate--tRNA ligase, cytoplasmic OS=Homo sapiens GN=DARS PE=1 SV=2	sp|P14868|SYDC_HUMAN	57 kDa	10
60S ribosomal protein L35a OS=Homo sapiens GN=RPL35A PE=1 SV=2	sp|P18077|RL35A_HUMAN	13 kDa	10
Peptidyl-prolyl cis-trans isomerase B OS=Homo sapiens GN=PPIB PE=1 SV=2	sp|P23284|PPIB_HUMAN	24 kDa	10
Proteasome subunit alpha type-3 OS=Homo sapiens GN=PSMA3 PE=1 SV=2	sp|P25788|PSA3_HUMAN	28 kDa	10
Protein S100-A4 OS=Homo sapiens GN=S100A4 PE=1 SV=1	sp|P26447|S10A4_HUMAN	12 kDa	10
Bifunctional purine biosynthesis protein PURH OS=Homo sapiens GN=ATIC PE=1 SV=3	sp|P31939|PUR9_HUMAN	65 kDa	10
Isoleucine--tRNA ligase, cytoplasmic OS=Homo sapiens GN=IARS PE=1 SV=2	sp|P41252|SYIC_HUMAN	145 kDa	10
60S ribosomal protein L14 OS=Homo sapiens GN=RPL14 PE=1 SV=4	sp|P50914|RL14_HUMAN	23 kDa	10
60S ribosomal protein L27 OS=Homo sapiens GN=RPL27 PE=1 SV=2	sp|P61353|RL27_HUMAN	16 kDa	10
GTP-binding nuclear protein Ran OS=Homo sapiens GN=RAN PE=1 SV=3	sp|P62826|RAN_HUMAN	24 kDa	10
Ubiquitin-40S ribosomal protein S27a OS=Homo sapiens GN=RPS27A PE=1 SV=2	sp|P62979|RS27A_HUMAN	18 kDa	10
60S ribosomal protein L19 OS=Homo sapiens GN=RPL19 PE=1 SV=1	sp|P84098|RL19_HUMAN	23 kDa	10
Peptidyl-prolyl cis-trans isomerase FKBP4 OS=Homo sapiens GN=FKBP4 PE=1 SV=3	sp|Q02790|FKBP4_HUMAN	52 kDa	10
Inter-alpha-trypsin inhibitor heavy chain H3 OS=Homo sapiens GN=ITIH3 PE=1 SV=2	sp|Q06033|ITIH3_HUMAN	100 kDa	10
Protein disulfide-isomerase A6 OS=Homo sapiens GN=PDIA6 PE=1 SV=1	sp|Q15084|PDIA6_HUMAN	48 kDa	10
Pre-mRNA-processing-splicing factor 8 OS=Homo sapiens GN=PRPF8 PE=1 SV=2	sp|Q6P2Q9|PRP8_HUMAN	274 kDa	10
Probable ATP-dependent RNA helicase DDX17 OS=Homo sapiens GN=DDX17 PE=1 SV=2	sp|Q92841|DDX17_HUMAN	80 kDa	10
Protein kinase C and casein kinase substrate in neurons protein 2 OS=Homo sapiens GN=PACSIN2 PE=1 SV=2	sp|Q9UNF0|PACN2_HUMAN	56 kDa	10
F-actin-capping protein subunit beta OS=Homo sapiens GN=CAPZB PE=1 SV=4	sp|P47756|CAPZB_HUMAN	31 kDa	10
Septin-6 OS=Homo sapiens GN=SEPT6 PE=1 SV=4	sp|Q14141|SEPT6_HUMAN	50 kDa	10
60S ribosomal protein L26 OS=Homo sapiens GN=RPL26 PE=1 SV=1	sp|P61254|RL26_HUMAN	17 kDa	10
High mobility group protein B1 OS=Homo sapiens GN=HMGB1 PE=1 SV=3	sp|P09429|HMGB1_HUMAN	25 kDa	13
40S ribosomal protein S17 OS=Homo sapiens GN=RPS17 PE=1 SV=2	sp|P08708|RS17_HUMAN	16 kDa	10
26S proteasome non-ATPase regulatory subunit 3 OS=Homo sapiens GN=PSMD3 PE=1 SV=2	sp|O43242|PSMD3_HUMAN	61 kDa	9
HLA class II histocompatibility antigen, DP beta 1 chain OS=Homo sapiens GN=HLA-DPB1 PE=1 SV=1	sp|P04440|DPB1_HUMAN	29 kDa	13
60S acidic ribosomal protein P0 OS=Homo sapiens GN=RPLP0 PE=1 SV=1	sp|P05388|RLA0_HUMAN	34 kDa	9
T-cell surface antigen CD2 OS=Homo sapiens GN=CD2 PE=1 SV=2	sp|P06729|CD2_HUMAN	39 kDa	9
CD48 antigen OS=Homo sapiens GN=CD48 PE=1 SV=2	sp|P09326|CD48_HUMAN	28 kDa	9
DNA topoisomerase 1 OS=Homo sapiens GN=TOP1 PE=1 SV=2	sp|P11387|TOP1_HUMAN	91 kDa	9
Histidine--tRNA ligase, cytoplasmic OS=Homo sapiens GN=HARS PE=1 SV=2	sp|P12081|SYHC_HUMAN	57 kDa	9
CTP synthase 1 OS=Homo sapiens GN=CTPS1 PE=1 SV=2	sp|P17812|PYRG1_HUMAN	67 kDa	9
Adenosylhomocysteinase OS=Homo sapiens GN=AHCY PE=1 SV=4	sp|P23526|SAHH_HUMAN	48 kDa	9
Cofilin-1 OS=Homo sapiens GN=CFL1 PE=1 SV=3	sp|P23528|COF1_HUMAN	19 kDa	9
Proteasome subunit alpha type-1 OS=Homo sapiens GN=PSMA1 PE=1 SV=1	sp|P25786|PSA1_HUMAN	30 kDa	9
Protein disulfide-isomerase A3 OS=Homo sapiens GN=PDIA3 PE=1 SV=4	sp|P30101|PDIA3_HUMAN	57 kDa	9
Eukaryotic translation initiation factor 2 subunit 3 OS=Homo sapiens GN=EIF2S3 PE=1 SV=3	sp|P41091|IF2G_HUMAN	51 kDa	9
Eukaryotic translation initiation factor 3 subunit E OS=Homo sapiens GN=EIF3E PE=1 SV=1	sp|P60228|EIF3E_HUMAN	52 kDa	9
40S ribosomal protein S23 OS=Homo sapiens GN=RPS23 PE=1 SV=3	sp|P62266|RS23_HUMAN	16 kDa	11
40S ribosomal protein S6 OS=Homo sapiens GN=RPS6 PE=1 SV=1	sp|P62753|RS6_HUMAN	29 kDa	9
Hemoglobin subunit alpha OS=Homo sapiens GN=HBA1 PE=1 SV=2	sp|P69905|HBA_HUMAN	15 kDa	9
60S ribosomal protein L24 OS=Homo sapiens GN=RPL24 PE=1 SV=1	sp|P83731|RL24_HUMAN	18 kDa	9
Septin-2 OS=Homo sapiens GN=SEPT2 PE=1 SV=1	sp|Q15019|SEPT2_HUMAN	41 kDa	9
Cytoplasmic FMR1-interacting protein 2 OS=Homo sapiens GN=CYFIP2 PE=1 SV=2	sp|Q96F07|CYFP2_HUMAN	148 kDa	9
Protein Niban OS=Homo sapiens GN=FAM129A PE=1 SV=1	sp|Q9BZQ8|NIBAN_HUMAN	103 kDa	9
Phenylalanine--tRNA ligase beta subunit OS=Homo sapiens GN=FARSB PE=1 SV=3	sp|Q9NSD9|SYFB_HUMAN	66 kDa	9
Coronin-1C OS=Homo sapiens GN=CORO1C PE=1 SV=1	sp|Q9ULV4|COR1C_HUMAN	53 kDa	9
Complement C1q tumor necrosis factor-related protein 3 OS=Homo sapiens GN=C1QTNF3 PE=1 SV=1	sp|Q9BXJ4|C1QT3_HUMAN	27 kDa	9
CD63 antigen OS=Homo sapiens GN=CD63 PE=1 SV=2	sp|P08962|CD63_HUMAN	26 kDa	9
Eukaryotic peptide chain release factor subunit 1 OS=Homo sapiens GN=ETF1 PE=1 SV=3	sp|P62495|ERF1_HUMAN	49 kDa	9
Calpain-1 catalytic subunit OS=Homo sapiens GN=CAPN1 PE=1 SV=1	sp|P07384|CAN1_HUMAN	82 kDa	9
F-actin-capping protein subunit alpha-1 OS=Homo sapiens GN=CAPZA1 PE=1 SV=3	sp|P52907|CAZA1_HUMAN	33 kDa	9
HLA class I histocompatibility antigen, A-3 alpha chain OS=Homo sapiens GN=HLA-A PE=1 SV=2	sp|P04439|1A03_HUMAN	41 kDa	18
Multifunctional protein ADE2 OS=Homo sapiens GN=PAICS PE=1 SV=3	sp|P22234|PUR6_HUMAN	47 kDa	8
Proteasome subunit alpha type-4 OS=Homo sapiens GN=PSMA4 PE=1 SV=1	sp|P25789|PSA4_HUMAN	29 kDa	8
CAD protein OS=Homo sapiens GN=CAD PE=1 SV=3	sp|P27708|PYR1_HUMAN	243 kDa	8
Rab GDP dissociation inhibitor beta OS=Homo sapiens GN=GDI2 PE=1 SV=2	sp|P50395|GDIB_HUMAN	51 kDa	8
Heterogeneous nuclear ribonucleoprotein K OS=Homo sapiens GN=HNRNPK PE=1 SV=1	sp|P61978|HNRPK_HUMAN	51 kDa	8
26S proteasome non-ATPase regulatory subunit 13 OS=Homo sapiens GN=PSMD13 PE=1 SV=2	sp|Q9UNM6|PSD13_HUMAN	43 kDa	8
Heterogeneous nuclear ribonucleoprotein R OS=Homo sapiens GN=HNRNPR PE=1 SV=1	sp|O43390|HNRPR_HUMAN	71 kDa	8
cAMP-dependent protein kinase catalytic subunit alpha OS=Homo sapiens GN=PRKACA PE=1 SV=2	sp|P17612|KAPCA_HUMAN	41 kDa	8
Cullin-associated NEDD8-dissociated protein 1 OS=Homo sapiens GN=CAND1 PE=1 SV=2	sp|Q86VP6|CAND1_HUMAN	136 kDa	8
Glucose-6-phosphate isomerase OS=Homo sapiens GN=GPI PE=1 SV=4	sp|P06744|G6PI_HUMAN	63 kDa	8
40S ribosomal protein S15 OS=Homo sapiens GN=RPS15 PE=1 SV=2	sp|P62841|RS15_HUMAN	17 kDa	8
Histone H2B type 1-L OS=Homo sapiens GN=HIST1H2BL PE=1 SV=3	sp|Q99880|H2B1L_HUMAN	14 kDa	43
Actin-related protein 2/3 complex subunit 3 OS=Homo sapiens GN=ARPC3 PE=1 SV=3	sp|O15145|ARPC3_HUMAN	21 kDa	8
L-amino-acid oxidase OS=Homo sapiens GN=IL4I1 PE=1 SV=1	sp|Q96RQ9|OXLA_HUMAN	63 kDa	8
Unconventional myosin-If OS=Homo sapiens GN=MYO1F PE=1 SV=3	sp|O00160|MYO1F_HUMAN	125 kDa	7
Chloride intracellular channel protein 1 OS=Homo sapiens GN=CLIC1 PE=1 SV=4	sp|O00299|CLIC1_HUMAN	27 kDa	7
Lactotransferrin OS=Homo sapiens GN=LTF PE=1 SV=6	sp|P02788|TRFL_HUMAN	78 kDa	7
60 kDa heat shock protein, mitochondrial OS=Homo sapiens GN=HSPD1 PE=1 SV=2	sp|P10809|CH60_HUMAN	61 kDa	7
Junction plakoglobin OS=Homo sapiens GN=JUP PE=1 SV=3	sp|P14923|PLAK_HUMAN	82 kDa	7
Eukaryotic translation initiation factor 3 subunit B OS=Homo sapiens GN=EIF3B PE=1 SV=3	sp|P55884|EIF3B_HUMAN	92 kDa	7
Triosephosphate isomerase OS=Homo sapiens GN=TPI1 PE=1 SV=3	sp|P60174|TPIS_HUMAN	31 kDa	7
Ras-related protein Rap-1b OS=Homo sapiens GN=RAP1B PE=1 SV=1	sp|P61224|RAP1B_HUMAN (+1)	21 kDa	7
14-3-3 protein zeta/delta OS=Homo sapiens GN=YWHAZ PE=1 SV=1	sp|P63104|1433Z_HUMAN	28 kDa	17
Leukocyte surface antigen CD47 OS=Homo sapiens GN=CD47 PE=1 SV=1	sp|Q08722|CD47_HUMAN	35 kDa	7
116 kDa U5 small nuclear ribonucleoprotein component OS=Homo sapiens GN=EFTUD2 PE=1 SV=1	sp|Q15029|U5S1_HUMAN	109 kDa	10
Fermitin family homolog 3 OS=Homo sapiens GN=FERMT3 PE=1 SV=1	sp|Q86UX7|URP2_HUMAN	76 kDa	7
ATP-dependent RNA helicase DDX1 OS=Homo sapiens GN=DDX1 PE=1 SV=2	sp|Q92499|DDX1_HUMAN	82 kDa	7
Vacuolar protein sorting-associated protein 35 OS=Homo sapiens GN=VPS35 PE=1 SV=2	sp|Q96QK1|VPS35_HUMAN	92 kDa	7
Keratinocyte proline-rich protein OS=Homo sapiens GN=KPRP PE=1 SV=1	sp|Q5T749|KPRP_HUMAN	64 kDa	7
Prohibitin-2 OS=Homo sapiens GN=PHB2 PE=1 SV=2	sp|Q99623|PHB2_HUMAN	33 kDa	7
Neutral alpha-glucosidase AB OS=Homo sapiens GN=GANAB PE=1 SV=3	sp|Q14697|GANAB_HUMAN	107 kDa	7
Peroxiredoxin-6 OS=Homo sapiens GN=PRDX6 PE=1 SV=3	sp|P30041|PRDX6_HUMAN	25 kDa	7
Tyrosine-protein kinase Lck OS=Homo sapiens GN=LCK PE=1 SV=6	sp|P06239|LCK_HUMAN	58 kDa	7
E3 ubiquitin-protein ligase HUWE1 OS=Homo sapiens GN=HUWE1 PE=1 SV=3	sp|Q7Z6Z7|HUWE1_HUMAN	482 kDa	7
40S ribosomal protein S26 OS=Homo sapiens GN=RPS26 PE=1 SV=3	sp|P62854|RS26_HUMAN	13 kDa	7
Alpha-2-HS-glycoprotein OS=Homo sapiens GN=AHSG PE=1 SV=1	sp|P02765|FETUA_HUMAN	39 kDa	7
Bifunctional glutamate/proline--tRNA ligase OS=Homo sapiens GN=EPRS PE=1 SV=5	sp|P07814|SYEP_HUMAN	171 kDa	7
Pigment epithelium-derived factor OS=Homo sapiens GN=SERPINF1 PE=1 SV=4	sp|P36955|PEDF_HUMAN	46 kDa	7
Proteasome activator complex subunit 3 OS=Homo sapiens GN=PSME3 PE=1 SV=1	sp|P61289|PSME3_HUMAN	30 kDa	7
Periostin OS=Homo sapiens GN=POSTN PE=1 SV=2	sp|Q15063|POSTN_HUMAN	93 kDa	7
26S proteasome non-ATPase regulatory subunit 11 OS=Homo sapiens GN=PSMD11 PE=1 SV=3	sp|O00231|PSD11_HUMAN	47 kDa	6
Poly [ADP-ribose] polymerase 1 OS=Homo sapiens GN=PARP1 PE=1 SV=4	sp|P09874|PARP1_HUMAN	113 kDa	6
Polyadenylate-binding protein 1 OS=Homo sapiens GN=PABPC1 PE=1 SV=2	sp|P11940|PABP1_HUMAN	71 kDa	6
Transketolase OS=Homo sapiens GN=TKT PE=1 SV=3	sp|P29401|TKT_HUMAN	68 kDa	6
Basigin OS=Homo sapiens GN=BSG PE=1 SV=2	sp|P35613|BASI_HUMAN	42 kDa	6
Neutral amino acid transporter A OS=Homo sapiens GN=SLC1A4 PE=1 SV=1	sp|P43007|SATT_HUMAN	56 kDa	6
40S ribosomal protein S20 OS=Homo sapiens GN=RPS20 PE=1 SV=1	sp|P60866|RS20_HUMAN	13 kDa	6
Ras-related protein Rab-11A OS=Homo sapiens GN=RAB11A PE=1 SV=3	sp|P62491|RB11A_HUMAN (+1)	24 kDa	6
AP-1 complex subunit mu-1 OS=Homo sapiens GN=AP1M1 PE=1 SV=3	sp|Q9BXS5|AP1M1_HUMAN	49 kDa	6
Proteasome subunit beta type-8 OS=Homo sapiens GN=PSMB8 PE=1 SV=3	sp|P28062|PSB8_HUMAN	30 kDa	6
Glutamine--tRNA ligase OS=Homo sapiens GN=QARS PE=1 SV=1	sp|P47897|SYQ_HUMAN	88 kDa	6
6-phosphogluconate dehydrogenase, decarboxylating OS=Homo sapiens GN=PGD PE=1 SV=3	sp|P52209|6PGD_HUMAN	53 kDa	6
Myosin light polypeptide 6 OS=Homo sapiens GN=MYL6 PE=1 SV=2	sp|P60660|MYL6_HUMAN	17 kDa	6
Complement C5 OS=Homo sapiens GN=C5 PE=1 SV=4	sp|P01031|CO5_HUMAN	188 kDa	6
Inter-alpha-trypsin inhibitor heavy chain H1 OS=Homo sapiens GN=ITIH1 PE=1 SV=3	sp|P19827|ITIH1_HUMAN	101 kDa	6
Alpha-fetoprotein OS=Homo sapiens GN=AFP PE=1 SV=1	sp|P02771|FETA_HUMAN	69 kDa	7
Septin-9 OS=Homo sapiens GN=SEPT9 PE=1 SV=2	sp|Q9UHD8|SEPT9_HUMAN	65 kDa	7
FACT complex subunit SPT16 OS=Homo sapiens GN=SUPT16H PE=1 SV=1	sp|Q9Y5B9|SP16H_HUMAN	120 kDa	6
4F2 cell-surface antigen heavy chain OS=Homo sapiens GN=SLC3A2 PE=1 SV=3	sp|P08195|4F2_HUMAN	68 kDa	6
Erythrocyte band 7 integral membrane protein OS=Homo sapiens GN=STOM PE=1 SV=3	sp|P27105|STOM_HUMAN	32 kDa	6
40S ribosomal protein SA OS=Homo sapiens GN=RPSA PE=1 SV=4	sp|P08865|RSSA_HUMAN	33 kDa	6
Heterogeneous nuclear ribonucleoprotein U OS=Homo sapiens GN=HNRNPU PE=1 SV=6	sp|Q00839|HNRPU_HUMAN	91 kDa	6
Glycine--tRNA ligase OS=Homo sapiens GN=GARS PE=1 SV=3	sp|P41250|GARS_HUMAN	83 kDa	6
Voltage-dependent anion-selective channel protein 1 OS=Homo sapiens GN=VDAC1 PE=1 SV=2	sp|P21796|VDAC1_HUMAN	31 kDa	6
26S proteasome non-ATPase regulatory subunit 6 OS=Homo sapiens GN=PSMD6 PE=1 SV=1	sp|Q15008|PSMD6_HUMAN	46 kDa	6
Spliceosome RNA helicase DDX39B OS=Homo sapiens GN=DDX39B PE=1 SV=1	sp|Q13838|DX39B_HUMAN	49 kDa	6
AP-3 complex subunit beta-1 OS=Homo sapiens GN=AP3B1 PE=1 SV=3	sp|O00203|AP3B1_HUMAN	121 kDa	6
Disintegrin and metalloproteinase domain-containing protein 10 OS=Homo sapiens GN=ADAM10 PE=1 SV=1	sp|O14672|ADA10_HUMAN	84 kDa	6
Nck-associated protein 1-like OS=Homo sapiens GN=NCKAP1L PE=1 SV=3	sp|P55160|NCKPL_HUMAN	128 kDa	6
60S ribosomal protein L22 OS=Homo sapiens GN=RPL22 PE=1 SV=2	sp|P35268|RL22_HUMAN	15 kDa	6
60S ribosomal protein L32 OS=Homo sapiens GN=RPL32 PE=1 SV=2	sp|P62910|RL32_HUMAN	16 kDa	6
Heterogeneous nuclear ribonucleoproteins A2/B1 OS=Homo sapiens GN=HNRNPA2B1 PE=1 SV=2	sp|P22626|ROA2_HUMAN	37 kDa	6
Hornerin OS=Homo sapiens GN=HRNR PE=1 SV=2	sp|Q86YZ3|HORN_HUMAN	282 kDa	5
Tax_Id=9606 Gene_Symbol=KRT27 Keratin, type I cytoskeletal 27	IPI:CON_IPI00328103.3|SWISS-PROT:Q7Z3Y8 (+1)	50 kDa	10
Cytosol aminopeptidase OS=Homo sapiens GN=LAP3 PE=1 SV=3	sp|P28838|AMPL_HUMAN	56 kDa	6
Eukaryotic initiation factor 4A-III OS=Homo sapiens GN=EIF4A3 PE=1 SV=4	sp|P38919|IF4A3_HUMAN	47 kDa	6
26S proteasome regulatory subunit 8 OS=Homo sapiens GN=PSMC5 PE=1 SV=1	sp|P62195|PRS8_HUMAN	46 kDa	5
Eukaryotic translation initiation factor 3 subunit M OS=Homo sapiens GN=EIF3M PE=1 SV=1	sp|Q7L2H7|EIF3M_HUMAN	43 kDa	5
Arginine--tRNA ligase, cytoplasmic OS=Homo sapiens GN=RARS PE=1 SV=2	sp|P54136|SYRC_HUMAN	75 kDa	5
14-3-3 protein gamma OS=Homo sapiens GN=YWHAG PE=1 SV=2	sp|P61981|1433G_HUMAN	28 kDa	13
Importin subunit beta-1 OS=Homo sapiens GN=KPNB1 PE=1 SV=2	sp|Q14974|IMB1_HUMAN	97 kDa	5
Ubiquitin-like modifier-activating enzyme 1 OS=Homo sapiens GN=UBA1 PE=1 SV=3	sp|P22314|UBA1_HUMAN	118 kDa	5
Formin-like protein 1 OS=Homo sapiens GN=FMNL1 PE=1 SV=3	sp|O95466|FMNL1_HUMAN	122 kDa	5
60S ribosomal protein L28 OS=Homo sapiens GN=RPL28 PE=1 SV=3	sp|P46779|RL28_HUMAN	16 kDa	5
ATP-dependent DNA helicase Q1 OS=Homo sapiens GN=RECQL PE=1 SV=3	sp|P46063|RECQ1_HUMAN	73 kDa	5
Profilin-1 OS=Homo sapiens GN=PFN1 PE=1 SV=2	sp|P07737|PROF1_HUMAN	15 kDa	5
ATP synthase subunit alpha, mitochondrial OS=Homo sapiens GN=ATP5A1 PE=1 SV=1	sp|P25705|ATPA_HUMAN	60 kDa	5
Serine/threonine-protein phosphatase PP1-alpha catalytic subunit OS=Homo sapiens GN=PPP1CA PE=1 SV=1	sp|P62136|PP1A_HUMAN	38 kDa	5
60S ribosomal protein L12 OS=Homo sapiens GN=RPL12 PE=1 SV=1	sp|P30050|RL12_HUMAN	18 kDa	5
Stress-induced-phosphoprotein 1 OS=Homo sapiens GN=STIP1 PE=1 SV=1	sp|P31948|STIP1_HUMAN	63 kDa	5
Phosphoglycerate mutase 1 OS=Homo sapiens GN=PGAM1 PE=1 SV=2	sp|P18669|PGAM1_HUMAN	29 kDa	5
Tripeptidyl-peptidase 2 OS=Homo sapiens GN=TPP2 PE=1 SV=4	sp|P29144|TPP2_HUMAN	138 kDa	5
EH domain-containing protein 1 OS=Homo sapiens GN=EHD1 PE=1 SV=2	sp|Q9H4M9|EHD1_HUMAN	61 kDa	6
Nucleophosmin OS=Homo sapiens GN=NPM1 PE=1 SV=2	sp|P06748|NPM_HUMAN	33 kDa	5
60S ribosomal protein L9 OS=Homo sapiens GN=RPL9 PE=1 SV=1	sp|P32969|RL9_HUMAN	22 kDa	5
H/ACA ribonucleoprotein complex subunit 4 OS=Homo sapiens GN=DKC1 PE=1 SV=3	sp|O60832|DKC1_HUMAN	58 kDa	5
Tyrosine--tRNA ligase, cytoplasmic OS=Homo sapiens GN=YARS PE=1 SV=4	sp|P54577|SYYC_HUMAN	59 kDa	5
Transcriptional activator protein Pur-beta OS=Homo sapiens GN=PURB PE=1 SV=3	sp|Q96QR8|PURB_HUMAN	33 kDa	5
60S ribosomal protein L27a OS=Homo sapiens GN=RPL27A PE=1 SV=2	sp|P46776|RL27A_HUMAN	17 kDa	5
Calpain-2 catalytic subunit OS=Homo sapiens GN=CAPN2 PE=1 SV=6	sp|P17655|CAN2_HUMAN	80 kDa	5
DNA topoisomerase 2-beta OS=Homo sapiens GN=TOP2B PE=1 SV=3	sp|Q02880|TOP2B_HUMAN	183 kDa	5
Antithrombin-III OS=Homo sapiens GN=SERPINC1 PE=1 SV=1	sp|P01008|ANT3_HUMAN	53 kDa	5
DNA damage-binding protein 1 OS=Homo sapiens GN=DDB1 PE=1 SV=1	sp|Q16531|DDB1_HUMAN	127 kDa	5
Copine-1 OS=Homo sapiens GN=CPNE1 PE=1 SV=1	sp|Q99829|CPNE1_HUMAN	59 kDa	5
60S ribosomal protein L13 OS=Homo sapiens GN=RPL13 PE=1 SV=4	sp|P26373|RL13_HUMAN	24 kDa	5
Protein argonaute-2 OS=Homo sapiens GN=AGO2 PE=1 SV=3	sp|Q9UKV8|AGO2_HUMAN	97 kDa	5
Cleavage stimulation factor subunit 3 OS=Homo sapiens GN=CSTF3 PE=1 SV=1	sp|Q12996|CSTF3_HUMAN	83 kDa	5
Adenosylhomocysteinase 3 OS=Homo sapiens GN=AHCYL2 PE=1 SV=1	sp|Q96HN2|SAHH3_HUMAN	67 kDa	5
26S proteasome non-ATPase regulatory subunit 2 OS=Homo sapiens GN=PSMD2 PE=1 SV=3	sp|Q13200|PSMD2_HUMAN	100 kDa	5
Phosphatidylinositol 3,4,5-trisphosphate 5-phosphatase 1 OS=Homo sapiens GN=INPP5D PE=1 SV=2	sp|Q92835|SHIP1_HUMAN	133 kDa	5
Septin-7 OS=Homo sapiens GN=SEPT7 PE=1 SV=2	sp|Q16181|SEPT7_HUMAN	51 kDa	8
Signal recognition particle subunit SRP68 OS=Homo sapiens GN=SRP68 PE=1 SV=2	sp|Q9UHB9|SRP68_HUMAN	71 kDa	5
Coatomer subunit beta OS=Homo sapiens GN=COPB1 PE=1 SV=3	sp|P53618|COPB_HUMAN	107 kDa	7
Ras-related protein Ral-B OS=Homo sapiens GN=RALB PE=1 SV=1	sp|P11234|RALB_HUMAN	23 kDa	5
HLA class I histocompatibility antigen, B-56 alpha chain OS=Homo sapiens GN=HLA-B PE=1 SV=1	sp|P30495|1B56_HUMAN	40 kDa	19
Ras-related protein Rab-1B OS=Homo sapiens GN=RAB1B PE=1 SV=1	sp|Q9H0U4|RAB1B_HUMAN	22 kDa	9
AP-1 complex subunit gamma-1 OS=Homo sapiens GN=AP1G1 PE=1 SV=5	sp|O43747|AP1G1_HUMAN	91 kDa	5
Lysine--tRNA ligase OS=Homo sapiens GN=KARS PE=1 SV=3	sp|Q15046|SYK_HUMAN	68 kDa	5
Hsc70-interacting protein OS=Homo sapiens GN=ST13 PE=1 SV=2	sp|P50502|F10A1_HUMAN (+1)	41 kDa	5
Serine/threonine-protein kinase 10 OS=Homo sapiens GN=STK10 PE=1 SV=1	sp|O94804|STK10_HUMAN	112 kDa	5
Transgelin-2 OS=Homo sapiens GN=TAGLN2 PE=1 SV=3	sp|P37802|TAGL2_HUMAN	22 kDa	5
Probable ATP-dependent RNA helicase DDX6 OS=Homo sapiens GN=DDX6 PE=1 SV=2	sp|P26196|DDX6_HUMAN	54 kDa	5
Solute carrier family 43 member 3 OS=Homo sapiens GN=SLC43A3 PE=1 SV=2	sp|Q8NBI5|S43A3_HUMAN	55 kDa	5
60S ribosomal protein L11 OS=Homo sapiens GN=RPL11 PE=1 SV=2	sp|P62913|RL11_HUMAN	20 kDa	5
Cell division control protein 42 homolog OS=Homo sapiens GN=CDC42 PE=1 SV=2	sp|P60953|CDC42_HUMAN	21 kDa	6
CD44 antigen OS=Homo sapiens GN=CD44 PE=1 SV=3	sp|P16070|CD44_HUMAN	82 kDa	5
C-C chemokine receptor type 7 OS=Homo sapiens GN=CCR7 PE=2 SV=2	sp|P32248|CCR7_HUMAN	43 kDa	5
40S ribosomal protein S25 OS=Homo sapiens GN=RPS25 PE=1 SV=1	sp|P62851|RS25_HUMAN	14 kDa	4
High affinity immunoglobulin epsilon receptor subunit gamma OS=Homo sapiens GN=FCER1G PE=1 SV=1	sp|P30273|FCERG_HUMAN	10 kDa	4
Glutathione reductase, mitochondrial OS=Homo sapiens GN=GSR PE=1 SV=2	sp|P00390|GSHR_HUMAN	56 kDa	4
Probable G-protein coupled receptor 171 OS=Homo sapiens GN=GPR171 PE=2 SV=1	sp|O14626|GP171_HUMAN	37 kDa	4
Coagulation factor V OS=Homo sapiens GN=F5 PE=1 SV=4	sp|P12259|FA5_HUMAN	252 kDa	4
Myosin-10 OS=Homo sapiens GN=MYH10 PE=1 SV=3	sp|P35580|MYH10_HUMAN	229 kDa	39
Aldehyde dehydrogenase family 16 member A1 OS=Homo sapiens GN=ALDH16A1 PE=1 SV=2	sp|Q8IZ83|A16A1_HUMAN	85 kDa	4
Vitamin D-binding protein OS=Homo sapiens GN=GC PE=1 SV=1	sp|P02774|VTDB_HUMAN	53 kDa	4
Synaptogyrin-2 OS=Homo sapiens GN=SYNGR2 PE=1 SV=1	sp|O43760|SNG2_HUMAN	25 kDa	4
Pre-mRNA-processing factor 19 OS=Homo sapiens GN=PRPF19 PE=1 SV=1	sp|Q9UMS4|PRP19_HUMAN	55 kDa	6
40S ribosomal protein S7 OS=Homo sapiens GN=RPS7 PE=1 SV=1	sp|P62081|RS7_HUMAN	22 kDa	4
Heterogeneous nuclear ribonucleoprotein D0 OS=Homo sapiens GN=HNRNPD PE=1 SV=1	sp|Q14103|HNRPD_HUMAN	38 kDa	4
Voltage-dependent anion-selective channel protein 2 OS=Homo sapiens GN=VDAC2 PE=1 SV=2	sp|P45880|VDAC2_HUMAN	32 kDa	4
Dipeptidyl peptidase 4 OS=Homo sapiens GN=DPP4 PE=1 SV=2	sp|P27487|DPP4_HUMAN	88 kDa	4
Protein flightless-1 homolog OS=Homo sapiens GN=FLII PE=1 SV=2	sp|Q13045|FLII_HUMAN	145 kDa	4
Tryptophan--tRNA ligase, cytoplasmic OS=Homo sapiens GN=WARS PE=1 SV=2	sp|P23381|SYWC_HUMAN	53 kDa	4
CD82 antigen OS=Homo sapiens GN=CD82 PE=1 SV=1	sp|P27701|CD82_HUMAN	30 kDa	4
ADP-ribosylation factor 5 OS=Homo sapiens GN=ARF5 PE=1 SV=2	sp|P84085|ARF5_HUMAN	21 kDa	4
Heterogeneous nuclear ribonucleoprotein H OS=Homo sapiens GN=HNRNPH1 PE=1 SV=4	sp|P31943|HNRH1_HUMAN (+1)	49 kDa	4
Serotransferrin OS=Homo sapiens GN=TF PE=1 SV=3	sp|P02787|TRFE_HUMAN	77 kDa	6
40S ribosomal protein S12 OS=Homo sapiens GN=RPS12 PE=1 SV=3	sp|P25398|RS12_HUMAN	15 kDa	4
Gamma-interferon-inducible protein 16 OS=Homo sapiens GN=IFI16 PE=1 SV=3	sp|Q16666|IF16_HUMAN	88 kDa	4
CD59 glycoprotein OS=Homo sapiens GN=CD59 PE=1 SV=1	sp|P13987|CD59_HUMAN	14 kDa	4
RuvB-like 2 OS=Homo sapiens GN=RUVBL2 PE=1 SV=3	sp|Q9Y230|RUVB2_HUMAN	51 kDa	4
Ras-related protein Rab-10 OS=Homo sapiens GN=RAB10 PE=1 SV=1	sp|P61026|RAB10_HUMAN	23 kDa	8
Importin-5 OS=Homo sapiens GN=IPO5 PE=1 SV=4	sp|O00410|IPO5_HUMAN	124 kDa	4
Galectin-1 OS=Homo sapiens GN=LGALS1 PE=1 SV=2	sp|P09382|LEG1_HUMAN	15 kDa	4
Beta-2-microglobulin OS=Homo sapiens GN=B2M PE=1 SV=1	sp|P61769|B2MG_HUMAN	14 kDa	4
Vacuolar protein sorting-associated protein 13C OS=Homo sapiens GN=VPS13C PE=1 SV=1	sp|Q709C8|VP13C_HUMAN	422 kDa	6
Complement decay-accelerating factor OS=Homo sapiens GN=CD55 PE=1 SV=4	sp|P08174|DAF_HUMAN	41 kDa	4
60S ribosomal protein L30 OS=Homo sapiens GN=RPL30 PE=1 SV=2	sp|P62888|RL30_HUMAN	13 kDa	4
Transcription elongation factor SPT6 OS=Homo sapiens GN=SUPT6H PE=1 SV=2	sp|Q7KZ85|SPT6H_HUMAN	199 kDa	4
Voltage-gated potassium channel subunit beta-2 OS=Homo sapiens GN=KCNAB2 PE=1 SV=2	sp|Q13303|KCAB2_HUMAN	41 kDa	4
E3 ubiquitin-protein ligase UBR4 OS=Homo sapiens GN=UBR4 PE=1 SV=1	sp|Q5T4S7|UBR4_HUMAN	574 kDa	4
Alpha-soluble NSF attachment protein OS=Homo sapiens GN=NAPA PE=1 SV=3	sp|P54920|SNAA_HUMAN	33 kDa	4
Leukocyte surface antigen CD53 OS=Homo sapiens GN=CD53 PE=1 SV=1	sp|P19397|CD53_HUMAN	24 kDa	4
Proteasome subunit beta type-4 OS=Homo sapiens GN=PSMB4 PE=1 SV=4	sp|P28070|PSB4_HUMAN	29 kDa	4
Formin-binding protein 1 OS=Homo sapiens GN=FNBP1 PE=1 SV=2	sp|Q96RU3|FNBP1_HUMAN	71 kDa	4
Cation-independent mannose-6-phosphate receptor OS=Homo sapiens GN=IGF2R PE=1 SV=3	sp|P11717|MPRI_HUMAN	274 kDa	4
Peroxiredoxin-2 OS=Homo sapiens GN=PRDX2 PE=1 SV=5	sp|P32119|PRDX2_HUMAN	22 kDa	8
Phosphatidylinositol 4,5-bisphosphate 3-kinase catalytic subunit delta isoform OS=Homo sapiens GN=PIK3CD PE=1 SV=2	sp|O00329|PK3CD_HUMAN	119 kDa	4
Immunoglobulin gamma-1 heavy chain OS=Homo sapiens PE=1 SV=1	sp|P0DOX5|IGG1_HUMAN	49 kDa	4
Ras-related protein Rab-5C OS=Homo sapiens GN=RAB5C PE=1 SV=2	sp|P51148|RAB5C_HUMAN	23 kDa	4
40S ribosomal protein S14 OS=Homo sapiens GN=RPS14 PE=1 SV=3	sp|P62263|RS14_HUMAN	16 kDa	4
Protein DEK OS=Homo sapiens GN=DEK PE=1 SV=1	sp|P35659|DEK_HUMAN	43 kDa	4
Histone H2A.Z OS=Homo sapiens GN=H2AFZ PE=1 SV=2	sp|P0C0S5|H2AZ_HUMAN (+1)	14 kDa	15
Mitogen-activated protein kinase 1 OS=Homo sapiens GN=MAPK1 PE=1 SV=3	sp|P28482|MK01_HUMAN	41 kDa	4
60S ribosomal protein L34 OS=Homo sapiens GN=RPL34 PE=1 SV=3	sp|P49207|RL34_HUMAN	13 kDa	4
DNA dC->dU-editing enzyme APOBEC-3G OS=Homo sapiens GN=APOBEC3G PE=1 SV=1	sp|Q9HC16|ABC3G_HUMAN	46 kDa	4
Proteasome activator complex subunit 2 OS=Homo sapiens GN=PSME2 PE=1 SV=4	sp|Q9UL46|PSME2_HUMAN	27 kDa	4
Sodium/potassium-transporting ATPase subunit beta-3 OS=Homo sapiens GN=ATP1B3 PE=1 SV=1	sp|P54709|AT1B3_HUMAN	32 kDa	4
Guanine nucleotide-binding protein G(I)/G(S)/G(T) subunit beta-1 OS=Homo sapiens GN=GNB1 PE=1 SV=3	sp|P62873|GBB1_HUMAN	37 kDa	16
N-alpha-acetyltransferase 15, NatA auxiliary subunit OS=Homo sapiens GN=NAA15 PE=1 SV=1	sp|Q9BXJ9|NAA15_HUMAN	101 kDa	5
HLA class I histocompatibility antigen, A-69 alpha chain OS=Homo sapiens GN=HLA-A PE=1 SV=2	sp|P10316|1A69_HUMAN	41 kDa	15
AMP deaminase 2 OS=Homo sapiens GN=AMPD2 PE=1 SV=2	sp|Q01433|AMPD2_HUMAN	101 kDa	4
Beta-adrenergic receptor kinase 1 OS=Homo sapiens GN=GRK2 PE=1 SV=2	sp|P25098|ARBK1_HUMAN	80 kDa	4
Glutamine-dependent NAD(+) synthetase OS=Homo sapiens GN=NADSYN1 PE=1 SV=3	sp|Q6IA69|NADE_HUMAN	79 kDa	4
Peptidyl-prolyl cis-trans isomerase A OS=Homo sapiens GN=PPIA PE=1 SV=2	sp|P62937|PPIA_HUMAN	18 kDa	5
26S proteasome non-ATPase regulatory subunit 12 OS=Homo sapiens GN=PSMD12 PE=1 SV=3	sp|O00232|PSD12_HUMAN	53 kDa	4
Protein phosphatase 1 regulatory subunit 7 OS=Homo sapiens GN=PPP1R7 PE=1 SV=1	sp|Q15435|PP1R7_HUMAN	42 kDa	4
HLA class II histocompatibility antigen, DP alpha 1 chain OS=Homo sapiens GN=HLA-DPA1 PE=1 SV=1	sp|P20036|DPA1_HUMAN	29 kDa	4
Disintegrin and metalloproteinase domain-containing protein 20 OS=Homo sapiens GN=ADAM20 PE=2 SV=2	REV_sp|O43506|ADA20_HUMAN	82 kDa	4
Voltage-dependent P/Q-type calcium channel subunit alpha-1A OS=Homo sapiens GN=CACNA1A PE=1 SV=2	sp|O00555|CAC1A_HUMAN	282 kDa	4
MutS protein homolog 5 OS=Homo sapiens GN=MSH5 PE=1 SV=1	REV_sp|O43196|MSH5_HUMAN	93 kDa	4
Reticulon-3 OS=Homo sapiens GN=RTN3 PE=1 SV=2	sp|O95197|RTN3_HUMAN	113 kDa	4
Neutral amino acid transporter B(0) OS=Homo sapiens GN=SLC1A5 PE=1 SV=2	sp|Q15758|AAAT_HUMAN	57 kDa	3
Leukocyte elastase inhibitor OS=Homo sapiens GN=SERPINB1 PE=1 SV=1	sp|P30740|ILEU_HUMAN	43 kDa	3
Bone marrow stromal antigen 2 OS=Homo sapiens GN=BST2 PE=1 SV=1	sp|Q10589|BST2_HUMAN	20 kDa	3
Eukaryotic initiation factor 4A-I OS=Homo sapiens GN=EIF4A1 PE=1 SV=1	sp|P60842|IF4A1_HUMAN	46 kDa	16
Farnesyl pyrophosphate synthase OS=Homo sapiens GN=FDPS PE=1 SV=4	sp|P14324|FPPS_HUMAN	48 kDa	3
Adenine phosphoribosyltransferase OS=Homo sapiens GN=APRT PE=1 SV=2	sp|P07741|APT_HUMAN	20 kDa	3
HLA class II histocompatibility antigen, DM beta chain OS=Homo sapiens GN=HLA-DMB PE=1 SV=1	sp|P28068|DMB_HUMAN	29 kDa	3
Adenylosuccinate lyase OS=Homo sapiens GN=ADSL PE=1 SV=2	sp|P30566|PUR8_HUMAN	55 kDa	3
Eukaryotic translation initiation factor 3 subunit H OS=Homo sapiens GN=EIF3H PE=1 SV=1	sp|O15372|EIF3H_HUMAN	40 kDa	3
Apolipoprotein E OS=Homo sapiens GN=APOE PE=1 SV=1	sp|P02649|APOE_HUMAN	36 kDa	3
Cation-dependent mannose-6-phosphate receptor OS=Homo sapiens GN=M6PR PE=1 SV=1	sp|P20645|MPRD_HUMAN	31 kDa	3
Splicing factor, proline- and glutamine-rich OS=Homo sapiens GN=SFPQ PE=1 SV=2	sp|P23246|SFPQ_HUMAN	76 kDa	3
FACT complex subunit SSRP1 OS=Homo sapiens GN=SSRP1 PE=1 SV=1	sp|Q08945|SSRP1_HUMAN	81 kDa	3
Prothrombin OS=Homo sapiens GN=F2 PE=1 SV=2	sp|P00734|THRB_HUMAN	70 kDa	3
Rab GTPase-activating protein 1-like OS=Homo sapiens GN=RABGAP1L PE=1 SV=1	sp|Q5R372|RBG1L_HUMAN	93 kDa	3
60 kDa SS-A/Ro ribonucleoprotein OS=Homo sapiens GN=TROVE2 PE=1 SV=2	sp|P10155|RO60_HUMAN	61 kDa	3
Non-POU domain-containing octamer-binding protein OS=Homo sapiens GN=NONO PE=1 SV=4	sp|Q15233|NONO_HUMAN	54 kDa	3
DNA dC->dU-editing enzyme APOBEC-3C OS=Homo sapiens GN=APOBEC3C PE=1 SV=2	sp|Q9NRW3|ABC3C_HUMAN	23 kDa	3
Tumor necrosis factor receptor superfamily member 18 OS=Homo sapiens GN=TNFRSF18 PE=1 SV=1	sp|Q9Y5U5|TNR18_HUMAN	26 kDa	3
Desmocollin-1 OS=Homo sapiens GN=DSC1 PE=1 SV=2	sp|Q08554|DSC1_HUMAN	100 kDa	3
Protein transport protein Sec23B OS=Homo sapiens GN=SEC23B PE=1 SV=2	sp|Q15437|SC23B_HUMAN	86 kDa	3
Proteasome subunit alpha type-7 OS=Homo sapiens GN=PSMA7 PE=1 SV=1	sp|O14818|PSA7_HUMAN	28 kDa	6
Protein disulfide-isomerase OS=Homo sapiens GN=P4HB PE=1 SV=3	sp|P07237|PDIA1_HUMAN	57 kDa	3
Solute carrier family 2, facilitated glucose transporter member 3 OS=Homo sapiens GN=SLC2A3 PE=1 SV=1	sp|P11169|GTR3_HUMAN	54 kDa	3
Vascular cell adhesion protein 1 OS=Homo sapiens GN=VCAM1 PE=1 SV=1	sp|P19320|VCAM1_HUMAN	81 kDa	3
Phosphate carrier protein, mitochondrial OS=Homo sapiens GN=SLC25A3 PE=1 SV=2	sp|Q00325|MPCP_HUMAN	40 kDa	3
Tax_Id=10090 Gene_Symbol=Krt73 Keratin 73	IPI:CON_00347110.2|TREMBL:Q6NXH9	59 kDa	17
Prohibitin OS=Homo sapiens GN=PHB PE=1 SV=1	sp|P35232|PHB_HUMAN	30 kDa	3
Skin-specific protein 32 OS=Homo sapiens GN=XP32 PE=1 SV=1	sp|Q5T750|XP32_HUMAN	26 kDa	3
Pre-mRNA-processing factor 40 homolog A OS=Homo sapiens GN=PRPF40A PE=1 SV=2	sp|O75400|PR40A_HUMAN	109 kDa	3
Equilibrative nucleoside transporter 1 OS=Homo sapiens GN=SLC29A1 PE=1 SV=3	sp|Q99808|S29A1_HUMAN	50 kDa	3
Eukaryotic translation initiation factor 3 subunit D OS=Homo sapiens GN=EIF3D PE=1 SV=1	sp|O15371|EIF3D_HUMAN	64 kDa	3
S-adenosylmethionine synthase isoform type-2 OS=Homo sapiens GN=MAT2A PE=1 SV=1	sp|P31153|METK2_HUMAN	44 kDa	3
Cysteine--tRNA ligase, cytoplasmic OS=Homo sapiens GN=CARS PE=1 SV=3	sp|P49589|SYCC_HUMAN	85 kDa	3
Nucleoside diphosphate kinase A OS=Homo sapiens GN=NME1 PE=1 SV=1	sp|P15531|NDKA_HUMAN	17 kDa	14
Serine hydroxymethyltransferase, mitochondrial OS=Homo sapiens GN=SHMT2 PE=1 SV=3	sp|P34897|GLYM_HUMAN	56 kDa	3
HLA class II histocompatibility antigen, DRB1-11 beta chain OS=Homo sapiens GN=HLA-DRB1 PE=1 SV=1	sp|P20039|2B1B_HUMAN	30 kDa	18
Hemoglobin subunit delta OS=Homo sapiens GN=HBD PE=1 SV=2	sp|P02042|HBD_HUMAN (+1)	16 kDa	3
Squamous cell carcinoma antigen recognized by T-cells 3 OS=Homo sapiens GN=SART3 PE=1 SV=1	sp|Q15020|SART3_HUMAN	110 kDa	3
Pre-mRNA-splicing factor ATP-dependent RNA helicase DHX15 OS=Homo sapiens GN=DHX15 PE=1 SV=2	sp|O43143|DHX15_HUMAN	91 kDa	3
Histone H1.4 OS=Homo sapiens GN=HIST1H1E PE=1 SV=2	sp|P10412|H14_HUMAN (+1)	22 kDa	3
LIM and SH3 domain protein 1 OS=Homo sapiens GN=LASP1 PE=1 SV=2	sp|Q14847|LASP1_HUMAN	30 kDa	3
DNA replication licensing factor MCM2 OS=Homo sapiens GN=MCM2 PE=1 SV=4	sp|P49736|MCM2_HUMAN	102 kDa	3
Serine/arginine-rich splicing factor 6 OS=Homo sapiens GN=SRSF6 PE=1 SV=2	sp|Q13247|SRSF6_HUMAN	40 kDa	3
Proteasome subunit alpha type-6 OS=Homo sapiens GN=PSMA6 PE=1 SV=1	sp|P60900|PSA6_HUMAN	27 kDa	3
eIF-2-alpha kinase activator GCN1 OS=Homo sapiens GN=GCN1 PE=1 SV=6	sp|Q92616|GCN1_HUMAN	293 kDa	3
HLA class I histocompatibility antigen, A-34 alpha chain OS=Homo sapiens GN=HLA-A PE=1 SV=1	sp|P30453|1A34_HUMAN (+1)	41 kDa	17
60S ribosomal protein L37a OS=Homo sapiens GN=RPL37A PE=1 SV=2	sp|P61513|RL37A_HUMAN	10 kDa	3
Vacuolar protein sorting-associated protein 29 OS=Homo sapiens GN=VPS29 PE=1 SV=1	sp|Q9UBQ0|VPS29_HUMAN	21 kDa	3
Calcium/calmodulin-dependent protein kinase type II subunit delta OS=Homo sapiens GN=CAMK2D PE=1 SV=3	sp|Q13557|KCC2D_HUMAN	56 kDa	3
Elongation factor 1-beta OS=Homo sapiens GN=EEF1B2 PE=1 SV=3	sp|P24534|EF1B_HUMAN	25 kDa	3
Inter-alpha-trypsin inhibitor heavy chain H4 OS=Homo sapiens GN=ITIH4 PE=1 SV=4	sp|Q14624|ITIH4_HUMAN	103 kDa	3
26S proteasome non-ATPase regulatory subunit 14 OS=Homo sapiens GN=PSMD14 PE=1 SV=1	sp|O00487|PSDE_HUMAN	35 kDa	3
ATP-binding cassette sub-family E member 1 OS=Homo sapiens GN=ABCE1 PE=1 SV=1	sp|P61221|ABCE1_HUMAN	67 kDa	3
Programmed cell death 6-interacting protein OS=Homo sapiens GN=PDCD6IP PE=1 SV=1	sp|Q8WUM4|PDC6I_HUMAN	96 kDa	3
U1 small nuclear ribonucleoprotein 70 kDa OS=Homo sapiens GN=SNRNP70 PE=1 SV=2	sp|P08621|RU17_HUMAN	52 kDa	3
Arachidonate 5-lipoxygenase-activating protein OS=Homo sapiens GN=ALOX5AP PE=1 SV=2	sp|P20292|AL5AP_HUMAN	18 kDa	3
Tax_Id=9606 Gene_Symbol=KRT16 Keratin, type I cytoskeletal 16	IPI:CON_00217963.3|SWISS-PROT:P08779 (+2)	51 kDa	24
Tumor necrosis factor ligand superfamily member 4 OS=Homo sapiens GN=TNFSF4 PE=1 SV=1	sp|P23510|TNFL4_HUMAN	21 kDa	3
Unconventional myosin-XVIIIa OS=Homo sapiens GN=MYO18A PE=1 SV=3	sp|Q92614|MY18A_HUMAN	233 kDa	3
Cytosolic non-specific dipeptidase OS=Homo sapiens GN=CNDP2 PE=1 SV=2	sp|Q96KP4|CNDP2_HUMAN	53 kDa	3
L-xylulose reductase OS=Homo sapiens GN=DCXR PE=1 SV=2	sp|Q7Z4W1|DCXR_HUMAN	26 kDa	3
40S ribosomal protein S24 OS=Homo sapiens GN=RPS24 PE=1 SV=1	sp|P62847|RS24_HUMAN	15 kDa	3
Probable ATP-dependent RNA helicase DDX5 OS=Homo sapiens GN=DDX5 PE=1 SV=1	sp|P17844|DDX5_HUMAN	69 kDa	9
ATP-binding cassette sub-family A member 13 OS=Homo sapiens GN=ABCA13 PE=2 SV=3	sp|Q86UQ4|ABCAD_HUMAN	576 kDa	3
Armadillo repeat-containing protein 8 OS=Homo sapiens GN=ARMC8 PE=1 SV=2	sp|Q8IUR7|ARMC8_HUMAN	76 kDa	3
Histone-binding protein RBBP4 OS=Homo sapiens GN=RBBP4 PE=1 SV=3	sp|Q09028|RBBP4_HUMAN (+1)	48 kDa	3
Dihydropyrimidinase-related protein 2 OS=Homo sapiens GN=DPYSL2 PE=1 SV=1	sp|Q16555|DPYL2_HUMAN	62 kDa	3
Plasminogen OS=Homo sapiens GN=PLG PE=1 SV=2	sp|P00747|PLMN_HUMAN	91 kDa	3
Basic leucine zipper and W2 domain-containing protein 2 OS=Homo sapiens GN=BZW2 PE=1 SV=1	sp|Q9Y6E2|BZW2_HUMAN	48 kDa	6
Serine/threonine-protein kinase Nek9 OS=Homo sapiens GN=NEK9 PE=1 SV=2	sp|Q8TD19|NEK9_HUMAN	107 kDa	3
DNA replication licensing factor MCM3 OS=Homo sapiens GN=MCM3 PE=1 SV=3	sp|P25205|MCM3_HUMAN	91 kDa	3
CD166 antigen OS=Homo sapiens GN=ALCAM PE=1 SV=2	sp|Q13740|CD166_HUMAN	65 kDa	3
Transforming growth factor-beta-induced protein ig-h3 OS=Homo sapiens GN=TGFBI PE=1 SV=1	sp|Q15582|BGH3_HUMAN	75 kDa	4
Heat shock protein 105 kDa OS=Homo sapiens GN=HSPH1 PE=1 SV=1	sp|Q92598|HS105_HUMAN	97 kDa	3
Proteasome subunit beta type-10 OS=Homo sapiens GN=PSMB10 PE=1 SV=1	sp|P40306|PSB10_HUMAN	29 kDa	3
Cytosolic acyl coenzyme A thioester hydrolase OS=Homo sapiens GN=ACOT7 PE=1 SV=3	sp|O00154|BACH_HUMAN	42 kDa	3
Proteasome subunit beta type-2 OS=Homo sapiens GN=PSMB2 PE=1 SV=1	sp|P49721|PSB2_HUMAN	23 kDa	3
tRNA (cytosine(34)-C(5))-methyltransferase OS=Homo sapiens GN=NSUN2 PE=1 SV=2	sp|Q08J23|NSUN2_HUMAN	86 kDa	3
Microtubule-actin cross-linking factor 1, isoforms 1/2/3/5 OS=Homo sapiens GN=MACF1 PE=1 SV=4	sp|Q9UPN3|MACF1_HUMAN	838 kDa	4
HLA class II histocompatibility antigen, DR beta 4 chain OS=Homo sapiens GN=HLA-DRB4 PE=1 SV=2	sp|P13762|DRB4_HUMAN	30 kDa	5
Spectrin alpha chain, non-erythrocytic 1 OS=Homo sapiens GN=SPTAN1 PE=1 SV=3	sp|Q13813|SPTN1_HUMAN	285 kDa	3
Alpha-2-antiplasmin OS=Homo sapiens GN=SERPINF2 PE=1 SV=3	sp|P08697|A2AP_HUMAN	55 kDa	3
Nuclear pore complex protein Nup98-Nup96 OS=Homo sapiens GN=NUP98 PE=1 SV=4	sp|P52948|NUP98_HUMAN	198 kDa	3
Ras-related protein R-Ras2 OS=Homo sapiens GN=RRAS2 PE=1 SV=1	sp|P62070|RRAS2_HUMAN	23 kDa	3
Serine--tRNA ligase, cytoplasmic OS=Homo sapiens GN=SARS PE=1 SV=3	sp|P49591|SYSC_HUMAN	59 kDa	3
Tropomodulin-2 OS=Homo sapiens GN=TMOD2 PE=1 SV=1	sp|Q9NZR1|TMOD2_HUMAN	40 kDa	3
AP-1 complex subunit sigma-1A OS=Homo sapiens GN=AP1S1 PE=1 SV=1	sp|P61966|AP1S1_HUMAN	19 kDa	3
Zinc finger and BTB domain-containing protein 41 OS=Homo sapiens GN=ZBTB41 PE=1 SV=1	sp|Q5SVQ8|ZBT41_HUMAN	105 kDa	3
Casein kinase II subunit beta OS=Homo sapiens GN=CSNK2B PE=1 SV=1	sp|P67870|CSK2B_HUMAN	25 kDa	3
Heterogeneous nuclear ribonucleoprotein L OS=Homo sapiens GN=HNRNPL PE=1 SV=2	sp|P14866|HNRPL_HUMAN	64 kDa	3
Bleomycin hydrolase OS=Homo sapiens GN=BLMH PE=1 SV=1	sp|Q13867|BLMH_HUMAN	53 kDa	3
Protein PRRC2A OS=Homo sapiens GN=PRRC2A PE=1 SV=3	sp|P48634|PRC2A_HUMAN	229 kDa	3
40S ribosomal protein S10 OS=Homo sapiens GN=RPS10 PE=1 SV=1	sp|P46783|RS10_HUMAN (+1)	19 kDa	3
Protein disulfide-isomerase A4 OS=Homo sapiens GN=PDIA4 PE=1 SV=2	sp|P13667|PDIA4_HUMAN	73 kDa	2
60S ribosomal protein L21 OS=Homo sapiens GN=RPL21 PE=1 SV=2	sp|P46778|RL21_HUMAN	19 kDa	2
Desmoglein-1 OS=Homo sapiens GN=DSG1 PE=1 SV=2	sp|Q02413|DSG1_HUMAN	114 kDa	2
Proteasome subunit alpha type-2 OS=Homo sapiens GN=PSMA2 PE=1 SV=2	sp|P25787|PSA2_HUMAN	26 kDa	2
Calpain small subunit 1 OS=Homo sapiens GN=CAPNS1 PE=1 SV=1	sp|P04632|CPNS1_HUMAN	28 kDa	2
60S ribosomal protein L23a OS=Homo sapiens GN=RPL23A PE=1 SV=1	sp|P62750|RL23A_HUMAN	18 kDa	2
SH2 domain-containing protein 1B OS=Homo sapiens GN=SH2D1B PE=1 SV=2	sp|O14796|SH21B_HUMAN	15 kDa	2
Cathepsin D OS=Homo sapiens GN=CTSD PE=1 SV=1	sp|P07339|CATD_HUMAN	45 kDa	2
Guanine nucleotide-binding protein G(k) subunit alpha OS=Homo sapiens GN=GNAI3 PE=1 SV=3	sp|P08754|GNAI3_HUMAN	41 kDa	13
Rho-associated protein kinase 1 OS=Homo sapiens GN=ROCK1 PE=1 SV=1	sp|Q13464|ROCK1_HUMAN	158 kDa	2
Eukaryotic translation initiation factor 2 subunit 2 OS=Homo sapiens GN=EIF2S2 PE=1 SV=2	sp|P20042|IF2B_HUMAN	38 kDa	2
Tax_Id=10090 Gene_Symbol=Krt71 Keratin, type II cytoskeletal 6G	IPI:CON_00468956.4|SWISS-PROT:Q9R0H5	57 kDa	15
UTP--glucose-1-phosphate uridylyltransferase OS=Homo sapiens GN=UGP2 PE=1 SV=5	sp|Q16851|UGPA_HUMAN	57 kDa	3
Limbic system-associated membrane protein OS=Homo sapiens GN=LSAMP PE=1 SV=2	sp|Q13449|LSAMP_HUMAN	37 kDa	2
Ras-related protein Rab-21 OS=Homo sapiens GN=RAB21 PE=1 SV=3	sp|Q9UL25|RAB21_HUMAN	24 kDa	3
U2 small nuclear ribonucleoprotein B'' OS=Homo sapiens GN=SNRPB2 PE=1 SV=1	sp|P08579|RU2B_HUMAN	25 kDa	2
Fascin OS=Homo sapiens GN=FSCN1 PE=1 SV=3	sp|Q16658|FSCN1_HUMAN	55 kDa	2
Calcyclin-binding protein OS=Homo sapiens GN=CACYBP PE=1 SV=2	sp|Q9HB71|CYBP_HUMAN	26 kDa	3
60S ribosomal protein L17 OS=Homo sapiens GN=RPL17 PE=1 SV=3	sp|P18621|RL17_HUMAN	21 kDa	2
RuvB-like 1 OS=Homo sapiens GN=RUVBL1 PE=1 SV=1	sp|Q9Y265|RUVB1_HUMAN	50 kDa	2
Syntaxin-4 OS=Homo sapiens GN=STX4 PE=1 SV=2	sp|Q12846|STX4_HUMAN	34 kDa	2
Proteasome subunit beta type-1 OS=Homo sapiens GN=PSMB1 PE=1 SV=2	sp|P20618|PSB1_HUMAN	26 kDa	2
Myelin proteolipid protein OS=Homo sapiens GN=PLP1 PE=1 SV=2	sp|P60201|MYPR_HUMAN	30 kDa	2
Malate dehydrogenase, cytoplasmic OS=Homo sapiens GN=MDH1 PE=1 SV=4	sp|P40925|MDHC_HUMAN	36 kDa	2
Flotillin-2 OS=Homo sapiens GN=FLOT2 PE=1 SV=2	sp|Q14254|FLOT2_HUMAN	47 kDa	2
Small nuclear ribonucleoprotein Sm D3 OS=Homo sapiens GN=SNRPD3 PE=1 SV=1	sp|P62318|SMD3_HUMAN	14 kDa	2
Beta-2-glycoprotein 1 OS=Homo sapiens GN=APOH PE=1 SV=3	sp|P02749|APOH_HUMAN	38 kDa	2
Disco-interacting protein 2 homolog B OS=Homo sapiens GN=DIP2B PE=1 SV=3	sp|Q9P265|DIP2B_HUMAN	171 kDa	2
Nicastrin OS=Homo sapiens GN=NCSTN PE=1 SV=2	sp|Q92542|NICA_HUMAN	78 kDa	2
Cleavage and polyadenylation specificity factor subunit 5 OS=Homo sapiens GN=NUDT21 PE=1 SV=1	sp|O43809|CPSF5_HUMAN	26 kDa	2
Ras-related protein Rab-7a OS=Homo sapiens GN=RAB7A PE=1 SV=1	sp|P51149|RAB7A_HUMAN	23 kDa	2
Rho GDP-dissociation inhibitor 2 OS=Homo sapiens GN=ARHGDIB PE=1 SV=3	sp|P52566|GDIR2_HUMAN	23 kDa	2
Oxygen-dependent coproporphyrinogen-III oxidase, mitochondrial OS=Homo sapiens GN=CPOX PE=1 SV=3	sp|P36551|HEM6_HUMAN	50 kDa	2
Malate dehydrogenase, mitochondrial OS=Homo sapiens GN=MDH2 PE=1 SV=3	sp|P40926|MDHM_HUMAN	36 kDa	2
Neuroplastin OS=Homo sapiens GN=NPTN PE=1 SV=2	sp|Q9Y639|NPTN_HUMAN	44 kDa	2
Raftlin OS=Homo sapiens GN=RFTN1 PE=1 SV=4	sp|Q14699|RFTN1_HUMAN	63 kDa	2
Complement component C7 OS=Homo sapiens GN=C7 PE=1 SV=2	sp|P10643|CO7_HUMAN	94 kDa	2
60S ribosomal protein L36a OS=Homo sapiens GN=RPL36A PE=1 SV=2	sp|P83881|RL36A_HUMAN (+1)	12 kDa	2
Cullin-4A OS=Homo sapiens GN=CUL4A PE=1 SV=3	sp|Q13619|CUL4A_HUMAN	88 kDa	2
HLA class II histocompatibility antigen gamma chain OS=Homo sapiens GN=CD74 PE=1 SV=3	sp|P04233|HG2A_HUMAN	34 kDa	2
Vesicle-fusing ATPase OS=Homo sapiens GN=NSF PE=1 SV=3	sp|P46459|NSF_HUMAN	83 kDa	2
Valine--tRNA ligase OS=Homo sapiens GN=VARS PE=1 SV=4	sp|P26640|SYVC_HUMAN	140 kDa	2
Single-stranded DNA-binding protein, mitochondrial OS=Homo sapiens GN=SSBP1 PE=1 SV=1	sp|Q04837|SSBP_HUMAN	17 kDa	2
Tubulin beta-4B chain OS=Homo sapiens GN=TUBB4B PE=1 SV=1	sp|P68371|TBB4B_HUMAN	50 kDa	45
Spectrin beta chain, non-erythrocytic 1 OS=Homo sapiens GN=SPTBN1 PE=1 SV=2	sp|Q01082|SPTB2_HUMAN	275 kDa	2
Tropomyosin alpha-4 chain OS=Homo sapiens GN=TPM4 PE=1 SV=3	sp|P67936|TPM4_HUMAN	29 kDa	8
Receptor expression-enhancing protein 5 OS=Homo sapiens GN=REEP5 PE=1 SV=3	sp|Q00765|REEP5_HUMAN	21 kDa	2
Cullin-1 OS=Homo sapiens GN=CUL1 PE=1 SV=2	sp|Q13616|CUL1_HUMAN	90 kDa	2
14-3-3 protein beta/alpha OS=Homo sapiens GN=YWHAB PE=1 SV=3	sp|P31946|1433B_HUMAN	28 kDa	14
Annexin A4 OS=Homo sapiens GN=ANXA4 PE=1 SV=4	sp|P09525|ANXA4_HUMAN	36 kDa	4
Calnexin OS=Homo sapiens GN=CANX PE=1 SV=2	sp|P27824|CALX_HUMAN	68 kDa	2
ADP-ribosylation factor 6 OS=Homo sapiens GN=ARF6 PE=1 SV=2	sp|P62330|ARF6_HUMAN	20 kDa	3
1-phosphatidylinositol 4,5-bisphosphate phosphodiesterase gamma-2 OS=Homo sapiens GN=PLCG2 PE=1 SV=4	sp|P16885|PLCG2_HUMAN	148 kDa	2
Flotillin-1 OS=Homo sapiens GN=FLOT1 PE=1 SV=3	sp|O75955|FLOT1_HUMAN	47 kDa	2
Heterogeneous nuclear ribonucleoprotein Q OS=Homo sapiens GN=SYNCRIP PE=1 SV=2	sp|O60506|HNRPQ_HUMAN	70 kDa	6
Syntaxin-binding protein 3 OS=Homo sapiens GN=STXBP3 PE=1 SV=2	sp|O00186|STXB3_HUMAN	68 kDa	2
cAMP-dependent protein kinase type I-alpha regulatory subunit OS=Homo sapiens GN=PRKAR1A PE=1 SV=1	sp|P10644|KAP0_HUMAN	43 kDa	2
Trifunctional purine biosynthetic protein adenosine-3 OS=Homo sapiens GN=GART PE=1 SV=1	sp|P22102|PUR2_HUMAN	108 kDa	2
Platelet-activating factor acetylhydrolase IB subunit alpha OS=Homo sapiens GN=PAFAH1B1 PE=1 SV=2	sp|P43034|LIS1_HUMAN	47 kDa	3
Hemicentin-1 OS=Homo sapiens GN=HMCN1 PE=1 SV=2	sp|Q96RW7|HMCN1_HUMAN	613 kDa	2
Deoxyribose-phosphate aldolase OS=Homo sapiens GN=DERA PE=1 SV=2	sp|Q9Y315|DEOC_HUMAN	35 kDa	2
Heterogeneous nuclear ribonucleoprotein A3 OS=Homo sapiens GN=HNRNPA3 PE=1 SV=2	sp|P51991|ROA3_HUMAN	40 kDa	2
Protein arginine N-methyltransferase 5 OS=Homo sapiens GN=PRMT5 PE=1 SV=4	sp|O14744|ANM5_HUMAN	73 kDa	2
Muscleblind-like protein 1 OS=Homo sapiens GN=MBNL1 PE=1 SV=2	sp|Q9NR56|MBNL1_HUMAN	42 kDa	2
Thyroxine-binding globulin OS=Homo sapiens GN=SERPINA7 PE=1 SV=2	sp|P05543|THBG_HUMAN	46 kDa	2
Cullin-3 OS=Homo sapiens GN=CUL3 PE=1 SV=2	sp|Q13618|CUL3_HUMAN	89 kDa	3
Dolichyl-diphosphooligosaccharide--protein glycosyltransferase 48 kDa subunit OS=Homo sapiens GN=DDOST PE=1 SV=4	sp|P39656|OST48_HUMAN	51 kDa	2
Putative helicase MOV-10 OS=Homo sapiens GN=MOV10 PE=1 SV=2	sp|Q9HCE1|MOV10_HUMAN	114 kDa	2
Integrin beta-1 OS=Homo sapiens GN=ITGB1 PE=1 SV=2	sp|P05556|ITB1_HUMAN	88 kDa	2
Probable ATP-dependent RNA helicase DDX27 OS=Homo sapiens GN=DDX27 PE=1 SV=2	sp|Q96GQ7|DDX27_HUMAN	90 kDa	2
Dual specificity mitogen-activated protein kinase kinase 1 OS=Homo sapiens GN=MAP2K1 PE=1 SV=2	sp|Q02750|MP2K1_HUMAN	43 kDa	2
Tubulin alpha-4A chain OS=Homo sapiens GN=TUBA4A PE=1 SV=1	sp|P68366|TBA4A_HUMAN	50 kDa	24
Elongation factor Tu, mitochondrial OS=Homo sapiens GN=TUFM PE=1 SV=2	sp|P49411|EFTU_HUMAN	50 kDa	2
Alpha-centractin OS=Homo sapiens GN=ACTR1A PE=1 SV=1	sp|P61163|ACTZ_HUMAN	43 kDa	5
Galectin-3 OS=Homo sapiens GN=LGALS3 PE=1 SV=5	sp|P17931|LEG3_HUMAN	26 kDa	2
ATP synthase subunit beta, mitochondrial OS=Homo sapiens GN=ATP5B PE=1 SV=3	sp|P06576|ATPB_HUMAN	57 kDa	2
Lamin-B receptor OS=Homo sapiens GN=LBR PE=1 SV=2	sp|Q14739|LBR_HUMAN	71 kDa	2
DnaJ homolog subfamily A member 1 OS=Homo sapiens GN=DNAJA1 PE=1 SV=2	sp|P31689|DNJA1_HUMAN	45 kDa	2
Focal adhesion kinase 1 OS=Homo sapiens GN=PTK2 PE=1 SV=2	sp|Q05397|FAK1_HUMAN (+1)	119 kDa	2
Ras-related protein Rab-35 OS=Homo sapiens GN=RAB35 PE=1 SV=1	sp|Q15286|RAB35_HUMAN	23 kDa	6
Rho GTPase-activating protein 45 OS=Homo sapiens GN=ARHGAP45 PE=1 SV=2	sp|Q92619|HMHA1_HUMAN	125 kDa	2
V-type proton ATPase subunit B, brain isoform OS=Homo sapiens GN=ATP6V1B2 PE=1 SV=3	sp|P21281|VATB2_HUMAN	57 kDa	2
Ras-related protein Rab-8B OS=Homo sapiens GN=RAB8B PE=1 SV=2	sp|Q92930|RAB8B_HUMAN	24 kDa	10
Nucleolar protein 56 OS=Homo sapiens GN=NOP56 PE=1 SV=4	sp|O00567|NOP56_HUMAN	66 kDa	2
Heat shock 70 kDa protein 4 OS=Homo sapiens GN=HSPA4 PE=1 SV=4	sp|P34932|HSP74_HUMAN	94 kDa	2
Geranylgeranyl transferase type-2 subunit alpha OS=Homo sapiens GN=RABGGTA PE=1 SV=2	sp|Q92696|PGTA_HUMAN	65 kDa	2
Laminin subunit alpha-2 OS=Homo sapiens GN=LAMA2 PE=1 SV=4	sp|P24043|LAMA2_HUMAN	344 kDa	2
Casein kinase II subunit alpha OS=Homo sapiens GN=CSNK2A1 PE=1 SV=1	sp|P68400|CSK21_HUMAN (+1)	45 kDa	2
Syntaxin-binding protein 2 OS=Homo sapiens GN=STXBP2 PE=1 SV=2	sp|Q15833|STXB2_HUMAN	66 kDa	2
26S proteasome non-ATPase regulatory subunit 7 OS=Homo sapiens GN=PSMD7 PE=1 SV=2	sp|P51665|PSMD7_HUMAN	37 kDa	2
T-lymphocyte activation antigen CD86 OS=Homo sapiens GN=CD86 PE=1 SV=2	sp|P42081|CD86_HUMAN	38 kDa	2
Semaphorin-3G OS=Homo sapiens GN=SEMA3G PE=2 SV=1	REV_sp|Q9NS98|SEM3G_HUMAN	87 kDa	2
Regulator of nonsense transcripts 1 OS=Homo sapiens GN=UPF1 PE=1 SV=2	sp|Q92900|RENT1_HUMAN	124 kDa	2
Proteasome subunit beta type-3 OS=Homo sapiens GN=PSMB3 PE=1 SV=2	sp|P49720|PSB3_HUMAN	23 kDa	2
Interleukin-2 receptor subunit beta OS=Homo sapiens GN=IL2RB PE=1 SV=1	sp|P14784|IL2RB_HUMAN	61 kDa	2
Argininosuccinate lyase OS=Homo sapiens GN=ASL PE=1 SV=4	sp|P04424|ARLY_HUMAN	52 kDa	3
RAF proto-oncogene serine/threonine-protein kinase OS=Homo sapiens GN=RAF1 PE=1 SV=1	sp|P04049|RAF1_HUMAN (+1)	73 kDa	2
COP9 signalosome complex subunit 1 OS=Homo sapiens GN=GPS1 PE=1 SV=4	sp|Q13098|CSN1_HUMAN	56 kDa	4
Caspase-14 OS=Homo sapiens GN=CASP14 PE=1 SV=2	sp|P31944|CASPE_HUMAN	28 kDa	2
Intercellular adhesion molecule 3 OS=Homo sapiens GN=ICAM3 PE=1 SV=2	sp|P32942|ICAM3_HUMAN	60 kDa	2
Golgi apparatus protein 1 OS=Homo sapiens GN=GLG1 PE=1 SV=2	sp|Q92896|GSLG1_HUMAN	135 kDa	2
Spectrin beta chain, non-erythrocytic 2 OS=Homo sapiens GN=SPTBN2 PE=1 SV=3	sp|O15020|SPTN2_HUMAN	271 kDa	2
Spastin OS=Homo sapiens GN=SPAST PE=1 SV=1	REV_sp|Q9UBP0|SPAST_HUMAN	67 kDa	2
14-3-3 protein epsilon OS=Homo sapiens GN=YWHAE PE=1 SV=1	sp|P62258|1433E_HUMAN	29 kDa	5
Tax_Id=9606 Gene_Symbol=KRT78 Keratin-78	IPI:CON_00166205.2|TREMBL:Q7RTT2 (+2)	57 kDa	5
Adenosine deaminase 2 OS=Homo sapiens GN=ADA2 PE=1 SV=2	sp|Q9NZK5|ADA2_HUMAN	59 kDa	2
Growth hormone variant OS=Homo sapiens GN=GH2 PE=1 SV=3	REV_sp|P01242|SOM2_HUMAN	25 kDa	2
Cartilage oligomeric matrix protein OS=Homo sapiens GN=COMP PE=1 SV=2	sp|P49747|COMP_HUMAN	83 kDa	2
Leupaxin OS=Homo sapiens GN=LPXN PE=1 SV=1	sp|O60711|LPXN_HUMAN	43 kDa	2

## Sheet: Protein Report - CON
Identified Proteins (605)	Accession Number	Molecular Weight	SpC 35173
Unconventional myosin-Ig OS=Homo sapiens GN=MYO1G PE=1 SV=2	sp|B0I1T2|MYO1G_HUMAN	116 kDa	22
Eukaryotic translation initiation factor 3 subunit C-like protein OS=Homo sapiens GN=EIF3CL PE=3 SV=1	sp|B5ME19|EIFCL_HUMAN (+1)	105 kDa	11
Cytosolic acyl coenzyme A thioester hydrolase OS=Homo sapiens GN=ACOT7 PE=1 SV=3	sp|O00154|BACH_HUMAN	42 kDa	3
Unconventional myosin-If OS=Homo sapiens GN=MYO1F PE=1 SV=3	sp|O00160|MYO1F_HUMAN	125 kDa	7
Syntaxin-binding protein 3 OS=Homo sapiens GN=STXBP3 PE=1 SV=2	sp|O00186|STXB3_HUMAN	68 kDa	2
AP-3 complex subunit beta-1 OS=Homo sapiens GN=AP3B1 PE=1 SV=3	sp|O00203|AP3B1_HUMAN	121 kDa	6
26S proteasome non-ATPase regulatory subunit 11 OS=Homo sapiens GN=PSMD11 PE=1 SV=3	sp|O00231|PSD11_HUMAN	47 kDa	6
26S proteasome non-ATPase regulatory subunit 12 OS=Homo sapiens GN=PSMD12 PE=1 SV=3	sp|O00232|PSD12_HUMAN	53 kDa	4
Chloride intracellular channel protein 1 OS=Homo sapiens GN=CLIC1 PE=1 SV=4	sp|O00299|CLIC1_HUMAN	27 kDa	7
Phosphatidylinositol 4,5-bisphosphate 3-kinase catalytic subunit delta isoform OS=Homo sapiens GN=PIK3CD PE=1 SV=2	sp|O00329|PK3CD_HUMAN	119 kDa	4
Importin-5 OS=Homo sapiens GN=IPO5 PE=1 SV=4	sp|O00410|IPO5_HUMAN	124 kDa	4
26S proteasome non-ATPase regulatory subunit 14 OS=Homo sapiens GN=PSMD14 PE=1 SV=1	sp|O00487|PSDE_HUMAN	35 kDa	3
Voltage-dependent P/Q-type calcium channel subunit alpha-1A OS=Homo sapiens GN=CACNA1A PE=1 SV=2	sp|O00555|CAC1A_HUMAN	282 kDa	4
Nucleolar protein 56 OS=Homo sapiens GN=NOP56 PE=1 SV=4	sp|O00567|NOP56_HUMAN	66 kDa	2
Probable G-protein coupled receptor 171 OS=Homo sapiens GN=GPR171 PE=2 SV=1	sp|O14626|GP171_HUMAN	37 kDa	4
Disintegrin and metalloproteinase domain-containing protein 10 OS=Homo sapiens GN=ADAM10 PE=1 SV=1	sp|O14672|ADA10_HUMAN	84 kDa	6
Protein arginine N-methyltransferase 5 OS=Homo sapiens GN=PRMT5 PE=1 SV=4	sp|O14744|ANM5_HUMAN	73 kDa	2
SH2 domain-containing protein 1B OS=Homo sapiens GN=SH2D1B PE=1 SV=2	sp|O14796|SH21B_HUMAN	15 kDa	2
Proteasome subunit alpha type-7 OS=Homo sapiens GN=PSMA7 PE=1 SV=1	sp|O14818|PSA7_HUMAN	28 kDa	6
Spectrin beta chain, non-erythrocytic 2 OS=Homo sapiens GN=SPTBN2 PE=1 SV=3	sp|O15020|SPTN2_HUMAN	271 kDa	2
Actin-related protein 2/3 complex subunit 1B OS=Homo sapiens GN=ARPC1B PE=1 SV=3	sp|O15143|ARC1B_HUMAN	41 kDa	14
Actin-related protein 2/3 complex subunit 2 OS=Homo sapiens GN=ARPC2 PE=1 SV=1	sp|O15144|ARPC2_HUMAN	34 kDa	23
Actin-related protein 2/3 complex subunit 3 OS=Homo sapiens GN=ARPC3 PE=1 SV=3	sp|O15145|ARPC3_HUMAN	21 kDa	8
Eukaryotic translation initiation factor 3 subunit D OS=Homo sapiens GN=EIF3D PE=1 SV=1	sp|O15371|EIF3D_HUMAN	64 kDa	3
Eukaryotic translation initiation factor 3 subunit H OS=Homo sapiens GN=EIF3H PE=1 SV=1	sp|O15372|EIF3H_HUMAN	40 kDa	3
Monocarboxylate transporter 4 OS=Homo sapiens GN=SLC16A3 PE=1 SV=1	sp|O15427|MOT4_HUMAN	49 kDa	12
Pre-mRNA-splicing factor ATP-dependent RNA helicase DHX15 OS=Homo sapiens GN=DHX15 PE=1 SV=2	sp|O43143|DHX15_HUMAN	91 kDa	3
26S proteasome non-ATPase regulatory subunit 3 OS=Homo sapiens GN=PSMD3 PE=1 SV=2	sp|O43242|PSMD3_HUMAN	61 kDa	9
Heterogeneous nuclear ribonucleoprotein R OS=Homo sapiens GN=HNRNPR PE=1 SV=1	sp|O43390|HNRPR_HUMAN	71 kDa	8
Alpha-actinin-4 OS=Homo sapiens GN=ACTN4 PE=1 SV=2	sp|O43707|ACTN4_HUMAN	105 kDa	40
AP-1 complex subunit gamma-1 OS=Homo sapiens GN=AP1G1 PE=1 SV=5	sp|O43747|AP1G1_HUMAN	91 kDa	5
Synaptogyrin-2 OS=Homo sapiens GN=SYNGR2 PE=1 SV=1	sp|O43760|SNG2_HUMAN	25 kDa	4
Cleavage and polyadenylation specificity factor subunit 5 OS=Homo sapiens GN=NUDT21 PE=1 SV=1	sp|O43809|CPSF5_HUMAN	26 kDa	2
Heterogeneous nuclear ribonucleoprotein Q OS=Homo sapiens GN=SYNCRIP PE=1 SV=2	sp|O60506|HNRPQ_HUMAN	70 kDa	6
Leupaxin OS=Homo sapiens GN=LPXN PE=1 SV=1	sp|O60711|LPXN_HUMAN	43 kDa	2
H/ACA ribonucleoprotein complex subunit 4 OS=Homo sapiens GN=DKC1 PE=1 SV=3	sp|O60832|DKC1_HUMAN	58 kDa	5
WD repeat-containing protein 1 OS=Homo sapiens GN=WDR1 PE=1 SV=4	sp|O75083|WDR1_HUMAN	66 kDa	12
Pre-mRNA-processing factor 40 homolog A OS=Homo sapiens GN=PRPF40A PE=1 SV=2	sp|O75400|PR40A_HUMAN	109 kDa	3
Splicing factor 3B subunit 1 OS=Homo sapiens GN=SF3B1 PE=1 SV=3	sp|O75533|SF3B1_HUMAN	146 kDa	14
U5 small nuclear ribonucleoprotein 200 kDa helicase OS=Homo sapiens GN=SNRNP200 PE=1 SV=2	sp|O75643|U520_HUMAN	245 kDa	13
Flotillin-1 OS=Homo sapiens GN=FLOT1 PE=1 SV=3	sp|O75955|FLOT1_HUMAN	47 kDa	2
Serine/threonine-protein kinase 10 OS=Homo sapiens GN=STK10 PE=1 SV=1	sp|O94804|STK10_HUMAN	112 kDa	5
Reticulon-3 OS=Homo sapiens GN=RTN3 PE=1 SV=2	sp|O95197|RTN3_HUMAN	113 kDa	4
Formin-like protein 1 OS=Homo sapiens GN=FMNL1 PE=1 SV=3	sp|O95466|FMNL1_HUMAN	122 kDa	5
AP-2 complex subunit alpha-1 OS=Homo sapiens GN=AP2A1 PE=1 SV=3	sp|O95782|AP2A1_HUMAN	108 kDa	17
L-lactate dehydrogenase A chain OS=Homo sapiens GN=LDHA PE=1 SV=2	sp|P00338|LDHA_HUMAN	37 kDa	30
Glutathione reductase, mitochondrial OS=Homo sapiens GN=GSR PE=1 SV=2	sp|P00390|GSHR_HUMAN	56 kDa	4
Phosphoglycerate kinase 1 OS=Homo sapiens GN=PGK1 PE=1 SV=3	sp|P00558|PGK1_HUMAN	45 kDa	21
Prothrombin OS=Homo sapiens GN=F2 PE=1 SV=2	sp|P00734|THRB_HUMAN	70 kDa	3
Plasminogen OS=Homo sapiens GN=PLG PE=1 SV=2	sp|P00747|PLMN_HUMAN	91 kDa	3
Antithrombin-III OS=Homo sapiens GN=SERPINC1 PE=1 SV=1	sp|P01008|ANT3_HUMAN	53 kDa	5
Alpha-2-macroglobulin OS=Homo sapiens GN=A2M PE=1 SV=3	sp|P01023|A2MG_HUMAN	163 kDa	31
Complement C3 OS=Homo sapiens GN=C3 PE=1 SV=2	sp|P01024|CO3_HUMAN	187 kDa	20
Complement C5 OS=Homo sapiens GN=C5 PE=1 SV=4	sp|P01031|CO5_HUMAN	188 kDa	6
HLA class I histocompatibility antigen, B-7 alpha chain OS=Homo sapiens GN=HLA-B PE=1 SV=3	sp|P01889|1B07_HUMAN	40 kDa	18
HLA class II histocompatibility antigen, DR alpha chain OS=Homo sapiens GN=HLA-DRA PE=1 SV=1	sp|P01903|DRA_HUMAN	29 kDa	19
HLA class II histocompatibility antigen, DQ beta 1 chain OS=Homo sapiens GN=HLA-DQB1 PE=1 SV=2	sp|P01920|DQB1_HUMAN	30 kDa	20
Hemoglobin subunit delta OS=Homo sapiens GN=HBD PE=1 SV=2	sp|P02042|HBD_HUMAN (+1)	16 kDa	3
Prelamin-A/C OS=Homo sapiens GN=LMNA PE=1 SV=1	sp|P02545|LMNA_HUMAN	74 kDa	20
Apolipoprotein E OS=Homo sapiens GN=APOE PE=1 SV=1	sp|P02649|APOE_HUMAN	36 kDa	3
Beta-2-glycoprotein 1 OS=Homo sapiens GN=APOH PE=1 SV=3	sp|P02749|APOH_HUMAN	38 kDa	2
Fibronectin OS=Homo sapiens GN=FN1 PE=1 SV=4	sp|P02751|FINC_HUMAN	263 kDa	12
Alpha-2-HS-glycoprotein OS=Homo sapiens GN=AHSG PE=1 SV=1	sp|P02765|FETUA_HUMAN	39 kDa	7
Alpha-fetoprotein OS=Homo sapiens GN=AFP PE=1 SV=1	sp|P02771|FETA_HUMAN	69 kDa	7
Vitamin D-binding protein OS=Homo sapiens GN=GC PE=1 SV=1	sp|P02774|VTDB_HUMAN	53 kDa	4
Transferrin receptor protein 1 OS=Homo sapiens GN=TFRC PE=1 SV=2	sp|P02786|TFR1_HUMAN	85 kDa	10
Serotransferrin OS=Homo sapiens GN=TF PE=1 SV=3	sp|P02787|TRFE_HUMAN	77 kDa	6
Lactotransferrin OS=Homo sapiens GN=LTF PE=1 SV=6	sp|P02788|TRFL_HUMAN	78 kDa	7
RAF proto-oncogene serine/threonine-protein kinase OS=Homo sapiens GN=RAF1 PE=1 SV=1	sp|P04049|RAF1_HUMAN (+1)	73 kDa	2
Fructose-bisphosphate aldolase A OS=Homo sapiens GN=ALDOA PE=1 SV=2	sp|P04075|ALDOA_HUMAN	39 kDa	19
Annexin A1 OS=Homo sapiens GN=ANXA1 PE=1 SV=2	sp|P04083|ANXA1_HUMAN	39 kDa	23
Apolipoprotein B-100 OS=Homo sapiens GN=APOB PE=1 SV=2	sp|P04114|APOB_HUMAN	516 kDa	19
HLA class II histocompatibility antigen gamma chain OS=Homo sapiens GN=CD74 PE=1 SV=3	sp|P04233|HG2A_HUMAN	34 kDa	2
Keratin, type II cytoskeletal 1 OS=Homo sapiens GN=KRT1 PE=1 SV=6	sp|P04264|K2C1_HUMAN	66 kDa	77
Glyceraldehyde-3-phosphate dehydrogenase OS=Homo sapiens GN=GAPDH PE=1 SV=3	sp|P04406|G3P_HUMAN	36 kDa	42
Argininosuccinate lyase OS=Homo sapiens GN=ASL PE=1 SV=4	sp|P04424|ARLY_HUMAN	52 kDa	3
HLA class I histocompatibility antigen, A-3 alpha chain OS=Homo sapiens GN=HLA-A PE=1 SV=2	sp|P04439|1A03_HUMAN	41 kDa	18
HLA class II histocompatibility antigen, DP beta 1 chain OS=Homo sapiens GN=HLA-DPB1 PE=1 SV=1	sp|P04440|DPB1_HUMAN	29 kDa	13
Calpain small subunit 1 OS=Homo sapiens GN=CAPNS1 PE=1 SV=1	sp|P04632|CPNS1_HUMAN	28 kDa	2
Guanine nucleotide-binding protein G(i) subunit alpha-2 OS=Homo sapiens GN=GNAI2 PE=1 SV=3	sp|P04899|GNAI2_HUMAN	40 kDa	19
Histone H2A type 1-B/E OS=Homo sapiens GN=HIST1H2AB PE=1 SV=2	sp|P04908|H2A1B_HUMAN (+1)	14 kDa	22
Sodium/potassium-transporting ATPase subunit alpha-1 OS=Homo sapiens GN=ATP1A1 PE=1 SV=1	sp|P05023|AT1A1_HUMAN	113 kDa	25
Integrin beta-2 OS=Homo sapiens GN=ITGB2 PE=1 SV=2	sp|P05107|ITB2_HUMAN	85 kDa	13
ADP/ATP translocase 2 OS=Homo sapiens GN=SLC25A5 PE=1 SV=7	sp|P05141|ADT2_HUMAN	33 kDa	10
Eukaryotic translation initiation factor 2 subunit 1 OS=Homo sapiens GN=EIF2S1 PE=1 SV=3	sp|P05198|IF2A_HUMAN	36 kDa	10
Intercellular adhesion molecule 1 OS=Homo sapiens GN=ICAM1 PE=1 SV=2	sp|P05362|ICAM1_HUMAN	58 kDa	11
60S acidic ribosomal protein P0 OS=Homo sapiens GN=RPLP0 PE=1 SV=1	sp|P05388|RLA0_HUMAN	34 kDa	9
Thyroxine-binding globulin OS=Homo sapiens GN=SERPINA7 PE=1 SV=2	sp|P05543|THBG_HUMAN	46 kDa	2
Integrin beta-1 OS=Homo sapiens GN=ITGB1 PE=1 SV=2	sp|P05556|ITB1_HUMAN	88 kDa	2
Tyrosine-protein kinase Lck OS=Homo sapiens GN=LCK PE=1 SV=6	sp|P06239|LCK_HUMAN	58 kDa	7
Gelsolin OS=Homo sapiens GN=GSN PE=1 SV=1	sp|P06396|GELS_HUMAN	86 kDa	18
ATP synthase subunit beta, mitochondrial OS=Homo sapiens GN=ATP5B PE=1 SV=3	sp|P06576|ATPB_HUMAN	57 kDa	2
T-cell surface antigen CD2 OS=Homo sapiens GN=CD2 PE=1 SV=2	sp|P06729|CD2_HUMAN	39 kDa	9
Alpha-enolase OS=Homo sapiens GN=ENO1 PE=1 SV=2	sp|P06733|ENOA_HUMAN	47 kDa	22
Glucose-6-phosphate isomerase OS=Homo sapiens GN=GPI PE=1 SV=4	sp|P06744|G6PI_HUMAN	63 kDa	8
Nucleophosmin OS=Homo sapiens GN=NPM1 PE=1 SV=2	sp|P06748|NPM_HUMAN	33 kDa	5
Tropomyosin alpha-3 chain OS=Homo sapiens GN=TPM3 PE=1 SV=2	sp|P06753|TPM3_HUMAN	33 kDa	11
L-lactate dehydrogenase B chain OS=Homo sapiens GN=LDHB PE=1 SV=2	sp|P07195|LDHB_HUMAN	37 kDa	20
Protein disulfide-isomerase OS=Homo sapiens GN=P4HB PE=1 SV=3	sp|P07237|PDIA1_HUMAN	57 kDa	3
Cathepsin D OS=Homo sapiens GN=CTSD PE=1 SV=1	sp|P07339|CATD_HUMAN	45 kDa	2
Annexin A2 OS=Homo sapiens GN=ANXA2 PE=1 SV=2	sp|P07355|ANXA2_HUMAN	39 kDa	25
Calpain-1 catalytic subunit OS=Homo sapiens GN=CAPN1 PE=1 SV=1	sp|P07384|CAN1_HUMAN	82 kDa	9
Tubulin beta chain OS=Homo sapiens GN=TUBB PE=1 SV=2	sp|P07437|TBB5_HUMAN	50 kDa	45
Profilin-1 OS=Homo sapiens GN=PFN1 PE=1 SV=2	sp|P07737|PROF1_HUMAN	15 kDa	5
Adenine phosphoribosyltransferase OS=Homo sapiens GN=APRT PE=1 SV=2	sp|P07741|APT_HUMAN	20 kDa	3
Bifunctional glutamate/proline--tRNA ligase OS=Homo sapiens GN=EPRS PE=1 SV=5	sp|P07814|SYEP_HUMAN	171 kDa	7
Heat shock protein HSP 90-alpha OS=Homo sapiens GN=HSP90AA1 PE=1 SV=5	sp|P07900|HS90A_HUMAN	85 kDa	85
Thrombospondin-1 OS=Homo sapiens GN=THBS1 PE=1 SV=2	sp|P07996|TSP1_HUMAN	129 kDa	13
Annexin A6 OS=Homo sapiens GN=ANXA6 PE=1 SV=3	sp|P08133|ANXA6_HUMAN	76 kDa	116
Complement decay-accelerating factor OS=Homo sapiens GN=CD55 PE=1 SV=4	sp|P08174|DAF_HUMAN	41 kDa	4
4F2 cell-surface antigen heavy chain OS=Homo sapiens GN=SLC3A2 PE=1 SV=3	sp|P08195|4F2_HUMAN	68 kDa	6
Heat shock protein HSP 90-beta OS=Homo sapiens GN=HSP90AB1 PE=1 SV=4	sp|P08238|HS90B_HUMAN	83 kDa	76
Receptor-type tyrosine-protein phosphatase C OS=Homo sapiens GN=PTPRC PE=1 SV=2	sp|P08575|PTPRC_HUMAN	147 kDa	71
U2 small nuclear ribonucleoprotein B'' OS=Homo sapiens GN=SNRPB2 PE=1 SV=1	sp|P08579|RU2B_HUMAN	25 kDa	2
U1 small nuclear ribonucleoprotein 70 kDa OS=Homo sapiens GN=SNRNP70 PE=1 SV=2	sp|P08621|RU17_HUMAN	52 kDa	3
Vimentin OS=Homo sapiens GN=VIM PE=1 SV=4	sp|P08670|VIME_HUMAN	54 kDa	43
Alpha-2-antiplasmin OS=Homo sapiens GN=SERPINF2 PE=1 SV=3	sp|P08697|A2AP_HUMAN	55 kDa	3
40S ribosomal protein S17 OS=Homo sapiens GN=RPS17 PE=1 SV=2	sp|P08708|RS17_HUMAN	16 kDa	10
Guanine nucleotide-binding protein G(k) subunit alpha OS=Homo sapiens GN=GNAI3 PE=1 SV=3	sp|P08754|GNAI3_HUMAN	41 kDa	13
Annexin A5 OS=Homo sapiens GN=ANXA5 PE=1 SV=2	sp|P08758|ANXA5_HUMAN	36 kDa	26
40S ribosomal protein SA OS=Homo sapiens GN=RPSA PE=1 SV=4	sp|P08865|RSSA_HUMAN	33 kDa	6
CD63 antigen OS=Homo sapiens GN=CD63 PE=1 SV=2	sp|P08962|CD63_HUMAN	26 kDa	9
CD48 antigen OS=Homo sapiens GN=CD48 PE=1 SV=2	sp|P09326|CD48_HUMAN	28 kDa	9
Galectin-1 OS=Homo sapiens GN=LGALS1 PE=1 SV=2	sp|P09382|LEG1_HUMAN	15 kDa	4
High mobility group protein B1 OS=Homo sapiens GN=HMGB1 PE=1 SV=3	sp|P09429|HMGB1_HUMAN	25 kDa	13
Annexin A4 OS=Homo sapiens GN=ANXA4 PE=1 SV=4	sp|P09525|ANXA4_HUMAN	36 kDa	4
Heterogeneous nuclear ribonucleoprotein A1 OS=Homo sapiens GN=HNRNPA1 PE=1 SV=5	sp|P09651|ROA1_HUMAN	39 kDa	10
Poly [ADP-ribose] polymerase 1 OS=Homo sapiens GN=PARP1 PE=1 SV=4	sp|P09874|PARP1_HUMAN	113 kDa	6
Complement C4-A OS=Homo sapiens GN=C4A PE=1 SV=2	sp|P0C0L4|CO4A_HUMAN (+1)	193 kDa	21
Histone H2A.Z OS=Homo sapiens GN=H2AFZ PE=1 SV=2	sp|P0C0S5|H2AZ_HUMAN (+1)	14 kDa	15
Heat shock 70 kDa protein 1A OS=Homo sapiens GN=HSPA1A PE=1 SV=1	sp|P0DMV8|HS71A_HUMAN (+1)	70 kDa	19
Immunoglobulin gamma-1 heavy chain OS=Homo sapiens PE=1 SV=1	sp|P0DOX5|IGG1_HUMAN	49 kDa	4
Granzyme B OS=Homo sapiens GN=GZMB PE=1 SV=2	sp|P10144|GRAB_HUMAN	28 kDa	34
60 kDa SS-A/Ro ribonucleoprotein OS=Homo sapiens GN=TROVE2 PE=1 SV=2	sp|P10155|RO60_HUMAN	61 kDa	3
HLA class I histocompatibility antigen, A-69 alpha chain OS=Homo sapiens GN=HLA-A PE=1 SV=2	sp|P10316|1A69_HUMAN	41 kDa	15
Histone H1.4 OS=Homo sapiens GN=HIST1H1E PE=1 SV=2	sp|P10412|H14_HUMAN (+1)	22 kDa	3
Complement component C7 OS=Homo sapiens GN=C7 PE=1 SV=2	sp|P10643|CO7_HUMAN	94 kDa	2
cAMP-dependent protein kinase type I-alpha regulatory subunit OS=Homo sapiens GN=PRKAR1A PE=1 SV=1	sp|P10644|KAP0_HUMAN	43 kDa	2
60 kDa heat shock protein, mitochondrial OS=Homo sapiens GN=HSPD1 PE=1 SV=2	sp|P10809|CH60_HUMAN	61 kDa	7
78 kDa glucose-regulated protein OS=Homo sapiens GN=HSPA5 PE=1 SV=2	sp|P11021|GRP78_HUMAN	72 kDa	15
Heat shock cognate 71 kDa protein OS=Homo sapiens GN=HSPA8 PE=1 SV=1	sp|P11142|HSP7C_HUMAN	71 kDa	33
Solute carrier family 2, facilitated glucose transporter member 1 OS=Homo sapiens GN=SLC2A1 PE=1 SV=2	sp|P11166|GTR1_HUMAN	54 kDa	11
Solute carrier family 2, facilitated glucose transporter member 3 OS=Homo sapiens GN=SLC2A3 PE=1 SV=1	sp|P11169|GTR3_HUMAN	54 kDa	3
Ras-related protein Ral-B OS=Homo sapiens GN=RALB PE=1 SV=1	sp|P11234|RALB_HUMAN	23 kDa	5
DNA topoisomerase 1 OS=Homo sapiens GN=TOP1 PE=1 SV=2	sp|P11387|TOP1_HUMAN	91 kDa	9
Glucose-6-phosphate 1-dehydrogenase OS=Homo sapiens GN=G6PD PE=1 SV=4	sp|P11413|G6PD_HUMAN	59 kDa	15
C-1-tetrahydrofolate synthase, cytoplasmic OS=Homo sapiens GN=MTHFD1 PE=1 SV=3	sp|P11586|C1TC_HUMAN	102 kDa	11
Cation-independent mannose-6-phosphate receptor OS=Homo sapiens GN=IGF2R PE=1 SV=3	sp|P11717|MPRI_HUMAN	274 kDa	4
Polyadenylate-binding protein 1 OS=Homo sapiens GN=PABPC1 PE=1 SV=2	sp|P11940|PABP1_HUMAN	71 kDa	6
Histidine--tRNA ligase, cytoplasmic OS=Homo sapiens GN=HARS PE=1 SV=2	sp|P12081|SYHC_HUMAN	57 kDa	9
Coagulation factor V OS=Homo sapiens GN=F5 PE=1 SV=4	sp|P12259|FA5_HUMAN	252 kDa	4
Granzyme A OS=Homo sapiens GN=GZMA PE=1 SV=2	sp|P12544|GRAA_HUMAN	29 kDa	24
X-ray repair cross-complementing protein 6 OS=Homo sapiens GN=XRCC6 PE=1 SV=2	sp|P12956|XRCC6_HUMAN	70 kDa	32
X-ray repair cross-complementing protein 5 OS=Homo sapiens GN=XRCC5 PE=1 SV=3	sp|P13010|XRCC5_HUMAN	83 kDa	37
C-C motif chemokine 5 OS=Homo sapiens GN=CCL5 PE=1 SV=3	sp|P13501|CCL5_HUMAN	10 kDa	26
Elongation factor 2 OS=Homo sapiens GN=EEF2 PE=1 SV=4	sp|P13639|EF2_HUMAN	95 kDa	54
Protein disulfide-isomerase A4 OS=Homo sapiens GN=PDIA4 PE=1 SV=2	sp|P13667|PDIA4_HUMAN	73 kDa	2
HLA class II histocompatibility antigen, DRB1-4 beta chain OS=Homo sapiens GN=HLA-DRB1 PE=1 SV=1	sp|P13760|2B14_HUMAN	30 kDa	37
HLA class II histocompatibility antigen, DRB1-7 beta chain OS=Homo sapiens GN=HLA-DRB1 PE=1 SV=1	sp|P13761|2B17_HUMAN	30 kDa	34
HLA class II histocompatibility antigen, DR beta 4 chain OS=Homo sapiens GN=HLA-DRB4 PE=1 SV=2	sp|P13762|DRB4_HUMAN	30 kDa	5
Plastin-2 OS=Homo sapiens GN=LCP1 PE=1 SV=6	sp|P13796|PLSL_HUMAN	70 kDa	26
CD59 glycoprotein OS=Homo sapiens GN=CD59 PE=1 SV=1	sp|P13987|CD59_HUMAN	14 kDa	4
Perforin-1 OS=Homo sapiens GN=PRF1 PE=1 SV=1	sp|P14222|PERF_HUMAN	61 kDa	17
Farnesyl pyrophosphate synthase OS=Homo sapiens GN=FDPS PE=1 SV=4	sp|P14324|FPPS_HUMAN	48 kDa	3
Pyruvate kinase PKM OS=Homo sapiens GN=PKM PE=1 SV=4	sp|P14618|KPYM_HUMAN	58 kDa	58
Endoplasmin OS=Homo sapiens GN=HSP90B1 PE=1 SV=1	sp|P14625|ENPL_HUMAN	92 kDa	19
Interleukin-2 receptor subunit beta OS=Homo sapiens GN=IL2RB PE=1 SV=1	sp|P14784|IL2RB_HUMAN	61 kDa	2
Heterogeneous nuclear ribonucleoprotein L OS=Homo sapiens GN=HNRNPL PE=1 SV=2	sp|P14866|HNRPL_HUMAN	64 kDa	3
Aspartate--tRNA ligase, cytoplasmic OS=Homo sapiens GN=DARS PE=1 SV=2	sp|P14868|SYDC_HUMAN	57 kDa	10
Junction plakoglobin OS=Homo sapiens GN=JUP PE=1 SV=3	sp|P14923|PLAK_HUMAN	82 kDa	7
Ras-related C3 botulinum toxin substrate 2 OS=Homo sapiens GN=RAC2 PE=1 SV=1	sp|P15153|RAC2_HUMAN	21 kDa	15
Ezrin OS=Homo sapiens GN=EZR PE=1 SV=4	sp|P15311|EZRI_HUMAN	69 kDa	44
Nucleoside diphosphate kinase A OS=Homo sapiens GN=NME1 PE=1 SV=1	sp|P15531|NDKA_HUMAN	17 kDa	14
40S ribosomal protein S2 OS=Homo sapiens GN=RPS2 PE=1 SV=2	sp|P15880|RS2_HUMAN	31 kDa	21
Desmoplakin OS=Homo sapiens GN=DSP PE=1 SV=3	sp|P15924|DESP_HUMAN	332 kDa	12
CD44 antigen OS=Homo sapiens GN=CD44 PE=1 SV=3	sp|P16070|CD44_HUMAN	82 kDa	5
1-phosphatidylinositol 4,5-bisphosphate phosphodiesterase gamma-2 OS=Homo sapiens GN=PLCG2 PE=1 SV=4	sp|P16885|PLCG2_HUMAN	148 kDa	2
cAMP-dependent protein kinase catalytic subunit alpha OS=Homo sapiens GN=PRKACA PE=1 SV=2	sp|P17612|KAPCA_HUMAN	41 kDa	8
Calpain-2 catalytic subunit OS=Homo sapiens GN=CAPN2 PE=1 SV=6	sp|P17655|CAN2_HUMAN	80 kDa	5
CTP synthase 1 OS=Homo sapiens GN=CTPS1 PE=1 SV=2	sp|P17812|PYRG1_HUMAN	67 kDa	9
Probable ATP-dependent RNA helicase DDX5 OS=Homo sapiens GN=DDX5 PE=1 SV=1	sp|P17844|DDX5_HUMAN	69 kDa	9
Galectin-3 OS=Homo sapiens GN=LGALS3 PE=1 SV=5	sp|P17931|LEG3_HUMAN	26 kDa	2
T-complex protein 1 subunit alpha OS=Homo sapiens GN=TCP1 PE=1 SV=1	sp|P17987|TCPA_HUMAN	60 kDa	31
60S ribosomal protein L35a OS=Homo sapiens GN=RPL35A PE=1 SV=2	sp|P18077|RL35A_HUMAN	13 kDa	10
60S ribosomal protein L7 OS=Homo sapiens GN=RPL7 PE=1 SV=1	sp|P18124|RL7_HUMAN	29 kDa	27
60S ribosomal protein L17 OS=Homo sapiens GN=RPL17 PE=1 SV=3	sp|P18621|RL17_HUMAN	21 kDa	2
Phosphoglycerate mutase 1 OS=Homo sapiens GN=PGAM1 PE=1 SV=2	sp|P18669|PGAM1_HUMAN	29 kDa	5
Vascular cell adhesion protein 1 OS=Homo sapiens GN=VCAM1 PE=1 SV=1	sp|P19320|VCAM1_HUMAN	81 kDa	3
Nucleolin OS=Homo sapiens GN=NCL PE=1 SV=3	sp|P19338|NUCL_HUMAN	77 kDa	13
Leukocyte surface antigen CD53 OS=Homo sapiens GN=CD53 PE=1 SV=1	sp|P19397|CD53_HUMAN	24 kDa	4
Inter-alpha-trypsin inhibitor heavy chain H2 OS=Homo sapiens GN=ITIH2 PE=1 SV=2	sp|P19823|ITIH2_HUMAN	106 kDa	18
Inter-alpha-trypsin inhibitor heavy chain H1 OS=Homo sapiens GN=ITIH1 PE=1 SV=3	sp|P19827|ITIH1_HUMAN	101 kDa	6
HLA class II histocompatibility antigen, DP alpha 1 chain OS=Homo sapiens GN=HLA-DPA1 PE=1 SV=1	sp|P20036|DPA1_HUMAN	29 kDa	4
HLA class II histocompatibility antigen, DRB1-11 beta chain OS=Homo sapiens GN=HLA-DRB1 PE=1 SV=1	sp|P20039|2B1B_HUMAN	30 kDa	18
Eukaryotic translation initiation factor 2 subunit 2 OS=Homo sapiens GN=EIF2S2 PE=1 SV=2	sp|P20042|IF2B_HUMAN	38 kDa	2
Annexin A7 OS=Homo sapiens GN=ANXA7 PE=1 SV=3	sp|P20073|ANXA7_HUMAN	53 kDa	11
Arachidonate 5-lipoxygenase-activating protein OS=Homo sapiens GN=ALOX5AP PE=1 SV=2	sp|P20292|AL5AP_HUMAN	18 kDa	3
Proteasome subunit beta type-1 OS=Homo sapiens GN=PSMB1 PE=1 SV=2	sp|P20618|PSB1_HUMAN	26 kDa	2
Cation-dependent mannose-6-phosphate receptor OS=Homo sapiens GN=M6PR PE=1 SV=1	sp|P20645|MPRD_HUMAN	31 kDa	3
Integrin alpha-L OS=Homo sapiens GN=ITGAL PE=1 SV=3	sp|P20701|ITAL_HUMAN	129 kDa	14
V-type proton ATPase subunit B, brain isoform OS=Homo sapiens GN=ATP6V1B2 PE=1 SV=3	sp|P21281|VATB2_HUMAN	57 kDa	2
Filamin-A OS=Homo sapiens GN=FLNA PE=1 SV=4	sp|P21333|FLNA_HUMAN	281 kDa	65
Voltage-dependent anion-selective channel protein 1 OS=Homo sapiens GN=VDAC1 PE=1 SV=2	sp|P21796|VDAC1_HUMAN	31 kDa	6
Trifunctional purine biosynthetic protein adenosine-3 OS=Homo sapiens GN=GART PE=1 SV=1	sp|P22102|PUR2_HUMAN	108 kDa	2
Multifunctional protein ADE2 OS=Homo sapiens GN=PAICS PE=1 SV=3	sp|P22234|PUR6_HUMAN	47 kDa	8
Ubiquitin-like modifier-activating enzyme 1 OS=Homo sapiens GN=UBA1 PE=1 SV=3	sp|P22314|UBA1_HUMAN	118 kDa	5
Nucleoside diphosphate kinase B OS=Homo sapiens GN=NME2 PE=1 SV=1	sp|P22392|NDKB_HUMAN	17 kDa	17
Heterogeneous nuclear ribonucleoproteins A2/B1 OS=Homo sapiens GN=HNRNPA2B1 PE=1 SV=2	sp|P22626|ROA2_HUMAN	37 kDa	6
Fibulin-1 OS=Homo sapiens GN=FBLN1 PE=1 SV=4	sp|P23142|FBLN1_HUMAN	77 kDa	12
Splicing factor, proline- and glutamine-rich OS=Homo sapiens GN=SFPQ PE=1 SV=2	sp|P23246|SFPQ_HUMAN	76 kDa	3
Peptidyl-prolyl cis-trans isomerase B OS=Homo sapiens GN=PPIB PE=1 SV=2	sp|P23284|PPIB_HUMAN	24 kDa	10
Tryptophan--tRNA ligase, cytoplasmic OS=Homo sapiens GN=WARS PE=1 SV=2	sp|P23381|SYWC_HUMAN	53 kDa	4
40S ribosomal protein S3 OS=Homo sapiens GN=RPS3 PE=1 SV=2	sp|P23396|RS3_HUMAN	27 kDa	20
Tumor necrosis factor ligand superfamily member 4 OS=Homo sapiens GN=TNFSF4 PE=1 SV=1	sp|P23510|TNFL4_HUMAN	21 kDa	3
Adenosylhomocysteinase OS=Homo sapiens GN=AHCY PE=1 SV=4	sp|P23526|SAHH_HUMAN	48 kDa	9
Histone H2B type 1-O OS=Homo sapiens GN=HIST1H2BO PE=1 SV=3	sp|P23527|H2B1O_HUMAN (+2)	14 kDa	44
Cofilin-1 OS=Homo sapiens GN=CFL1 PE=1 SV=3	sp|P23528|COF1_HUMAN	19 kDa	9
Plasma membrane calcium-transporting ATPase 4 OS=Homo sapiens GN=ATP2B4 PE=1 SV=2	sp|P23634|AT2B4_HUMAN	138 kDa	13
Laminin subunit alpha-2 OS=Homo sapiens GN=LAMA2 PE=1 SV=4	sp|P24043|LAMA2_HUMAN	344 kDa	2
Elongation factor 1-beta OS=Homo sapiens GN=EEF1B2 PE=1 SV=3	sp|P24534|EF1B_HUMAN	25 kDa	3
Beta-adrenergic receptor kinase 1 OS=Homo sapiens GN=GRK2 PE=1 SV=2	sp|P25098|ARBK1_HUMAN	80 kDa	4
DNA replication licensing factor MCM3 OS=Homo sapiens GN=MCM3 PE=1 SV=3	sp|P25205|MCM3_HUMAN	91 kDa	3
40S ribosomal protein S12 OS=Homo sapiens GN=RPS12 PE=1 SV=3	sp|P25398|RS12_HUMAN	15 kDa	4
ATP synthase subunit alpha, mitochondrial OS=Homo sapiens GN=ATP5A1 PE=1 SV=1	sp|P25705|ATPA_HUMAN	60 kDa	5
Proteasome subunit alpha type-1 OS=Homo sapiens GN=PSMA1 PE=1 SV=1	sp|P25786|PSA1_HUMAN	30 kDa	9
Proteasome subunit alpha type-2 OS=Homo sapiens GN=PSMA2 PE=1 SV=2	sp|P25787|PSA2_HUMAN	26 kDa	2
Proteasome subunit alpha type-3 OS=Homo sapiens GN=PSMA3 PE=1 SV=2	sp|P25788|PSA3_HUMAN	28 kDa	10
Proteasome subunit alpha type-4 OS=Homo sapiens GN=PSMA4 PE=1 SV=1	sp|P25789|PSA4_HUMAN	29 kDa	8
Moesin OS=Homo sapiens GN=MSN PE=1 SV=3	sp|P26038|MOES_HUMAN	68 kDa	102
Probable ATP-dependent RNA helicase DDX6 OS=Homo sapiens GN=DDX6 PE=1 SV=2	sp|P26196|DDX6_HUMAN	54 kDa	5
60S ribosomal protein L13 OS=Homo sapiens GN=RPL13 PE=1 SV=4	sp|P26373|RL13_HUMAN	24 kDa	5
Protein S100-A4 OS=Homo sapiens GN=S100A4 PE=1 SV=1	sp|P26447|S10A4_HUMAN	12 kDa	10
High mobility group protein B2 OS=Homo sapiens GN=HMGB2 PE=1 SV=2	sp|P26583|HMGB2_HUMAN	24 kDa	15
Threonine--tRNA ligase, cytoplasmic OS=Homo sapiens GN=TARS PE=1 SV=3	sp|P26639|SYTC_HUMAN	83 kDa	15
Valine--tRNA ligase OS=Homo sapiens GN=VARS PE=1 SV=4	sp|P26640|SYVC_HUMAN	140 kDa	2
Elongation factor 1-gamma OS=Homo sapiens GN=EEF1G PE=1 SV=3	sp|P26641|EF1G_HUMAN	50 kDa	16
Erythrocyte band 7 integral membrane protein OS=Homo sapiens GN=STOM PE=1 SV=3	sp|P27105|STOM_HUMAN	32 kDa	6
14-3-3 protein theta OS=Homo sapiens GN=YWHAQ PE=1 SV=1	sp|P27348|1433T_HUMAN	28 kDa	19
Dipeptidyl peptidase 4 OS=Homo sapiens GN=DPP4 PE=1 SV=2	sp|P27487|DPP4_HUMAN	88 kDa	4
60S ribosomal protein L10 OS=Homo sapiens GN=RPL10 PE=1 SV=4	sp|P27635|RL10_HUMAN	25 kDa	16
CD82 antigen OS=Homo sapiens GN=CD82 PE=1 SV=1	sp|P27701|CD82_HUMAN	30 kDa	4
CAD protein OS=Homo sapiens GN=CAD PE=1 SV=3	sp|P27708|PYR1_HUMAN	243 kDa	8
Calnexin OS=Homo sapiens GN=CANX PE=1 SV=2	sp|P27824|CALX_HUMAN	68 kDa	2
Proteasome subunit beta type-8 OS=Homo sapiens GN=PSMB8 PE=1 SV=3	sp|P28062|PSB8_HUMAN	30 kDa	6
HLA class II histocompatibility antigen, DM beta chain OS=Homo sapiens GN=HLA-DMB PE=1 SV=1	sp|P28068|DMB_HUMAN	29 kDa	3
Proteasome subunit beta type-4 OS=Homo sapiens GN=PSMB4 PE=1 SV=4	sp|P28070|PSB4_HUMAN	29 kDa	4
Mitogen-activated protein kinase 1 OS=Homo sapiens GN=MAPK1 PE=1 SV=3	sp|P28482|MK01_HUMAN	41 kDa	4
Cytosol aminopeptidase OS=Homo sapiens GN=LAP3 PE=1 SV=3	sp|P28838|AMPL_HUMAN	56 kDa	6
Tripeptidyl-peptidase 2 OS=Homo sapiens GN=TPP2 PE=1 SV=4	sp|P29144|TPP2_HUMAN	138 kDa	5
Transketolase OS=Homo sapiens GN=TKT PE=1 SV=3	sp|P29401|TKT_HUMAN	68 kDa	6
Peroxiredoxin-6 OS=Homo sapiens GN=PRDX6 PE=1 SV=3	sp|P30041|PRDX6_HUMAN	25 kDa	7
60S ribosomal protein L12 OS=Homo sapiens GN=RPL12 PE=1 SV=1	sp|P30050|RL12_HUMAN	18 kDa	5
Protein disulfide-isomerase A3 OS=Homo sapiens GN=PDIA3 PE=1 SV=4	sp|P30101|PDIA3_HUMAN	57 kDa	9
High affinity immunoglobulin epsilon receptor subunit gamma OS=Homo sapiens GN=FCER1G PE=1 SV=1	sp|P30273|FCERG_HUMAN	10 kDa	4
HLA class I histocompatibility antigen, A-34 alpha chain OS=Homo sapiens GN=HLA-A PE=1 SV=1	sp|P30453|1A34_HUMAN (+1)	41 kDa	17
HLA class I histocompatibility antigen, B-56 alpha chain OS=Homo sapiens GN=HLA-B PE=1 SV=1	sp|P30495|1B56_HUMAN	40 kDa	19
HLA class I histocompatibility antigen, A-29 alpha chain OS=Homo sapiens GN=HLA-A PE=1 SV=2	sp|P30512|1A29_HUMAN	41 kDa	19
Adenylosuccinate lyase OS=Homo sapiens GN=ADSL PE=1 SV=2	sp|P30566|PUR8_HUMAN	55 kDa	3
Leukocyte elastase inhibitor OS=Homo sapiens GN=SERPINB1 PE=1 SV=1	sp|P30740|ILEU_HUMAN	43 kDa	3
Coronin-1A OS=Homo sapiens GN=CORO1A PE=1 SV=4	sp|P31146|COR1A_HUMAN	51 kDa	19
S-adenosylmethionine synthase isoform type-2 OS=Homo sapiens GN=MAT2A PE=1 SV=1	sp|P31153|METK2_HUMAN	44 kDa	3
DnaJ homolog subfamily A member 1 OS=Homo sapiens GN=DNAJA1 PE=1 SV=2	sp|P31689|DNJA1_HUMAN	45 kDa	2
Bifunctional purine biosynthesis protein PURH OS=Homo sapiens GN=ATIC PE=1 SV=3	sp|P31939|PUR9_HUMAN	65 kDa	10
Heterogeneous nuclear ribonucleoprotein H OS=Homo sapiens GN=HNRNPH1 PE=1 SV=4	sp|P31943|HNRH1_HUMAN (+1)	49 kDa	4
Caspase-14 OS=Homo sapiens GN=CASP14 PE=1 SV=2	sp|P31944|CASPE_HUMAN	28 kDa	2
14-3-3 protein beta/alpha OS=Homo sapiens GN=YWHAB PE=1 SV=3	sp|P31946|1433B_HUMAN	28 kDa	14
Stress-induced-phosphoprotein 1 OS=Homo sapiens GN=STIP1 PE=1 SV=1	sp|P31948|STIP1_HUMAN	63 kDa	5
Peroxiredoxin-2 OS=Homo sapiens GN=PRDX2 PE=1 SV=5	sp|P32119|PRDX2_HUMAN	22 kDa	8
C-C chemokine receptor type 7 OS=Homo sapiens GN=CCR7 PE=2 SV=2	sp|P32248|CCR7_HUMAN	43 kDa	5
Intercellular adhesion molecule 3 OS=Homo sapiens GN=ICAM3 PE=1 SV=2	sp|P32942|ICAM3_HUMAN	60 kDa	2
60S ribosomal protein L9 OS=Homo sapiens GN=RPL9 PE=1 SV=1	sp|P32969|RL9_HUMAN	22 kDa	5
CD70 antigen OS=Homo sapiens GN=CD70 PE=1 SV=2	sp|P32970|CD70_HUMAN	21 kDa	17
Serine hydroxymethyltransferase, mitochondrial OS=Homo sapiens GN=SHMT2 PE=1 SV=3	sp|P34897|GLYM_HUMAN	56 kDa	3
Heat shock 70 kDa protein 4 OS=Homo sapiens GN=HSPA4 PE=1 SV=4	sp|P34932|HSP74_HUMAN	94 kDa	2
Prohibitin OS=Homo sapiens GN=PHB PE=1 SV=1	sp|P35232|PHB_HUMAN	30 kDa	3
60S ribosomal protein L22 OS=Homo sapiens GN=RPL22 PE=1 SV=2	sp|P35268|RL22_HUMAN	15 kDa	6
Keratin, type I cytoskeletal 9 OS=Homo sapiens GN=KRT9 PE=1 SV=3	sp|P35527|K1C9_HUMAN	62 kDa	53
Myosin-9 OS=Homo sapiens GN=MYH9 PE=1 SV=4	sp|P35579|MYH9_HUMAN	227 kDa	212
Myosin-10 OS=Homo sapiens GN=MYH10 PE=1 SV=3	sp|P35580|MYH10_HUMAN	229 kDa	39
Coatomer subunit beta' OS=Homo sapiens GN=COPB2 PE=1 SV=2	sp|P35606|COPB2_HUMAN	102 kDa	11
Basigin OS=Homo sapiens GN=BSG PE=1 SV=2	sp|P35613|BASI_HUMAN	42 kDa	6
Protein DEK OS=Homo sapiens GN=DEK PE=1 SV=1	sp|P35659|DEK_HUMAN	43 kDa	4
Oxygen-dependent coproporphyrinogen-III oxidase, mitochondrial OS=Homo sapiens GN=CPOX PE=1 SV=3	sp|P36551|HEM6_HUMAN	50 kDa	2
60S ribosomal protein L4 OS=Homo sapiens GN=RPL4 PE=1 SV=5	sp|P36578|RL4_HUMAN	48 kDa	15
Pigment epithelium-derived factor OS=Homo sapiens GN=SERPINF1 PE=1 SV=4	sp|P36955|PEDF_HUMAN	46 kDa	7
Transgelin-2 OS=Homo sapiens GN=TAGLN2 PE=1 SV=3	sp|P37802|TAGL2_HUMAN	22 kDa	5
Eukaryotic initiation factor 4A-III OS=Homo sapiens GN=EIF4A3 PE=1 SV=4	sp|P38919|IF4A3_HUMAN	47 kDa	6
60S ribosomal protein L3 OS=Homo sapiens GN=RPL3 PE=1 SV=2	sp|P39023|RL3_HUMAN	46 kDa	34
Dolichyl-diphosphooligosaccharide--protein glycosyltransferase 48 kDa subunit OS=Homo sapiens GN=DDOST PE=1 SV=4	sp|P39656|OST48_HUMAN	51 kDa	2
T-complex protein 1 subunit zeta OS=Homo sapiens GN=CCT6A PE=1 SV=3	sp|P40227|TCPZ_HUMAN	58 kDa	26
Proteasome subunit beta type-10 OS=Homo sapiens GN=PSMB10 PE=1 SV=1	sp|P40306|PSB10_HUMAN	29 kDa	3
60S ribosomal protein L13a OS=Homo sapiens GN=RPL13A PE=1 SV=2	sp|P40429|RL13A_HUMAN	24 kDa	11
Malate dehydrogenase, cytoplasmic OS=Homo sapiens GN=MDH1 PE=1 SV=4	sp|P40925|MDHC_HUMAN	36 kDa	2
Malate dehydrogenase, mitochondrial OS=Homo sapiens GN=MDH2 PE=1 SV=3	sp|P40926|MDHM_HUMAN	36 kDa	2
Eukaryotic translation initiation factor 2 subunit 3 OS=Homo sapiens GN=EIF2S3 PE=1 SV=3	sp|P41091|IF2G_HUMAN	51 kDa	9
Glycine--tRNA ligase OS=Homo sapiens GN=GARS PE=1 SV=3	sp|P41250|GARS_HUMAN	83 kDa	6
Isoleucine--tRNA ligase, cytoplasmic OS=Homo sapiens GN=IARS PE=1 SV=2	sp|P41252|SYIC_HUMAN	145 kDa	10
T-lymphocyte activation antigen CD86 OS=Homo sapiens GN=CD86 PE=1 SV=2	sp|P42081|CD86_HUMAN	38 kDa	2
Neutral amino acid transporter A OS=Homo sapiens GN=SLC1A4 PE=1 SV=1	sp|P43007|SATT_HUMAN	56 kDa	6
Platelet-activating factor acetylhydrolase IB subunit alpha OS=Homo sapiens GN=PAFAH1B1 PE=1 SV=2	sp|P43034|LIS1_HUMAN	47 kDa	3
Voltage-dependent anion-selective channel protein 2 OS=Homo sapiens GN=VDAC2 PE=1 SV=2	sp|P45880|VDAC2_HUMAN	32 kDa	4
ATP-dependent DNA helicase Q1 OS=Homo sapiens GN=RECQL PE=1 SV=3	sp|P46063|RECQ1_HUMAN	73 kDa	5
Vesicle-fusing ATPase OS=Homo sapiens GN=NSF PE=1 SV=3	sp|P46459|NSF_HUMAN	83 kDa	2
60S ribosomal protein L27a OS=Homo sapiens GN=RPL27A PE=1 SV=2	sp|P46776|RL27A_HUMAN	17 kDa	5
60S ribosomal protein L5 OS=Homo sapiens GN=RPL5 PE=1 SV=3	sp|P46777|RL5_HUMAN	34 kDa	11
60S ribosomal protein L21 OS=Homo sapiens GN=RPL21 PE=1 SV=2	sp|P46778|RL21_HUMAN	19 kDa	2
60S ribosomal protein L28 OS=Homo sapiens GN=RPL28 PE=1 SV=3	sp|P46779|RL28_HUMAN	16 kDa	5
40S ribosomal protein S9 OS=Homo sapiens GN=RPS9 PE=1 SV=3	sp|P46781|RS9_HUMAN	23 kDa	15
40S ribosomal protein S5 OS=Homo sapiens GN=RPS5 PE=1 SV=4	sp|P46782|RS5_HUMAN	23 kDa	16
40S ribosomal protein S10 OS=Homo sapiens GN=RPS10 PE=1 SV=1	sp|P46783|RS10_HUMAN (+1)	19 kDa	3
Ras GTPase-activating-like protein IQGAP1 OS=Homo sapiens GN=IQGAP1 PE=1 SV=1	sp|P46940|IQGA1_HUMAN	189 kDa	13
F-actin-capping protein subunit beta OS=Homo sapiens GN=CAPZB PE=1 SV=4	sp|P47756|CAPZB_HUMAN	31 kDa	10
Glutamine--tRNA ligase OS=Homo sapiens GN=QARS PE=1 SV=1	sp|P47897|SYQ_HUMAN	88 kDa	6
Protein PRRC2A OS=Homo sapiens GN=PRRC2A PE=1 SV=3	sp|P48634|PRC2A_HUMAN	229 kDa	3
T-complex protein 1 subunit epsilon OS=Homo sapiens GN=CCT5 PE=1 SV=1	sp|P48643|TCPE_HUMAN	60 kDa	31
60S ribosomal protein L34 OS=Homo sapiens GN=RPL34 PE=1 SV=3	sp|P49207|RL34_HUMAN	13 kDa	4
Fatty acid synthase OS=Homo sapiens GN=FASN PE=1 SV=3	sp|P49327|FAS_HUMAN	273 kDa	60
T-complex protein 1 subunit gamma OS=Homo sapiens GN=CCT3 PE=1 SV=4	sp|P49368|TCPG_HUMAN	61 kDa	42
Elongation factor Tu, mitochondrial OS=Homo sapiens GN=TUFM PE=1 SV=2	sp|P49411|EFTU_HUMAN	50 kDa	2
Alanine--tRNA ligase, cytoplasmic OS=Homo sapiens GN=AARS PE=1 SV=2	sp|P49588|SYAC_HUMAN	107 kDa	11
Cysteine--tRNA ligase, cytoplasmic OS=Homo sapiens GN=CARS PE=1 SV=3	sp|P49589|SYCC_HUMAN	85 kDa	3
Serine--tRNA ligase, cytoplasmic OS=Homo sapiens GN=SARS PE=1 SV=3	sp|P49591|SYSC_HUMAN	59 kDa	3
Proteasome subunit beta type-3 OS=Homo sapiens GN=PSMB3 PE=1 SV=2	sp|P49720|PSB3_HUMAN	23 kDa	2
Proteasome subunit beta type-2 OS=Homo sapiens GN=PSMB2 PE=1 SV=1	sp|P49721|PSB2_HUMAN	23 kDa	3
DNA replication licensing factor MCM2 OS=Homo sapiens GN=MCM2 PE=1 SV=4	sp|P49736|MCM2_HUMAN	102 kDa	3
Cartilage oligomeric matrix protein OS=Homo sapiens GN=COMP PE=1 SV=2	sp|P49747|COMP_HUMAN	83 kDa	2
Ectonucleoside triphosphate diphosphohydrolase 1 OS=Homo sapiens GN=ENTPD1 PE=1 SV=1	sp|P49961|ENTP1_HUMAN	58 kDa	13
Rab GDP dissociation inhibitor beta OS=Homo sapiens GN=GDI2 PE=1 SV=2	sp|P50395|GDIB_HUMAN	51 kDa	8
Hsc70-interacting protein OS=Homo sapiens GN=ST13 PE=1 SV=2	sp|P50502|F10A1_HUMAN (+1)	41 kDa	5
60S ribosomal protein L14 OS=Homo sapiens GN=RPL14 PE=1 SV=4	sp|P50914|RL14_HUMAN	23 kDa	10
T-complex protein 1 subunit theta OS=Homo sapiens GN=CCT8 PE=1 SV=4	sp|P50990|TCPQ_HUMAN	60 kDa	32
T-complex protein 1 subunit delta OS=Homo sapiens GN=CCT4 PE=1 SV=4	sp|P50991|TCPD_HUMAN	58 kDa	19
Annexin A11 OS=Homo sapiens GN=ANXA11 PE=1 SV=1	sp|P50995|ANX11_HUMAN	54 kDa	16
Ras-related protein Rab-5C OS=Homo sapiens GN=RAB5C PE=1 SV=2	sp|P51148|RAB5C_HUMAN	23 kDa	4
Ras-related protein Rab-7a OS=Homo sapiens GN=RAB7A PE=1 SV=1	sp|P51149|RAB7A_HUMAN	23 kDa	2
26S proteasome non-ATPase regulatory subunit 7 OS=Homo sapiens GN=PSMD7 PE=1 SV=2	sp|P51665|PSMD7_HUMAN	37 kDa	2
Heterogeneous nuclear ribonucleoprotein A3 OS=Homo sapiens GN=HNRNPA3 PE=1 SV=2	sp|P51991|ROA3_HUMAN	40 kDa	2
6-phosphogluconate dehydrogenase, decarboxylating OS=Homo sapiens GN=PGD PE=1 SV=3	sp|P52209|6PGD_HUMAN	53 kDa	6
Rho GDP-dissociation inhibitor 2 OS=Homo sapiens GN=ARHGDIB PE=1 SV=3	sp|P52566|GDIR2_HUMAN	23 kDa	2
F-actin-capping protein subunit alpha-1 OS=Homo sapiens GN=CAPZA1 PE=1 SV=3	sp|P52907|CAZA1_HUMAN	33 kDa	9
Nuclear pore complex protein Nup98-Nup96 OS=Homo sapiens GN=NUP98 PE=1 SV=4	sp|P52948|NUP98_HUMAN	198 kDa	3
ATP-citrate synthase OS=Homo sapiens GN=ACLY PE=1 SV=3	sp|P53396|ACLY_HUMAN	121 kDa	27
Coatomer subunit beta OS=Homo sapiens GN=COPB1 PE=1 SV=3	sp|P53618|COPB_HUMAN	107 kDa	7
Coatomer subunit alpha OS=Homo sapiens GN=COPA PE=1 SV=2	sp|P53621|COPA_HUMAN	138 kDa	26
Arginine--tRNA ligase, cytoplasmic OS=Homo sapiens GN=RARS PE=1 SV=2	sp|P54136|SYRC_HUMAN	75 kDa	5
Tyrosine--tRNA ligase, cytoplasmic OS=Homo sapiens GN=YARS PE=1 SV=4	sp|P54577|SYYC_HUMAN	59 kDa	5
Sodium/potassium-transporting ATPase subunit beta-3 OS=Homo sapiens GN=ATP1B3 PE=1 SV=1	sp|P54709|AT1B3_HUMAN	32 kDa	4
Alpha-soluble NSF attachment protein OS=Homo sapiens GN=NAPA PE=1 SV=3	sp|P54920|SNAA_HUMAN	33 kDa	4
Exportin-2 OS=Homo sapiens GN=CSE1L PE=1 SV=3	sp|P55060|XPO2_HUMAN	110 kDa	11
Transitional endoplasmic reticulum ATPase OS=Homo sapiens GN=VCP PE=1 SV=4	sp|P55072|TERA_HUMAN	89 kDa	36
Nck-associated protein 1-like OS=Homo sapiens GN=NCKAP1L PE=1 SV=3	sp|P55160|NCKPL_HUMAN	128 kDa	6
Eukaryotic translation initiation factor 3 subunit B OS=Homo sapiens GN=EIF3B PE=1 SV=3	sp|P55884|EIF3B_HUMAN	92 kDa	7
Actin-related protein 2/3 complex subunit 4 OS=Homo sapiens GN=ARPC4 PE=1 SV=3	sp|P59998|ARPC4_HUMAN	20 kDa	15
Triosephosphate isomerase OS=Homo sapiens GN=TPI1 PE=1 SV=3	sp|P60174|TPIS_HUMAN	31 kDa	7
Myelin proteolipid protein OS=Homo sapiens GN=PLP1 PE=1 SV=2	sp|P60201|MYPR_HUMAN	30 kDa	2
Eukaryotic translation initiation factor 3 subunit E OS=Homo sapiens GN=EIF3E PE=1 SV=1	sp|P60228|EIF3E_HUMAN	52 kDa	9
Myosin light polypeptide 6 OS=Homo sapiens GN=MYL6 PE=1 SV=2	sp|P60660|MYL6_HUMAN	17 kDa	6
Actin, cytoplasmic 1 OS=Homo sapiens GN=ACTB PE=1 SV=1	sp|P60709|ACTB_HUMAN	42 kDa	116
Eukaryotic initiation factor 4A-I OS=Homo sapiens GN=EIF4A1 PE=1 SV=1	sp|P60842|IF4A1_HUMAN	46 kDa	16
40S ribosomal protein S20 OS=Homo sapiens GN=RPS20 PE=1 SV=1	sp|P60866|RS20_HUMAN	13 kDa	6
Proteasome subunit alpha type-6 OS=Homo sapiens GN=PSMA6 PE=1 SV=1	sp|P60900|PSA6_HUMAN	27 kDa	3
Cell division control protein 42 homolog OS=Homo sapiens GN=CDC42 PE=1 SV=2	sp|P60953|CDC42_HUMAN	21 kDa	6
Ras-related protein Rab-8A OS=Homo sapiens GN=RAB8A PE=1 SV=1	sp|P61006|RAB8A_HUMAN	24 kDa	11
Ras-related protein Rab-10 OS=Homo sapiens GN=RAB10 PE=1 SV=1	sp|P61026|RAB10_HUMAN	23 kDa	8
Actin-related protein 3 OS=Homo sapiens GN=ACTR3 PE=1 SV=3	sp|P61158|ARP3_HUMAN	47 kDa	30
Actin-related protein 2 OS=Homo sapiens GN=ACTR2 PE=1 SV=1	sp|P61160|ARP2_HUMAN	45 kDa	24
Alpha-centractin OS=Homo sapiens GN=ACTR1A PE=1 SV=1	sp|P61163|ACTZ_HUMAN	43 kDa	5
ATP-binding cassette sub-family E member 1 OS=Homo sapiens GN=ABCE1 PE=1 SV=1	sp|P61221|ABCE1_HUMAN	67 kDa	3
Ras-related protein Rap-1b OS=Homo sapiens GN=RAP1B PE=1 SV=1	sp|P61224|RAP1B_HUMAN (+1)	21 kDa	7
40S ribosomal protein S3a OS=Homo sapiens GN=RPS3A PE=1 SV=2	sp|P61247|RS3A_HUMAN	30 kDa	24
60S ribosomal protein L26 OS=Homo sapiens GN=RPL26 PE=1 SV=1	sp|P61254|RL26_HUMAN	17 kDa	10
Proteasome activator complex subunit 3 OS=Homo sapiens GN=PSME3 PE=1 SV=1	sp|P61289|PSME3_HUMAN	30 kDa	7
60S ribosomal protein L15 OS=Homo sapiens GN=RPL15 PE=1 SV=2	sp|P61313|RL15_HUMAN	24 kDa	14
60S ribosomal protein L27 OS=Homo sapiens GN=RPL27 PE=1 SV=2	sp|P61353|RL27_HUMAN	16 kDa	10
60S ribosomal protein L37a OS=Homo sapiens GN=RPL37A PE=1 SV=2	sp|P61513|RL37A_HUMAN	10 kDa	3
Beta-2-microglobulin OS=Homo sapiens GN=B2M PE=1 SV=1	sp|P61769|B2MG_HUMAN	14 kDa	4
AP-1 complex subunit sigma-1A OS=Homo sapiens GN=AP1S1 PE=1 SV=1	sp|P61966|AP1S1_HUMAN	19 kDa	3
Heterogeneous nuclear ribonucleoprotein K OS=Homo sapiens GN=HNRNPK PE=1 SV=1	sp|P61978|HNRPK_HUMAN	51 kDa	8
14-3-3 protein gamma OS=Homo sapiens GN=YWHAG PE=1 SV=2	sp|P61981|1433G_HUMAN	28 kDa	13
Ras-related protein R-Ras2 OS=Homo sapiens GN=RRAS2 PE=1 SV=1	sp|P62070|RRAS2_HUMAN	23 kDa	3
40S ribosomal protein S7 OS=Homo sapiens GN=RPS7 PE=1 SV=1	sp|P62081|RS7_HUMAN	22 kDa	4
Serine/threonine-protein phosphatase PP1-alpha catalytic subunit OS=Homo sapiens GN=PPP1CA PE=1 SV=1	sp|P62136|PP1A_HUMAN	38 kDa	5
26S proteasome regulatory subunit 8 OS=Homo sapiens GN=PSMC5 PE=1 SV=1	sp|P62195|PRS8_HUMAN	46 kDa	5
40S ribosomal protein S8 OS=Homo sapiens GN=RPS8 PE=1 SV=2	sp|P62241|RS8_HUMAN	24 kDa	19
40S ribosomal protein S15a OS=Homo sapiens GN=RPS15A PE=1 SV=2	sp|P62244|RS15A_HUMAN	15 kDa	13
40S ribosomal protein S16 OS=Homo sapiens GN=RPS16 PE=1 SV=2	sp|P62249|RS16_HUMAN	16 kDa	22
14-3-3 protein epsilon OS=Homo sapiens GN=YWHAE PE=1 SV=1	sp|P62258|1433E_HUMAN	29 kDa	5
40S ribosomal protein S14 OS=Homo sapiens GN=RPS14 PE=1 SV=3	sp|P62263|RS14_HUMAN	16 kDa	4
40S ribosomal protein S23 OS=Homo sapiens GN=RPS23 PE=1 SV=3	sp|P62266|RS23_HUMAN	16 kDa	11
40S ribosomal protein S18 OS=Homo sapiens GN=RPS18 PE=1 SV=3	sp|P62269|RS18_HUMAN	18 kDa	13
40S ribosomal protein S13 OS=Homo sapiens GN=RPS13 PE=1 SV=2	sp|P62277|RS13_HUMAN	17 kDa	13
40S ribosomal protein S11 OS=Homo sapiens GN=RPS11 PE=1 SV=3	sp|P62280|RS11_HUMAN	18 kDa	15
Small nuclear ribonucleoprotein Sm D3 OS=Homo sapiens GN=SNRPD3 PE=1 SV=1	sp|P62318|SMD3_HUMAN	14 kDa	2
ADP-ribosylation factor 6 OS=Homo sapiens GN=ARF6 PE=1 SV=2	sp|P62330|ARF6_HUMAN	20 kDa	3
60S ribosomal protein L7a OS=Homo sapiens GN=RPL7A PE=1 SV=2	sp|P62424|RL7A_HUMAN	30 kDa	20
Ras-related protein Rab-11A OS=Homo sapiens GN=RAB11A PE=1 SV=3	sp|P62491|RB11A_HUMAN (+1)	24 kDa	6
Eukaryotic peptide chain release factor subunit 1 OS=Homo sapiens GN=ETF1 PE=1 SV=3	sp|P62495|ERF1_HUMAN	49 kDa	9
40S ribosomal protein S4, X isoform OS=Homo sapiens GN=RPS4X PE=1 SV=2	sp|P62701|RS4X_HUMAN	30 kDa	31
60S ribosomal protein L23a OS=Homo sapiens GN=RPL23A PE=1 SV=1	sp|P62750|RL23A_HUMAN	18 kDa	2
40S ribosomal protein S6 OS=Homo sapiens GN=RPS6 PE=1 SV=1	sp|P62753|RS6_HUMAN	29 kDa	9
Histone H4 OS=Homo sapiens GN=HIST1H4A PE=1 SV=2	sp|P62805|H4_HUMAN	11 kDa	82
GTP-binding nuclear protein Ran OS=Homo sapiens GN=RAN PE=1 SV=3	sp|P62826|RAN_HUMAN	24 kDa	10
40S ribosomal protein S15 OS=Homo sapiens GN=RPS15 PE=1 SV=2	sp|P62841|RS15_HUMAN	17 kDa	8
40S ribosomal protein S24 OS=Homo sapiens GN=RPS24 PE=1 SV=1	sp|P62847|RS24_HUMAN	15 kDa	3
40S ribosomal protein S25 OS=Homo sapiens GN=RPS25 PE=1 SV=1	sp|P62851|RS25_HUMAN	14 kDa	4
40S ribosomal protein S26 OS=Homo sapiens GN=RPS26 PE=1 SV=3	sp|P62854|RS26_HUMAN	13 kDa	7
Guanine nucleotide-binding protein G(I)/G(S)/G(T) subunit beta-1 OS=Homo sapiens GN=GNB1 PE=1 SV=3	sp|P62873|GBB1_HUMAN	37 kDa	16
Guanine nucleotide-binding protein G(I)/G(S)/G(T) subunit beta-2 OS=Homo sapiens GN=GNB2 PE=1 SV=3	sp|P62879|GBB2_HUMAN	37 kDa	15
60S ribosomal protein L30 OS=Homo sapiens GN=RPL30 PE=1 SV=2	sp|P62888|RL30_HUMAN	13 kDa	4
60S ribosomal protein L10a OS=Homo sapiens GN=RPL10A PE=1 SV=2	sp|P62906|RL10A_HUMAN	25 kDa	18
60S ribosomal protein L32 OS=Homo sapiens GN=RPL32 PE=1 SV=2	sp|P62910|RL32_HUMAN	16 kDa	6
60S ribosomal protein L11 OS=Homo sapiens GN=RPL11 PE=1 SV=2	sp|P62913|RL11_HUMAN	20 kDa	5
60S ribosomal protein L8 OS=Homo sapiens GN=RPL8 PE=1 SV=2	sp|P62917|RL8_HUMAN	28 kDa	16
Peptidyl-prolyl cis-trans isomerase A OS=Homo sapiens GN=PPIA PE=1 SV=2	sp|P62937|PPIA_HUMAN	18 kDa	5
Ubiquitin-40S ribosomal protein S27a OS=Homo sapiens GN=RPS27A PE=1 SV=2	sp|P62979|RS27A_HUMAN	18 kDa	10
AP-2 complex subunit beta OS=Homo sapiens GN=AP2B1 PE=1 SV=1	sp|P63010|AP2B1_HUMAN	105 kDa	11
14-3-3 protein zeta/delta OS=Homo sapiens GN=YWHAZ PE=1 SV=1	sp|P63104|1433Z_HUMAN	28 kDa	17
Receptor of activated protein C kinase 1 OS=Homo sapiens GN=RACK1 PE=1 SV=3	sp|P63244|RACK1_HUMAN	35 kDa	16
Casein kinase II subunit beta OS=Homo sapiens GN=CSNK2B PE=1 SV=1	sp|P67870|CSK2B_HUMAN	25 kDa	3
Tropomyosin alpha-4 chain OS=Homo sapiens GN=TPM4 PE=1 SV=3	sp|P67936|TPM4_HUMAN	29 kDa	8
Elongation factor 1-alpha 1 OS=Homo sapiens GN=EEF1A1 PE=1 SV=1	sp|P68104|EF1A1_HUMAN (+1)	50 kDa	26
Tubulin alpha-1B chain OS=Homo sapiens GN=TUBA1B PE=1 SV=1	sp|P68363|TBA1B_HUMAN (+2)	50 kDa	26
Tubulin alpha-4A chain OS=Homo sapiens GN=TUBA4A PE=1 SV=1	sp|P68366|TBA4A_HUMAN	50 kDa	24
Tubulin beta-4B chain OS=Homo sapiens GN=TUBB4B PE=1 SV=1	sp|P68371|TBB4B_HUMAN	50 kDa	45
Casein kinase II subunit alpha OS=Homo sapiens GN=CSNK2A1 PE=1 SV=1	sp|P68400|CSK21_HUMAN (+1)	45 kDa	2
Histone H3.1 OS=Homo sapiens GN=HIST1H3A PE=1 SV=2	sp|P68431|H31_HUMAN (+2)	15 kDa	45
Hemoglobin subunit alpha OS=Homo sapiens GN=HBA1 PE=1 SV=2	sp|P69905|HBA_HUMAN	15 kDa	9
T-complex protein 1 subunit beta OS=Homo sapiens GN=CCT2 PE=1 SV=4	sp|P78371|TCPB_HUMAN	57 kDa	36
DNA-dependent protein kinase catalytic subunit OS=Homo sapiens GN=PRKDC PE=1 SV=3	sp|P78527|PRKDC_HUMAN	469 kDa	26
60S ribosomal protein L24 OS=Homo sapiens GN=RPL24 PE=1 SV=1	sp|P83731|RL24_HUMAN	18 kDa	9
60S ribosomal protein L36a OS=Homo sapiens GN=RPL36A PE=1 SV=2	sp|P83881|RL36A_HUMAN (+1)	12 kDa	2
ADP-ribosylation factor 5 OS=Homo sapiens GN=ARF5 PE=1 SV=2	sp|P84085|ARF5_HUMAN	21 kDa	4
60S ribosomal protein L19 OS=Homo sapiens GN=RPL19 PE=1 SV=1	sp|P84098|RL19_HUMAN	23 kDa	10
Phosphate carrier protein, mitochondrial OS=Homo sapiens GN=SLC25A3 PE=1 SV=2	sp|Q00325|MPCP_HUMAN	40 kDa	3
Clathrin heavy chain 1 OS=Homo sapiens GN=CLTC PE=1 SV=5	sp|Q00610|CLH1_HUMAN	192 kDa	53
Receptor expression-enhancing protein 5 OS=Homo sapiens GN=REEP5 PE=1 SV=3	sp|Q00765|REEP5_HUMAN	21 kDa	2
Heterogeneous nuclear ribonucleoprotein U OS=Homo sapiens GN=HNRNPU PE=1 SV=6	sp|Q00839|HNRPU_HUMAN	91 kDa	6
Spectrin beta chain, non-erythrocytic 1 OS=Homo sapiens GN=SPTBN1 PE=1 SV=2	sp|Q01082|SPTB2_HUMAN	275 kDa	2
AMP deaminase 2 OS=Homo sapiens GN=AMPD2 PE=1 SV=2	sp|Q01433|AMPD2_HUMAN	101 kDa	4
Adenylyl cyclase-associated protein 1 OS=Homo sapiens GN=CAP1 PE=1 SV=5	sp|Q01518|CAP1_HUMAN	52 kDa	17
ATP-dependent 6-phosphofructokinase, platelet type OS=Homo sapiens GN=PFKP PE=1 SV=2	sp|Q01813|PFKAP_HUMAN	86 kDa	18
Desmoglein-1 OS=Homo sapiens GN=DSG1 PE=1 SV=2	sp|Q02413|DSG1_HUMAN	114 kDa	2
60S ribosomal protein L18a OS=Homo sapiens GN=RPL18A PE=1 SV=2	sp|Q02543|RL18A_HUMAN	21 kDa	15
Dual specificity mitogen-activated protein kinase kinase 1 OS=Homo sapiens GN=MAP2K1 PE=1 SV=2	sp|Q02750|MP2K1_HUMAN	43 kDa	2
Peptidyl-prolyl cis-trans isomerase FKBP4 OS=Homo sapiens GN=FKBP4 PE=1 SV=3	sp|Q02790|FKBP4_HUMAN	52 kDa	10
60S ribosomal protein L6 OS=Homo sapiens GN=RPL6 PE=1 SV=3	sp|Q02878|RL6_HUMAN	33 kDa	17
DNA topoisomerase 2-beta OS=Homo sapiens GN=TOP2B PE=1 SV=3	sp|Q02880|TOP2B_HUMAN	183 kDa	5
Single-stranded DNA-binding protein, mitochondrial OS=Homo sapiens GN=SSBP1 PE=1 SV=1	sp|Q04837|SSBP_HUMAN	17 kDa	2
Focal adhesion kinase 1 OS=Homo sapiens GN=PTK2 PE=1 SV=2	sp|Q05397|FAK1_HUMAN (+1)	119 kDa	2
Inter-alpha-trypsin inhibitor heavy chain H3 OS=Homo sapiens GN=ITIH3 PE=1 SV=2	sp|Q06033|ITIH3_HUMAN	100 kDa	10
Peroxiredoxin-1 OS=Homo sapiens GN=PRDX1 PE=1 SV=1	sp|Q06830|PRDX1_HUMAN	22 kDa	13
60S ribosomal protein L18 OS=Homo sapiens GN=RPL18 PE=1 SV=2	sp|Q07020|RL18_HUMAN	22 kDa	17
Serine/arginine-rich splicing factor 1 OS=Homo sapiens GN=SRSF1 PE=1 SV=2	sp|Q07955|SRSF1_HUMAN	28 kDa	11
ATP-dependent RNA helicase A OS=Homo sapiens GN=DHX9 PE=1 SV=4	sp|Q08211|DHX9_HUMAN	141 kDa	17
Desmocollin-1 OS=Homo sapiens GN=DSC1 PE=1 SV=2	sp|Q08554|DSC1_HUMAN	100 kDa	3
Leukocyte surface antigen CD47 OS=Homo sapiens GN=CD47 PE=1 SV=1	sp|Q08722|CD47_HUMAN	35 kDa	7
FACT complex subunit SSRP1 OS=Homo sapiens GN=SSRP1 PE=1 SV=1	sp|Q08945|SSRP1_HUMAN	81 kDa	3
tRNA (cytosine(34)-C(5))-methyltransferase OS=Homo sapiens GN=NSUN2 PE=1 SV=2	sp|Q08J23|NSUN2_HUMAN	86 kDa	3
Histone-binding protein RBBP4 OS=Homo sapiens GN=RBBP4 PE=1 SV=3	sp|Q09028|RBBP4_HUMAN (+1)	48 kDa	3
Bone marrow stromal antigen 2 OS=Homo sapiens GN=BST2 PE=1 SV=1	sp|Q10589|BST2_HUMAN	20 kDa	3
Syntaxin-4 OS=Homo sapiens GN=STX4 PE=1 SV=2	sp|Q12846|STX4_HUMAN	34 kDa	2
Cleavage stimulation factor subunit 3 OS=Homo sapiens GN=CSTF3 PE=1 SV=1	sp|Q12996|CSTF3_HUMAN	83 kDa	5
Protein flightless-1 homolog OS=Homo sapiens GN=FLII PE=1 SV=2	sp|Q13045|FLII_HUMAN	145 kDa	4
COP9 signalosome complex subunit 1 OS=Homo sapiens GN=GPS1 PE=1 SV=4	sp|Q13098|CSN1_HUMAN	56 kDa	4
26S proteasome non-ATPase regulatory subunit 2 OS=Homo sapiens GN=PSMD2 PE=1 SV=3	sp|Q13200|PSMD2_HUMAN	100 kDa	5
Serine/arginine-rich splicing factor 6 OS=Homo sapiens GN=SRSF6 PE=1 SV=2	sp|Q13247|SRSF6_HUMAN	40 kDa	3
Voltage-gated potassium channel subunit beta-2 OS=Homo sapiens GN=KCNAB2 PE=1 SV=2	sp|Q13303|KCAB2_HUMAN	41 kDa	4
Limbic system-associated membrane protein OS=Homo sapiens GN=LSAMP PE=1 SV=2	sp|Q13449|LSAMP_HUMAN	37 kDa	2
Rho-associated protein kinase 1 OS=Homo sapiens GN=ROCK1 PE=1 SV=1	sp|Q13464|ROCK1_HUMAN	158 kDa	2
Calcium/calmodulin-dependent protein kinase type II subunit delta OS=Homo sapiens GN=CAMK2D PE=1 SV=3	sp|Q13557|KCC2D_HUMAN	56 kDa	3
Cullin-1 OS=Homo sapiens GN=CUL1 PE=1 SV=2	sp|Q13616|CUL1_HUMAN	90 kDa	2
Cullin-3 OS=Homo sapiens GN=CUL3 PE=1 SV=2	sp|Q13618|CUL3_HUMAN	89 kDa	3
Cullin-4A OS=Homo sapiens GN=CUL4A PE=1 SV=3	sp|Q13619|CUL4A_HUMAN	88 kDa	2
CD166 antigen OS=Homo sapiens GN=ALCAM PE=1 SV=2	sp|Q13740|CD166_HUMAN	65 kDa	3
Spectrin alpha chain, non-erythrocytic 1 OS=Homo sapiens GN=SPTAN1 PE=1 SV=3	sp|Q13813|SPTN1_HUMAN	285 kDa	3
Spliceosome RNA helicase DDX39B OS=Homo sapiens GN=DDX39B PE=1 SV=1	sp|Q13838|DX39B_HUMAN	49 kDa	6
Bleomycin hydrolase OS=Homo sapiens GN=BLMH PE=1 SV=1	sp|Q13867|BLMH_HUMAN	53 kDa	3
Heterogeneous nuclear ribonucleoprotein D0 OS=Homo sapiens GN=HNRNPD PE=1 SV=1	sp|Q14103|HNRPD_HUMAN	38 kDa	4
Septin-6 OS=Homo sapiens GN=SEPT6 PE=1 SV=4	sp|Q14141|SEPT6_HUMAN	50 kDa	10
Eukaryotic translation initiation factor 3 subunit A OS=Homo sapiens GN=EIF3A PE=1 SV=1	sp|Q14152|EIF3A_HUMAN	167 kDa	18
Cytoplasmic dynein 1 heavy chain 1 OS=Homo sapiens GN=DYNC1H1 PE=1 SV=5	sp|Q14204|DYHC1_HUMAN	532 kDa	45
Eukaryotic initiation factor 4A-II OS=Homo sapiens GN=EIF4A2 PE=1 SV=2	sp|Q14240|IF4A2_HUMAN	46 kDa	17
Flotillin-2 OS=Homo sapiens GN=FLOT2 PE=1 SV=2	sp|Q14254|FLOT2_HUMAN	47 kDa	2
Inter-alpha-trypsin inhibitor heavy chain H4 OS=Homo sapiens GN=ITIH4 PE=1 SV=4	sp|Q14624|ITIH4_HUMAN	103 kDa	3
Structural maintenance of chromosomes protein 1A OS=Homo sapiens GN=SMC1A PE=1 SV=2	sp|Q14683|SMC1A_HUMAN	143 kDa	14
Neutral alpha-glucosidase AB OS=Homo sapiens GN=GANAB PE=1 SV=3	sp|Q14697|GANAB_HUMAN	107 kDa	7
Raftlin OS=Homo sapiens GN=RFTN1 PE=1 SV=4	sp|Q14699|RFTN1_HUMAN	63 kDa	2
Lamin-B receptor OS=Homo sapiens GN=LBR PE=1 SV=2	sp|Q14739|LBR_HUMAN	71 kDa	2
Major vault protein OS=Homo sapiens GN=MVP PE=1 SV=4	sp|Q14764|MVP_HUMAN	99 kDa	23
LIM and SH3 domain protein 1 OS=Homo sapiens GN=LASP1 PE=1 SV=2	sp|Q14847|LASP1_HUMAN	30 kDa	3
Importin subunit beta-1 OS=Homo sapiens GN=KPNB1 PE=1 SV=2	sp|Q14974|IMB1_HUMAN	97 kDa	5
26S proteasome non-ATPase regulatory subunit 6 OS=Homo sapiens GN=PSMD6 PE=1 SV=1	sp|Q15008|PSMD6_HUMAN	46 kDa	6
Septin-2 OS=Homo sapiens GN=SEPT2 PE=1 SV=1	sp|Q15019|SEPT2_HUMAN	41 kDa	9
Squamous cell carcinoma antigen recognized by T-cells 3 OS=Homo sapiens GN=SART3 PE=1 SV=1	sp|Q15020|SART3_HUMAN	110 kDa	3
116 kDa U5 small nuclear ribonucleoprotein component OS=Homo sapiens GN=EFTUD2 PE=1 SV=1	sp|Q15029|U5S1_HUMAN	109 kDa	10
Lysine--tRNA ligase OS=Homo sapiens GN=KARS PE=1 SV=3	sp|Q15046|SYK_HUMAN	68 kDa	5
Periostin OS=Homo sapiens GN=POSTN PE=1 SV=2	sp|Q15063|POSTN_HUMAN	93 kDa	7
Protein disulfide-isomerase A6 OS=Homo sapiens GN=PDIA6 PE=1 SV=1	sp|Q15084|PDIA6_HUMAN	48 kDa	10
Non-POU domain-containing octamer-binding protein OS=Homo sapiens GN=NONO PE=1 SV=4	sp|Q15233|NONO_HUMAN	54 kDa	3
Ras-related protein Rab-35 OS=Homo sapiens GN=RAB35 PE=1 SV=1	sp|Q15286|RAB35_HUMAN	23 kDa	6
Splicing factor 3B subunit 3 OS=Homo sapiens GN=SF3B3 PE=1 SV=4	sp|Q15393|SF3B3_HUMAN	136 kDa	12
Protein phosphatase 1 regulatory subunit 7 OS=Homo sapiens GN=PPP1R7 PE=1 SV=1	sp|Q15435|PP1R7_HUMAN	42 kDa	4
Protein transport protein Sec23B OS=Homo sapiens GN=SEC23B PE=1 SV=2	sp|Q15437|SC23B_HUMAN	86 kDa	3
Transforming growth factor-beta-induced protein ig-h3 OS=Homo sapiens GN=TGFBI PE=1 SV=1	sp|Q15582|BGH3_HUMAN	75 kDa	4
Neutral amino acid transporter B(0) OS=Homo sapiens GN=SLC1A5 PE=1 SV=2	sp|Q15758|AAAT_HUMAN	57 kDa	3
Syntaxin-binding protein 2 OS=Homo sapiens GN=STXBP2 PE=1 SV=2	sp|Q15833|STXB2_HUMAN	66 kDa	2
Septin-7 OS=Homo sapiens GN=SEPT7 PE=1 SV=2	sp|Q16181|SEPT7_HUMAN	51 kDa	8
DNA damage-binding protein 1 OS=Homo sapiens GN=DDB1 PE=1 SV=1	sp|Q16531|DDB1_HUMAN	127 kDa	5
Dihydropyrimidinase-related protein 2 OS=Homo sapiens GN=DPYSL2 PE=1 SV=1	sp|Q16555|DPYL2_HUMAN	62 kDa	3
Fascin OS=Homo sapiens GN=FSCN1 PE=1 SV=3	sp|Q16658|FSCN1_HUMAN	55 kDa	2
Gamma-interferon-inducible protein 16 OS=Homo sapiens GN=IFI16 PE=1 SV=3	sp|Q16666|IF16_HUMAN	88 kDa	4
UTP--glucose-1-phosphate uridylyltransferase OS=Homo sapiens GN=UGP2 PE=1 SV=5	sp|Q16851|UGPA_HUMAN	57 kDa	3
Rab GTPase-activating protein 1-like OS=Homo sapiens GN=RABGAP1L PE=1 SV=1	sp|Q5R372|RBG1L_HUMAN	93 kDa	3
Zinc finger and BTB domain-containing protein 41 OS=Homo sapiens GN=ZBTB41 PE=1 SV=1	sp|Q5SVQ8|ZBT41_HUMAN	105 kDa	3
E3 ubiquitin-protein ligase UBR4 OS=Homo sapiens GN=UBR4 PE=1 SV=1	sp|Q5T4S7|UBR4_HUMAN	574 kDa	4
Keratinocyte proline-rich protein OS=Homo sapiens GN=KPRP PE=1 SV=1	sp|Q5T749|KPRP_HUMAN	64 kDa	7
Skin-specific protein 32 OS=Homo sapiens GN=XP32 PE=1 SV=1	sp|Q5T750|XP32_HUMAN	26 kDa	3
E3 ubiquitin-protein ligase RNF213 OS=Homo sapiens GN=RNF213 PE=1 SV=3	sp|Q63HN8|RN213_HUMAN	591 kDa	40
Glutamine-dependent NAD(+) synthetase OS=Homo sapiens GN=NADSYN1 PE=1 SV=3	sp|Q6IA69|NADE_HUMAN	79 kDa	4
Pre-mRNA-processing-splicing factor 8 OS=Homo sapiens GN=PRPF8 PE=1 SV=2	sp|Q6P2Q9|PRP8_HUMAN	274 kDa	10
Vacuolar protein sorting-associated protein 13C OS=Homo sapiens GN=VPS13C PE=1 SV=1	sp|Q709C8|VP13C_HUMAN	422 kDa	6
Transcription elongation factor SPT6 OS=Homo sapiens GN=SUPT6H PE=1 SV=2	sp|Q7KZ85|SPT6H_HUMAN	199 kDa	4
Staphylococcal nuclease domain-containing protein 1 OS=Homo sapiens GN=SND1 PE=1 SV=1	sp|Q7KZF4|SND1_HUMAN	102 kDa	13
Basic leucine zipper and W2 domain-containing protein 1 OS=Homo sapiens GN=BZW1 PE=1 SV=1	sp|Q7L1Q6|BZW1_HUMAN	48 kDa	14
Eukaryotic translation initiation factor 3 subunit M OS=Homo sapiens GN=EIF3M PE=1 SV=1	sp|Q7L2H7|EIF3M_HUMAN	43 kDa	5
L-xylulose reductase OS=Homo sapiens GN=DCXR PE=1 SV=2	sp|Q7Z4W1|DCXR_HUMAN	26 kDa	3
E3 ubiquitin-protein ligase HUWE1 OS=Homo sapiens GN=HUWE1 PE=1 SV=3	sp|Q7Z6Z7|HUWE1_HUMAN	482 kDa	7
ATP-binding cassette sub-family A member 13 OS=Homo sapiens GN=ABCA13 PE=2 SV=3	sp|Q86UQ4|ABCAD_HUMAN	576 kDa	3
Fermitin family homolog 3 OS=Homo sapiens GN=FERMT3 PE=1 SV=1	sp|Q86UX7|URP2_HUMAN	76 kDa	7
Cullin-associated NEDD8-dissociated protein 1 OS=Homo sapiens GN=CAND1 PE=1 SV=2	sp|Q86VP6|CAND1_HUMAN	136 kDa	8
Hornerin OS=Homo sapiens GN=HRNR PE=1 SV=2	sp|Q86YZ3|HORN_HUMAN	282 kDa	5
Armadillo repeat-containing protein 8 OS=Homo sapiens GN=ARMC8 PE=1 SV=2	sp|Q8IUR7|ARMC8_HUMAN	76 kDa	3
Aldehyde dehydrogenase family 16 member A1 OS=Homo sapiens GN=ALDH16A1 PE=1 SV=2	sp|Q8IZ83|A16A1_HUMAN	85 kDa	4
Solute carrier family 43 member 3 OS=Homo sapiens GN=SLC43A3 PE=1 SV=2	sp|Q8NBI5|S43A3_HUMAN	55 kDa	5
Serine/threonine-protein kinase Nek9 OS=Homo sapiens GN=NEK9 PE=1 SV=2	sp|Q8TD19|NEK9_HUMAN	107 kDa	3
Programmed cell death 6-interacting protein OS=Homo sapiens GN=PDCD6IP PE=1 SV=1	sp|Q8WUM4|PDC6I_HUMAN	96 kDa	3
Titin OS=Homo sapiens GN=TTN PE=1 SV=4	sp|Q8WZ42|TITIN_HUMAN	3816 kDa	17
ATP-dependent RNA helicase DDX1 OS=Homo sapiens GN=DDX1 PE=1 SV=2	sp|Q92499|DDX1_HUMAN	82 kDa	7
Nicastrin OS=Homo sapiens GN=NCSTN PE=1 SV=2	sp|Q92542|NICA_HUMAN	78 kDa	2
Engulfment and cell motility protein 1 OS=Homo sapiens GN=ELMO1 PE=1 SV=2	sp|Q92556|ELMO1_HUMAN	84 kDa	11
Heat shock protein 105 kDa OS=Homo sapiens GN=HSPH1 PE=1 SV=1	sp|Q92598|HS105_HUMAN	97 kDa	3
Dedicator of cytokinesis protein 2 OS=Homo sapiens GN=DOCK2 PE=1 SV=2	sp|Q92608|DOCK2_HUMAN	212 kDa	28
Unconventional myosin-XVIIIa OS=Homo sapiens GN=MYO18A PE=1 SV=3	sp|Q92614|MY18A_HUMAN	233 kDa	3
eIF-2-alpha kinase activator GCN1 OS=Homo sapiens GN=GCN1 PE=1 SV=6	sp|Q92616|GCN1_HUMAN	293 kDa	3
Rho GTPase-activating protein 45 OS=Homo sapiens GN=ARHGAP45 PE=1 SV=2	sp|Q92619|HMHA1_HUMAN	125 kDa	2
Geranylgeranyl transferase type-2 subunit alpha OS=Homo sapiens GN=RABGGTA PE=1 SV=2	sp|Q92696|PGTA_HUMAN	65 kDa	2
Phosphatidylinositol 3,4,5-trisphosphate 5-phosphatase 1 OS=Homo sapiens GN=INPP5D PE=1 SV=2	sp|Q92835|SHIP1_HUMAN	133 kDa	5
Probable ATP-dependent RNA helicase DDX17 OS=Homo sapiens GN=DDX17 PE=1 SV=2	sp|Q92841|DDX17_HUMAN	80 kDa	10
Golgi apparatus protein 1 OS=Homo sapiens GN=GLG1 PE=1 SV=2	sp|Q92896|GSLG1_HUMAN	135 kDa	2
Regulator of nonsense transcripts 1 OS=Homo sapiens GN=UPF1 PE=1 SV=2	sp|Q92900|RENT1_HUMAN	124 kDa	2
Ras-related protein Rab-8B OS=Homo sapiens GN=RAB8B PE=1 SV=2	sp|Q92930|RAB8B_HUMAN	24 kDa	10
Dedicator of cytokinesis protein 10 OS=Homo sapiens GN=DOCK10 PE=1 SV=3	sp|Q96BY6|DOC10_HUMAN	250 kDa	11
AP-2 complex subunit mu OS=Homo sapiens GN=AP2M1 PE=1 SV=2	sp|Q96CW1|AP2M1_HUMAN	50 kDa	17
Cytoplasmic FMR1-interacting protein 2 OS=Homo sapiens GN=CYFIP2 PE=1 SV=2	sp|Q96F07|CYFP2_HUMAN	148 kDa	9
Probable ATP-dependent RNA helicase DDX27 OS=Homo sapiens GN=DDX27 PE=1 SV=2	sp|Q96GQ7|DDX27_HUMAN	90 kDa	2
Adenosylhomocysteinase 3 OS=Homo sapiens GN=AHCYL2 PE=1 SV=1	sp|Q96HN2|SAHH3_HUMAN	67 kDa	5
Cytosolic non-specific dipeptidase OS=Homo sapiens GN=CNDP2 PE=1 SV=2	sp|Q96KP4|CNDP2_HUMAN	53 kDa	3
Vacuolar protein sorting-associated protein 35 OS=Homo sapiens GN=VPS35 PE=1 SV=2	sp|Q96QK1|VPS35_HUMAN	92 kDa	7
Transcriptional activator protein Pur-beta OS=Homo sapiens GN=PURB PE=1 SV=3	sp|Q96QR8|PURB_HUMAN	33 kDa	5
L-amino-acid oxidase OS=Homo sapiens GN=IL4I1 PE=1 SV=1	sp|Q96RQ9|OXLA_HUMAN	63 kDa	8
Formin-binding protein 1 OS=Homo sapiens GN=FNBP1 PE=1 SV=2	sp|Q96RU3|FNBP1_HUMAN	71 kDa	4
Hemicentin-1 OS=Homo sapiens GN=HMCN1 PE=1 SV=2	sp|Q96RW7|HMCN1_HUMAN	613 kDa	2
Prohibitin-2 OS=Homo sapiens GN=PHB2 PE=1 SV=2	sp|Q99623|PHB2_HUMAN	33 kDa	7
Equilibrative nucleoside transporter 1 OS=Homo sapiens GN=SLC29A1 PE=1 SV=3	sp|Q99808|S29A1_HUMAN	50 kDa	3
Copine-1 OS=Homo sapiens GN=CPNE1 PE=1 SV=1	sp|Q99829|CPNE1_HUMAN	59 kDa	5
T-complex protein 1 subunit eta OS=Homo sapiens GN=CCT7 PE=1 SV=2	sp|Q99832|TCPH_HUMAN	59 kDa	25
Histone H2B type 1-L OS=Homo sapiens GN=HIST1H2BL PE=1 SV=3	sp|Q99880|H2B1L_HUMAN	14 kDa	43
Complement C1q tumor necrosis factor-related protein 3 OS=Homo sapiens GN=C1QTNF3 PE=1 SV=1	sp|Q9BXJ4|C1QT3_HUMAN	27 kDa	9
N-alpha-acetyltransferase 15, NatA auxiliary subunit OS=Homo sapiens GN=NAA15 PE=1 SV=1	sp|Q9BXJ9|NAA15_HUMAN	101 kDa	5
AP-1 complex subunit mu-1 OS=Homo sapiens GN=AP1M1 PE=1 SV=3	sp|Q9BXS5|AP1M1_HUMAN	49 kDa	6
Protein Niban OS=Homo sapiens GN=FAM129A PE=1 SV=1	sp|Q9BZQ8|NIBAN_HUMAN	103 kDa	9
Ras-related protein Rab-1B OS=Homo sapiens GN=RAB1B PE=1 SV=1	sp|Q9H0U4|RAB1B_HUMAN	22 kDa	9
EH domain-containing protein 1 OS=Homo sapiens GN=EHD1 PE=1 SV=2	sp|Q9H4M9|EHD1_HUMAN	61 kDa	6
Calcyclin-binding protein OS=Homo sapiens GN=CACYBP PE=1 SV=2	sp|Q9HB71|CYBP_HUMAN	26 kDa	3
DNA dC->dU-editing enzyme APOBEC-3G OS=Homo sapiens GN=APOBEC3G PE=1 SV=1	sp|Q9HC16|ABC3G_HUMAN	46 kDa	4
Putative helicase MOV-10 OS=Homo sapiens GN=MOV10 PE=1 SV=2	sp|Q9HCE1|MOV10_HUMAN	114 kDa	2
Muscleblind-like protein 1 OS=Homo sapiens GN=MBNL1 PE=1 SV=2	sp|Q9NR56|MBNL1_HUMAN	42 kDa	2
DNA dC->dU-editing enzyme APOBEC-3C OS=Homo sapiens GN=APOBEC3C PE=1 SV=2	sp|Q9NRW3|ABC3C_HUMAN	23 kDa	3
Phenylalanine--tRNA ligase beta subunit OS=Homo sapiens GN=FARSB PE=1 SV=3	sp|Q9NSD9|SYFB_HUMAN	66 kDa	9
Adenosine deaminase 2 OS=Homo sapiens GN=ADA2 PE=1 SV=2	sp|Q9NZK5|ADA2_HUMAN	59 kDa	2
Tropomodulin-2 OS=Homo sapiens GN=TMOD2 PE=1 SV=1	sp|Q9NZR1|TMOD2_HUMAN	40 kDa	3
Protein RCC2 OS=Homo sapiens GN=RCC2 PE=1 SV=2	sp|Q9P258|RCC2_HUMAN	56 kDa	11
Disco-interacting protein 2 homolog B OS=Homo sapiens GN=DIP2B PE=1 SV=3	sp|Q9P265|DIP2B_HUMAN	171 kDa	2
Vacuolar protein sorting-associated protein 29 OS=Homo sapiens GN=VPS29 PE=1 SV=1	sp|Q9UBQ0|VPS29_HUMAN	21 kDa	3
Signal recognition particle subunit SRP68 OS=Homo sapiens GN=SRP68 PE=1 SV=2	sp|Q9UHB9|SRP68_HUMAN	71 kDa	5
Septin-9 OS=Homo sapiens GN=SEPT9 PE=1 SV=2	sp|Q9UHD8|SEPT9_HUMAN	65 kDa	7
Protein argonaute-2 OS=Homo sapiens GN=AGO2 PE=1 SV=3	sp|Q9UKV8|AGO2_HUMAN	97 kDa	5
Ras-related protein Rab-21 OS=Homo sapiens GN=RAB21 PE=1 SV=3	sp|Q9UL25|RAB21_HUMAN	24 kDa	3
Proteasome activator complex subunit 2 OS=Homo sapiens GN=PSME2 PE=1 SV=4	sp|Q9UL46|PSME2_HUMAN	27 kDa	4
Coronin-1C OS=Homo sapiens GN=CORO1C PE=1 SV=1	sp|Q9ULV4|COR1C_HUMAN	53 kDa	9
Pre-mRNA-processing factor 19 OS=Homo sapiens GN=PRPF19 PE=1 SV=1	sp|Q9UMS4|PRP19_HUMAN	55 kDa	6
Protein kinase C and casein kinase substrate in neurons protein 2 OS=Homo sapiens GN=PACSIN2 PE=1 SV=2	sp|Q9UNF0|PACN2_HUMAN	56 kDa	10
26S proteasome non-ATPase regulatory subunit 13 OS=Homo sapiens GN=PSMD13 PE=1 SV=2	sp|Q9UNM6|PSD13_HUMAN	43 kDa	8
Microtubule-actin cross-linking factor 1, isoforms 1/2/3/5 OS=Homo sapiens GN=MACF1 PE=1 SV=4	sp|Q9UPN3|MACF1_HUMAN	838 kDa	4
Proliferation-associated protein 2G4 OS=Homo sapiens GN=PA2G4 PE=1 SV=3	sp|Q9UQ80|PA2G4_HUMAN	44 kDa	18
Structural maintenance of chromosomes protein 3 OS=Homo sapiens GN=SMC3 PE=1 SV=2	sp|Q9UQE7|SMC3_HUMAN	142 kDa	16
RuvB-like 2 OS=Homo sapiens GN=RUVBL2 PE=1 SV=3	sp|Q9Y230|RUVB2_HUMAN	51 kDa	4
Eukaryotic translation initiation factor 3 subunit L OS=Homo sapiens GN=EIF3L PE=1 SV=1	sp|Q9Y262|EIF3L_HUMAN	67 kDa	11
RuvB-like 1 OS=Homo sapiens GN=RUVBL1 PE=1 SV=1	sp|Q9Y265|RUVB1_HUMAN	50 kDa	2
Deoxyribose-phosphate aldolase OS=Homo sapiens GN=DERA PE=1 SV=2	sp|Q9Y315|DEOC_HUMAN	35 kDa	2
Talin-1 OS=Homo sapiens GN=TLN1 PE=1 SV=3	sp|Q9Y490|TLN1_HUMAN	270 kDa	24
FACT complex subunit SPT16 OS=Homo sapiens GN=SUPT16H PE=1 SV=1	sp|Q9Y5B9|SP16H_HUMAN	120 kDa	6
Tumor necrosis factor receptor superfamily member 18 OS=Homo sapiens GN=TNFRSF18 PE=1 SV=1	sp|Q9Y5U5|TNR18_HUMAN	26 kDa	3
Neuroplastin OS=Homo sapiens GN=NPTN PE=1 SV=2	sp|Q9Y639|NPTN_HUMAN	44 kDa	2
Basic leucine zipper and W2 domain-containing protein 2 OS=Homo sapiens GN=BZW2 PE=1 SV=1	sp|Q9Y6E2|BZW2_HUMAN	48 kDa	6

## Sheet: NSAF Calc
Identified Proteins (605)	Accession Number	Molecular weight kDa	SpC 35173	SAF 35173	NSAF 35173		SUM SAF 35173
Unconventional myosin-Ig OS=Homo sapiens GN=MYO1G PE=1 SV=2	sp|B0I1T2|MYO1G_HUMAN	116	22	0.189655	0.00119656		158.501
Eukaryotic translation initiation factor 3 subunit C-like protein OS=Homo sapiens GN=EIF3CL PE=3 SV=1	sp|B5ME19|EIFCL_HUMAN (+1)	105	11	0.104762	0.000660954
Cytosolic acyl coenzyme A thioester hydrolase OS=Homo sapiens GN=ACOT7 PE=1 SV=3	sp|O00154|BACH_HUMAN	42	3	0.0714286	0.000450651
Unconventional myosin-If OS=Homo sapiens GN=MYO1F PE=1 SV=3	sp|O00160|MYO1F_HUMAN	125	7	0.056	0.00035331
Syntaxin-binding protein 3 OS=Homo sapiens GN=STXBP3 PE=1 SV=2	sp|O00186|STXB3_HUMAN	68	2	0.0294118	0.000185562
AP-3 complex subunit beta-1 OS=Homo sapiens GN=AP3B1 PE=1 SV=3	sp|O00203|AP3B1_HUMAN	121	6	0.0495868	0.000312848
26S proteasome non-ATPase regulatory subunit 11 OS=Homo sapiens GN=PSMD11 PE=1 SV=3	sp|O00231|PSD11_HUMAN	47	6	0.12766	0.000805418
26S proteasome non-ATPase regulatory subunit 12 OS=Homo sapiens GN=PSMD12 PE=1 SV=3	sp|O00232|PSD12_HUMAN	53	4	0.0754717	0.000476159
Chloride intracellular channel protein 1 OS=Homo sapiens GN=CLIC1 PE=1 SV=4	sp|O00299|CLIC1_HUMAN	27	7	0.259259	0.00163569
Phosphatidylinositol 4,5-bisphosphate 3-kinase catalytic subunit delta isoform OS=Homo sapiens GN=PIK3CD PE=1 SV=2	sp|O00329|PK3CD_HUMAN	119	4	0.0336134	0.000212071
Importin-5 OS=Homo sapiens GN=IPO5 PE=1 SV=4	sp|O00410|IPO5_HUMAN	124	4	0.0322581	0.00020352
26S proteasome non-ATPase regulatory subunit 14 OS=Homo sapiens GN=PSMD14 PE=1 SV=1	sp|O00487|PSDE_HUMAN	35	3	0.0857143	0.000540781
Voltage-dependent P/Q-type calcium channel subunit alpha-1A OS=Homo sapiens GN=CACNA1A PE=1 SV=2	sp|O00555|CAC1A_HUMAN	282	4	0.0141844	8.94909e-05
Nucleolar protein 56 OS=Homo sapiens GN=NOP56 PE=1 SV=4	sp|O00567|NOP56_HUMAN	66	2	0.030303	0.000191185
Probable G-protein coupled receptor 171 OS=Homo sapiens GN=GPR171 PE=2 SV=1	sp|O14626|GP171_HUMAN	37	4	0.108108	0.000682066
Disintegrin and metalloproteinase domain-containing protein 10 OS=Homo sapiens GN=ADAM10 PE=1 SV=1	sp|O14672|ADA10_HUMAN	84	6	0.0714286	0.000450651
Protein arginine N-methyltransferase 5 OS=Homo sapiens GN=PRMT5 PE=1 SV=4	sp|O14744|ANM5_HUMAN	73	2	0.0273973	0.000172852
SH2 domain-containing protein 1B OS=Homo sapiens GN=SH2D1B PE=1 SV=2	sp|O14796|SH21B_HUMAN	15	2	0.133333	0.000841214
Proteasome subunit alpha type-7 OS=Homo sapiens GN=PSMA7 PE=1 SV=1	sp|O14818|PSA7_HUMAN	28	6	0.214286	0.00135195
Spectrin beta chain, non-erythrocytic 2 OS=Homo sapiens GN=SPTBN2 PE=1 SV=3	sp|O15020|SPTN2_HUMAN	271	2	0.00738007	4.65617e-05
Actin-related protein 2/3 complex subunit 1B OS=Homo sapiens GN=ARPC1B PE=1 SV=3	sp|O15143|ARC1B_HUMAN	41	14	0.341463	0.00215433
Actin-related protein 2/3 complex subunit 2 OS=Homo sapiens GN=ARPC2 PE=1 SV=1	sp|O15144|ARPC2_HUMAN	34	23	0.676471	0.00426793
Actin-related protein 2/3 complex subunit 3 OS=Homo sapiens GN=ARPC3 PE=1 SV=3	sp|O15145|ARPC3_HUMAN	21	8	0.380952	0.00240347
Eukaryotic translation initiation factor 3 subunit D OS=Homo sapiens GN=EIF3D PE=1 SV=1	sp|O15371|EIF3D_HUMAN	64	3	0.046875	0.000295739
Eukaryotic translation initiation factor 3 subunit H OS=Homo sapiens GN=EIF3H PE=1 SV=1	sp|O15372|EIF3H_HUMAN	40	3	0.075	0.000473183
Monocarboxylate transporter 4 OS=Homo sapiens GN=SLC16A3 PE=1 SV=1	sp|O15427|MOT4_HUMAN	49	12	0.244898	0.00154509
Pre-mRNA-splicing factor ATP-dependent RNA helicase DHX15 OS=Homo sapiens GN=DHX15 PE=1 SV=2	sp|O43143|DHX15_HUMAN	91	3	0.032967	0.000207993
26S proteasome non-ATPase regulatory subunit 3 OS=Homo sapiens GN=PSMD3 PE=1 SV=2	sp|O43242|PSMD3_HUMAN	61	9	0.147541	0.000930852
Heterogeneous nuclear ribonucleoprotein R OS=Homo sapiens GN=HNRNPR PE=1 SV=1	sp|O43390|HNRPR_HUMAN	71	8	0.112676	0.000710885
Alpha-actinin-4 OS=Homo sapiens GN=ACTN4 PE=1 SV=2	sp|O43707|ACTN4_HUMAN	105	40	0.380952	0.00240347
AP-1 complex subunit gamma-1 OS=Homo sapiens GN=AP1G1 PE=1 SV=5	sp|O43747|AP1G1_HUMAN	91	5	0.0549451	0.000346654
Synaptogyrin-2 OS=Homo sapiens GN=SYNGR2 PE=1 SV=1	sp|O43760|SNG2_HUMAN	25	4	0.16	0.00100946
Cleavage and polyadenylation specificity factor subunit 5 OS=Homo sapiens GN=NUDT21 PE=1 SV=1	sp|O43809|CPSF5_HUMAN	26	2	0.0769231	0.000485316
Heterogeneous nuclear ribonucleoprotein Q OS=Homo sapiens GN=SYNCRIP PE=1 SV=2	sp|O60506|HNRPQ_HUMAN	70	6	0.0857143	0.000540781
Leupaxin OS=Homo sapiens GN=LPXN PE=1 SV=1	sp|O60711|LPXN_HUMAN	43	2	0.0465116	0.000293447
H/ACA ribonucleoprotein complex subunit 4 OS=Homo sapiens GN=DKC1 PE=1 SV=3	sp|O60832|DKC1_HUMAN	58	5	0.0862069	0.000543889
WD repeat-containing protein 1 OS=Homo sapiens GN=WDR1 PE=1 SV=4	sp|O75083|WDR1_HUMAN	66	12	0.181818	0.00114711
Pre-mRNA-processing factor 40 homolog A OS=Homo sapiens GN=PRPF40A PE=1 SV=2	sp|O75400|PR40A_HUMAN	109	3	0.0275229	0.000173645
Splicing factor 3B subunit 1 OS=Homo sapiens GN=SF3B1 PE=1 SV=3	sp|O75533|SF3B1_HUMAN	146	14	0.0958904	0.000604983
U5 small nuclear ribonucleoprotein 200 kDa helicase OS=Homo sapiens GN=SNRNP200 PE=1 SV=2	sp|O75643|U520_HUMAN	245	13	0.0530612	0.000334769
Flotillin-1 OS=Homo sapiens GN=FLOT1 PE=1 SV=3	sp|O75955|FLOT1_HUMAN	47	2	0.0425532	0.000268473
Serine/threonine-protein kinase 10 OS=Homo sapiens GN=STK10 PE=1 SV=1	sp|O94804|STK10_HUMAN	112	5	0.0446429	0.000281657
Reticulon-3 OS=Homo sapiens GN=RTN3 PE=1 SV=2	sp|O95197|RTN3_HUMAN	113	4	0.0353982	0.000223331
Formin-like protein 1 OS=Homo sapiens GN=FMNL1 PE=1 SV=3	sp|O95466|FMNL1_HUMAN	122	5	0.0409836	0.00025857
AP-2 complex subunit alpha-1 OS=Homo sapiens GN=AP2A1 PE=1 SV=3	sp|O95782|AP2A1_HUMAN	108	17	0.157407	0.0009931
L-lactate dehydrogenase A chain OS=Homo sapiens GN=LDHA PE=1 SV=2	sp|P00338|LDHA_HUMAN	37	30	0.810811	0.00511549
Glutathione reductase, mitochondrial OS=Homo sapiens GN=GSR PE=1 SV=2	sp|P00390|GSHR_HUMAN	56	4	0.0714286	0.000450651
Phosphoglycerate kinase 1 OS=Homo sapiens GN=PGK1 PE=1 SV=3	sp|P00558|PGK1_HUMAN	45	21	0.466667	0.00294425
Prothrombin OS=Homo sapiens GN=F2 PE=1 SV=2	sp|P00734|THRB_HUMAN	70	3	0.0428571	0.00027039
Plasminogen OS=Homo sapiens GN=PLG PE=1 SV=2	sp|P00747|PLMN_HUMAN	91	3	0.032967	0.000207993
Antithrombin-III OS=Homo sapiens GN=SERPINC1 PE=1 SV=1	sp|P01008|ANT3_HUMAN	53	5	0.0943396	0.000595199
Alpha-2-macroglobulin OS=Homo sapiens GN=A2M PE=1 SV=3	sp|P01023|A2MG_HUMAN	163	31	0.190184	0.00119989
Complement C3 OS=Homo sapiens GN=C3 PE=1 SV=2	sp|P01024|CO3_HUMAN	187	20	0.106952	0.000674771
Complement C5 OS=Homo sapiens GN=C5 PE=1 SV=4	sp|P01031|CO5_HUMAN	188	6	0.0319149	0.000201355
HLA class I histocompatibility antigen, B-7 alpha chain OS=Homo sapiens GN=HLA-B PE=1 SV=3	sp|P01889|1B07_HUMAN	40	18	0.45	0.0028391
HLA class II histocompatibility antigen, DR alpha chain OS=Homo sapiens GN=HLA-DRA PE=1 SV=1	sp|P01903|DRA_HUMAN	29	19	0.655172	0.00413355
HLA class II histocompatibility antigen, DQ beta 1 chain OS=Homo sapiens GN=HLA-DQB1 PE=1 SV=2	sp|P01920|DQB1_HUMAN	30	20	0.666667	0.00420607
Hemoglobin subunit delta OS=Homo sapiens GN=HBD PE=1 SV=2	sp|P02042|HBD_HUMAN (+1)	16	3	0.1875	0.00118296
Prelamin-A/C OS=Homo sapiens GN=LMNA PE=1 SV=1	sp|P02545|LMNA_HUMAN	74	20	0.27027	0.00170516
Apolipoprotein E OS=Homo sapiens GN=APOE PE=1 SV=1	sp|P02649|APOE_HUMAN	36	3	0.0833333	0.000525759
Beta-2-glycoprotein 1 OS=Homo sapiens GN=APOH PE=1 SV=3	sp|P02749|APOH_HUMAN	38	2	0.0526316	0.000332058
Fibronectin OS=Homo sapiens GN=FN1 PE=1 SV=4	sp|P02751|FINC_HUMAN	263	12	0.0456274	0.000287868
Alpha-2-HS-glycoprotein OS=Homo sapiens GN=AHSG PE=1 SV=1	sp|P02765|FETUA_HUMAN	39	7	0.179487	0.0011324
Alpha-fetoprotein OS=Homo sapiens GN=AFP PE=1 SV=1	sp|P02771|FETA_HUMAN	69	7	0.101449	0.000640055
Vitamin D-binding protein OS=Homo sapiens GN=GC PE=1 SV=1	sp|P02774|VTDB_HUMAN	53	4	0.0754717	0.000476159
Transferrin receptor protein 1 OS=Homo sapiens GN=TFRC PE=1 SV=2	sp|P02786|TFR1_HUMAN	85	10	0.117647	0.000742248
Serotransferrin OS=Homo sapiens GN=TF PE=1 SV=3	sp|P02787|TRFE_HUMAN	77	6	0.0779221	0.000491619
Lactotransferrin OS=Homo sapiens GN=LTF PE=1 SV=6	sp|P02788|TRFL_HUMAN	78	7	0.0897436	0.000566202
RAF proto-oncogene serine/threonine-protein kinase OS=Homo sapiens GN=RAF1 PE=1 SV=1	sp|P04049|RAF1_HUMAN (+1)	73	2	0.0273973	0.000172852
Fructose-bisphosphate aldolase A OS=Homo sapiens GN=ALDOA PE=1 SV=2	sp|P04075|ALDOA_HUMAN	39	19	0.487179	0.00307367
Annexin A1 OS=Homo sapiens GN=ANXA1 PE=1 SV=2	sp|P04083|ANXA1_HUMAN	39	23	0.589744	0.00372076
Apolipoprotein B-100 OS=Homo sapiens GN=APOB PE=1 SV=2	sp|P04114|APOB_HUMAN	516	19	0.0368217	0.000232312
HLA class II histocompatibility antigen gamma chain OS=Homo sapiens GN=CD74 PE=1 SV=3	sp|P04233|HG2A_HUMAN	34	2	0.0588235	0.000371124
Keratin, type II cytoskeletal 1 OS=Homo sapiens GN=KRT1 PE=1 SV=6	sp|P04264|K2C1_HUMAN	66	77	1.16667	0.00736063
Glyceraldehyde-3-phosphate dehydrogenase OS=Homo sapiens GN=GAPDH PE=1 SV=3	sp|P04406|G3P_HUMAN	36	42	1.16667	0.00736063
Argininosuccinate lyase OS=Homo sapiens GN=ASL PE=1 SV=4	sp|P04424|ARLY_HUMAN	52	3	0.0576923	0.000363987
HLA class I histocompatibility antigen, A-3 alpha chain OS=Homo sapiens GN=HLA-A PE=1 SV=2	sp|P04439|1A03_HUMAN	41	18	0.439024	0.00276985
HLA class II histocompatibility antigen, DP beta 1 chain OS=Homo sapiens GN=HLA-DPB1 PE=1 SV=1	sp|P04440|DPB1_HUMAN	29	13	0.448276	0.00282822
Calpain small subunit 1 OS=Homo sapiens GN=CAPNS1 PE=1 SV=1	sp|P04632|CPNS1_HUMAN	28	2	0.0714286	0.000450651
Guanine nucleotide-binding protein G(i) subunit alpha-2 OS=Homo sapiens GN=GNAI2 PE=1 SV=3	sp|P04899|GNAI2_HUMAN	40	19	0.475	0.00299683
Histone H2A type 1-B/E OS=Homo sapiens GN=HIST1H2AB PE=1 SV=2	sp|P04908|H2A1B_HUMAN (+1)	14	22	1.57143	0.00991431
Sodium/potassium-transporting ATPase subunit alpha-1 OS=Homo sapiens GN=ATP1A1 PE=1 SV=1	sp|P05023|AT1A1_HUMAN	113	25	0.221239	0.00139582
Integrin beta-2 OS=Homo sapiens GN=ITGB2 PE=1 SV=2	sp|P05107|ITB2_HUMAN	85	13	0.152941	0.000964923
ADP/ATP translocase 2 OS=Homo sapiens GN=SLC25A5 PE=1 SV=7	sp|P05141|ADT2_HUMAN	33	10	0.30303	0.00191185
Eukaryotic translation initiation factor 2 subunit 1 OS=Homo sapiens GN=EIF2S1 PE=1 SV=3	sp|P05198|IF2A_HUMAN	36	10	0.277778	0.00175253
Intercellular adhesion molecule 1 OS=Homo sapiens GN=ICAM1 PE=1 SV=2	sp|P05362|ICAM1_HUMAN	58	11	0.189655	0.00119656
60S acidic ribosomal protein P0 OS=Homo sapiens GN=RPLP0 PE=1 SV=1	sp|P05388|RLA0_HUMAN	34	9	0.264706	0.00167006
Thyroxine-binding globulin OS=Homo sapiens GN=SERPINA7 PE=1 SV=2	sp|P05543|THBG_HUMAN	46	2	0.0434783	0.000274309
Integrin beta-1 OS=Homo sapiens GN=ITGB1 PE=1 SV=2	sp|P05556|ITB1_HUMAN	88	2	0.0227273	0.000143389
Tyrosine-protein kinase Lck OS=Homo sapiens GN=LCK PE=1 SV=6	sp|P06239|LCK_HUMAN	58	7	0.12069	0.000761444
Gelsolin OS=Homo sapiens GN=GSN PE=1 SV=1	sp|P06396|GELS_HUMAN	86	18	0.209302	0.00132051
ATP synthase subunit beta, mitochondrial OS=Homo sapiens GN=ATP5B PE=1 SV=3	sp|P06576|ATPB_HUMAN	57	2	0.0350877	0.000221372
T-cell surface antigen CD2 OS=Homo sapiens GN=CD2 PE=1 SV=2	sp|P06729|CD2_HUMAN	39	9	0.230769	0.00145595
Alpha-enolase OS=Homo sapiens GN=ENO1 PE=1 SV=2	sp|P06733|ENOA_HUMAN	47	22	0.468085	0.0029532
Glucose-6-phosphate isomerase OS=Homo sapiens GN=GPI PE=1 SV=4	sp|P06744|G6PI_HUMAN	63	8	0.126984	0.000801157
Nucleophosmin OS=Homo sapiens GN=NPM1 PE=1 SV=2	sp|P06748|NPM_HUMAN	33	5	0.151515	0.000955926
Tropomyosin alpha-3 chain OS=Homo sapiens GN=TPM3 PE=1 SV=2	sp|P06753|TPM3_HUMAN	33	11	0.333333	0.00210304
L-lactate dehydrogenase B chain OS=Homo sapiens GN=LDHB PE=1 SV=2	sp|P07195|LDHB_HUMAN	37	20	0.540541	0.00341033
Protein disulfide-isomerase OS=Homo sapiens GN=P4HB PE=1 SV=3	sp|P07237|PDIA1_HUMAN	57	3	0.0526316	0.000332058
Cathepsin D OS=Homo sapiens GN=CTSD PE=1 SV=1	sp|P07339|CATD_HUMAN	45	2	0.0444444	0.000280405
Annexin A2 OS=Homo sapiens GN=ANXA2 PE=1 SV=2	sp|P07355|ANXA2_HUMAN	39	25	0.641026	0.0040443
Calpain-1 catalytic subunit OS=Homo sapiens GN=CAPN1 PE=1 SV=1	sp|P07384|CAN1_HUMAN	82	9	0.109756	0.000692463
Tubulin beta chain OS=Homo sapiens GN=TUBB PE=1 SV=2	sp|P07437|TBB5_HUMAN	50	45	0.9	0.0056782
Profilin-1 OS=Homo sapiens GN=PFN1 PE=1 SV=2	sp|P07737|PROF1_HUMAN	15	5	0.333333	0.00210304
Adenine phosphoribosyltransferase OS=Homo sapiens GN=APRT PE=1 SV=2	sp|P07741|APT_HUMAN	20	3	0.15	0.000946366
Bifunctional glutamate/proline--tRNA ligase OS=Homo sapiens GN=EPRS PE=1 SV=5	sp|P07814|SYEP_HUMAN	171	7	0.0409357	0.000258268
Heat shock protein HSP 90-alpha OS=Homo sapiens GN=HSP90AA1 PE=1 SV=5	sp|P07900|HS90A_HUMAN	85	85	1	0.00630911
Thrombospondin-1 OS=Homo sapiens GN=THBS1 PE=1 SV=2	sp|P07996|TSP1_HUMAN	129	13	0.100775	0.000635802
Annexin A6 OS=Homo sapiens GN=ANXA6 PE=1 SV=3	sp|P08133|ANXA6_HUMAN	76	116	1.52632	0.00962969
Complement decay-accelerating factor OS=Homo sapiens GN=CD55 PE=1 SV=4	sp|P08174|DAF_HUMAN	41	4	0.097561	0.000615523
4F2 cell-surface antigen heavy chain OS=Homo sapiens GN=SLC3A2 PE=1 SV=3	sp|P08195|4F2_HUMAN	68	6	0.0882353	0.000556686
Heat shock protein HSP 90-beta OS=Homo sapiens GN=HSP90AB1 PE=1 SV=4	sp|P08238|HS90B_HUMAN	83	76	0.915663	0.00577702
Receptor-type tyrosine-protein phosphatase C OS=Homo sapiens GN=PTPRC PE=1 SV=2	sp|P08575|PTPRC_HUMAN	147	71	0.482993	0.00304726
U2 small nuclear ribonucleoprotein B'' OS=Homo sapiens GN=SNRPB2 PE=1 SV=1	sp|P08579|RU2B_HUMAN	25	2	0.08	0.000504729
U1 small nuclear ribonucleoprotein 70 kDa OS=Homo sapiens GN=SNRNP70 PE=1 SV=2	sp|P08621|RU17_HUMAN	52	3	0.0576923	0.000363987
Vimentin OS=Homo sapiens GN=VIM PE=1 SV=4	sp|P08670|VIME_HUMAN	54	43	0.796296	0.00502392
Alpha-2-antiplasmin OS=Homo sapiens GN=SERPINF2 PE=1 SV=3	sp|P08697|A2AP_HUMAN	55	3	0.0545455	0.000344133
40S ribosomal protein S17 OS=Homo sapiens GN=RPS17 PE=1 SV=2	sp|P08708|RS17_HUMAN	16	10	0.625	0.00394319
Guanine nucleotide-binding protein G(k) subunit alpha OS=Homo sapiens GN=GNAI3 PE=1 SV=3	sp|P08754|GNAI3_HUMAN	41	13	0.317073	0.00200045
Annexin A5 OS=Homo sapiens GN=ANXA5 PE=1 SV=2	sp|P08758|ANXA5_HUMAN	36	26	0.722222	0.00455658
40S ribosomal protein SA OS=Homo sapiens GN=RPSA PE=1 SV=4	sp|P08865|RSSA_HUMAN	33	6	0.181818	0.00114711
CD63 antigen OS=Homo sapiens GN=CD63 PE=1 SV=2	sp|P08962|CD63_HUMAN	26	9	0.346154	0.00218392
CD48 antigen OS=Homo sapiens GN=CD48 PE=1 SV=2	sp|P09326|CD48_HUMAN	28	9	0.321429	0.00202793
Galectin-1 OS=Homo sapiens GN=LGALS1 PE=1 SV=2	sp|P09382|LEG1_HUMAN	15	4	0.266667	0.00168243
High mobility group protein B1 OS=Homo sapiens GN=HMGB1 PE=1 SV=3	sp|P09429|HMGB1_HUMAN	25	13	0.52	0.00328074
Annexin A4 OS=Homo sapiens GN=ANXA4 PE=1 SV=4	sp|P09525|ANXA4_HUMAN	36	4	0.111111	0.000701012
Heterogeneous nuclear ribonucleoprotein A1 OS=Homo sapiens GN=HNRNPA1 PE=1 SV=5	sp|P09651|ROA1_HUMAN	39	10	0.25641	0.00161772
Poly [ADP-ribose] polymerase 1 OS=Homo sapiens GN=PARP1 PE=1 SV=4	sp|P09874|PARP1_HUMAN	113	6	0.0530973	0.000334997
Complement C4-A OS=Homo sapiens GN=C4A PE=1 SV=2	sp|P0C0L4|CO4A_HUMAN (+1)	193	21	0.108808	0.000686483
Histone H2A.Z OS=Homo sapiens GN=H2AFZ PE=1 SV=2	sp|P0C0S5|H2AZ_HUMAN (+1)	14	15	1.07143	0.00675976
Heat shock 70 kDa protein 1A OS=Homo sapiens GN=HSPA1A PE=1 SV=1	sp|P0DMV8|HS71A_HUMAN (+1)	70	19	0.271429	0.00171247
Immunoglobulin gamma-1 heavy chain OS=Homo sapiens PE=1 SV=1	sp|P0DOX5|IGG1_HUMAN	49	4	0.0816327	0.000515029
Granzyme B OS=Homo sapiens GN=GZMB PE=1 SV=2	sp|P10144|GRAB_HUMAN	28	34	1.21429	0.00766106
60 kDa SS-A/Ro ribonucleoprotein OS=Homo sapiens GN=TROVE2 PE=1 SV=2	sp|P10155|RO60_HUMAN	61	3	0.0491803	0.000310284
HLA class I histocompatibility antigen, A-69 alpha chain OS=Homo sapiens GN=HLA-A PE=1 SV=2	sp|P10316|1A69_HUMAN	41	15	0.365854	0.00230821
Histone H1.4 OS=Homo sapiens GN=HIST1H1E PE=1 SV=2	sp|P10412|H14_HUMAN (+1)	22	3	0.136364	0.000860333
Complement component C7 OS=Homo sapiens GN=C7 PE=1 SV=2	sp|P10643|CO7_HUMAN	94	2	0.0212766	0.000134236
cAMP-dependent protein kinase type I-alpha regulatory subunit OS=Homo sapiens GN=PRKAR1A PE=1 SV=1	sp|P10644|KAP0_HUMAN	43	2	0.0465116	0.000293447
60 kDa heat shock protein, mitochondrial OS=Homo sapiens GN=HSPD1 PE=1 SV=2	sp|P10809|CH60_HUMAN	61	7	0.114754	0.000723996
78 kDa glucose-regulated protein OS=Homo sapiens GN=HSPA5 PE=1 SV=2	sp|P11021|GRP78_HUMAN	72	15	0.208333	0.0013144
Heat shock cognate 71 kDa protein OS=Homo sapiens GN=HSPA8 PE=1 SV=1	sp|P11142|HSP7C_HUMAN	71	33	0.464789	0.0029324
Solute carrier family 2, facilitated glucose transporter member 1 OS=Homo sapiens GN=SLC2A1 PE=1 SV=2	sp|P11166|GTR1_HUMAN	54	11	0.203704	0.00128519
Solute carrier family 2, facilitated glucose transporter member 3 OS=Homo sapiens GN=SLC2A3 PE=1 SV=1	sp|P11169|GTR3_HUMAN	54	3	0.0555556	0.000350506
Ras-related protein Ral-B OS=Homo sapiens GN=RALB PE=1 SV=1	sp|P11234|RALB_HUMAN	23	5	0.217391	0.00137155
DNA topoisomerase 1 OS=Homo sapiens GN=TOP1 PE=1 SV=2	sp|P11387|TOP1_HUMAN	91	9	0.0989011	0.000623978
Glucose-6-phosphate 1-dehydrogenase OS=Homo sapiens GN=G6PD PE=1 SV=4	sp|P11413|G6PD_HUMAN	59	15	0.254237	0.00160401
C-1-tetrahydrofolate synthase, cytoplasmic OS=Homo sapiens GN=MTHFD1 PE=1 SV=3	sp|P11586|C1TC_HUMAN	102	11	0.107843	0.000680394
Cation-independent mannose-6-phosphate receptor OS=Homo sapiens GN=IGF2R PE=1 SV=3	sp|P11717|MPRI_HUMAN	274	4	0.0145985	9.21038e-05
Polyadenylate-binding protein 1 OS=Homo sapiens GN=PABPC1 PE=1 SV=2	sp|P11940|PABP1_HUMAN	71	6	0.084507	0.000533164
Histidine--tRNA ligase, cytoplasmic OS=Homo sapiens GN=HARS PE=1 SV=2	sp|P12081|SYHC_HUMAN	57	9	0.157895	0.000996175
Coagulation factor V OS=Homo sapiens GN=F5 PE=1 SV=4	sp|P12259|FA5_HUMAN	252	4	0.015873	0.000100145
Granzyme A OS=Homo sapiens GN=GZMA PE=1 SV=2	sp|P12544|GRAA_HUMAN	29	24	0.827586	0.00522133
X-ray repair cross-complementing protein 6 OS=Homo sapiens GN=XRCC6 PE=1 SV=2	sp|P12956|XRCC6_HUMAN	70	32	0.457143	0.00288416
X-ray repair cross-complementing protein 5 OS=Homo sapiens GN=XRCC5 PE=1 SV=3	sp|P13010|XRCC5_HUMAN	83	37	0.445783	0.00281249
C-C motif chemokine 5 OS=Homo sapiens GN=CCL5 PE=1 SV=3	sp|P13501|CCL5_HUMAN	10	26	2.6	0.0164037
Elongation factor 2 OS=Homo sapiens GN=EEF2 PE=1 SV=4	sp|P13639|EF2_HUMAN	95	54	0.568421	0.00358623
Protein disulfide-isomerase A4 OS=Homo sapiens GN=PDIA4 PE=1 SV=2	sp|P13667|PDIA4_HUMAN	73	2	0.0273973	0.000172852
HLA class II histocompatibility antigen, DRB1-4 beta chain OS=Homo sapiens GN=HLA-DRB1 PE=1 SV=1	sp|P13760|2B14_HUMAN	30	37	1.23333	0.00778123
HLA class II histocompatibility antigen, DRB1-7 beta chain OS=Homo sapiens GN=HLA-DRB1 PE=1 SV=1	sp|P13761|2B17_HUMAN	30	34	1.13333	0.00715032
HLA class II histocompatibility antigen, DR beta 4 chain OS=Homo sapiens GN=HLA-DRB4 PE=1 SV=2	sp|P13762|DRB4_HUMAN	30	5	0.166667	0.00105152
Plastin-2 OS=Homo sapiens GN=LCP1 PE=1 SV=6	sp|P13796|PLSL_HUMAN	70	26	0.371429	0.00234338
CD59 glycoprotein OS=Homo sapiens GN=CD59 PE=1 SV=1	sp|P13987|CD59_HUMAN	14	4	0.285714	0.0018026
Perforin-1 OS=Homo sapiens GN=PRF1 PE=1 SV=1	sp|P14222|PERF_HUMAN	61	17	0.278689	0.00175828
Farnesyl pyrophosphate synthase OS=Homo sapiens GN=FDPS PE=1 SV=4	sp|P14324|FPPS_HUMAN	48	3	0.0625	0.000394319
Pyruvate kinase PKM OS=Homo sapiens GN=PKM PE=1 SV=4	sp|P14618|KPYM_HUMAN	58	58	1	0.00630911
Endoplasmin OS=Homo sapiens GN=HSP90B1 PE=1 SV=1	sp|P14625|ENPL_HUMAN	92	19	0.206522	0.00130297
Interleukin-2 receptor subunit beta OS=Homo sapiens GN=IL2RB PE=1 SV=1	sp|P14784|IL2RB_HUMAN	61	2	0.0327869	0.000206856
Heterogeneous nuclear ribonucleoprotein L OS=Homo sapiens GN=HNRNPL PE=1 SV=2	sp|P14866|HNRPL_HUMAN	64	3	0.046875	0.000295739
Aspartate--tRNA ligase, cytoplasmic OS=Homo sapiens GN=DARS PE=1 SV=2	sp|P14868|SYDC_HUMAN	57	10	0.175439	0.00110686
Junction plakoglobin OS=Homo sapiens GN=JUP PE=1 SV=3	sp|P14923|PLAK_HUMAN	82	7	0.0853659	0.000538582
Ras-related C3 botulinum toxin substrate 2 OS=Homo sapiens GN=RAC2 PE=1 SV=1	sp|P15153|RAC2_HUMAN	21	15	0.714286	0.00450651
Ezrin OS=Homo sapiens GN=EZR PE=1 SV=4	sp|P15311|EZRI_HUMAN	69	44	0.637681	0.0040232
Nucleoside diphosphate kinase A OS=Homo sapiens GN=NME1 PE=1 SV=1	sp|P15531|NDKA_HUMAN	17	14	0.823529	0.00519574
40S ribosomal protein S2 OS=Homo sapiens GN=RPS2 PE=1 SV=2	sp|P15880|RS2_HUMAN	31	21	0.677419	0.00427391
Desmoplakin OS=Homo sapiens GN=DSP PE=1 SV=3	sp|P15924|DESP_HUMAN	332	12	0.0361446	0.00022804
CD44 antigen OS=Homo sapiens GN=CD44 PE=1 SV=3	sp|P16070|CD44_HUMAN	82	5	0.0609756	0.000384702
1-phosphatidylinositol 4,5-bisphosphate phosphodiesterase gamma-2 OS=Homo sapiens GN=PLCG2 PE=1 SV=4	sp|P16885|PLCG2_HUMAN	148	2	0.0135135	8.52582e-05
cAMP-dependent protein kinase catalytic subunit alpha OS=Homo sapiens GN=PRKACA PE=1 SV=2	sp|P17612|KAPCA_HUMAN	41	8	0.195122	0.00123105
Calpain-2 catalytic subunit OS=Homo sapiens GN=CAPN2 PE=1 SV=6	sp|P17655|CAN2_HUMAN	80	5	0.0625	0.000394319
CTP synthase 1 OS=Homo sapiens GN=CTPS1 PE=1 SV=2	sp|P17812|PYRG1_HUMAN	67	9	0.134328	0.000847492
Probable ATP-dependent RNA helicase DDX5 OS=Homo sapiens GN=DDX5 PE=1 SV=1	sp|P17844|DDX5_HUMAN	69	9	0.130435	0.000822927
Galectin-3 OS=Homo sapiens GN=LGALS3 PE=1 SV=5	sp|P17931|LEG3_HUMAN	26	2	0.0769231	0.000485316
T-complex protein 1 subunit alpha OS=Homo sapiens GN=TCP1 PE=1 SV=1	sp|P17987|TCPA_HUMAN	60	31	0.516667	0.00325971
60S ribosomal protein L35a OS=Homo sapiens GN=RPL35A PE=1 SV=2	sp|P18077|RL35A_HUMAN	13	10	0.769231	0.00485316
60S ribosomal protein L7 OS=Homo sapiens GN=RPL7 PE=1 SV=1	sp|P18124|RL7_HUMAN	29	27	0.931034	0.005874
60S ribosomal protein L17 OS=Homo sapiens GN=RPL17 PE=1 SV=3	sp|P18621|RL17_HUMAN	21	2	0.0952381	0.000600867
Phosphoglycerate mutase 1 OS=Homo sapiens GN=PGAM1 PE=1 SV=2	sp|P18669|PGAM1_HUMAN	29	5	0.172414	0.00108778
Vascular cell adhesion protein 1 OS=Homo sapiens GN=VCAM1 PE=1 SV=1	sp|P19320|VCAM1_HUMAN	81	3	0.037037	0.000233671
Nucleolin OS=Homo sapiens GN=NCL PE=1 SV=3	sp|P19338|NUCL_HUMAN	77	13	0.168831	0.00106517
Leukocyte surface antigen CD53 OS=Homo sapiens GN=CD53 PE=1 SV=1	sp|P19397|CD53_HUMAN	24	4	0.166667	0.00105152
Inter-alpha-trypsin inhibitor heavy chain H2 OS=Homo sapiens GN=ITIH2 PE=1 SV=2	sp|P19823|ITIH2_HUMAN	106	18	0.169811	0.00107136
Inter-alpha-trypsin inhibitor heavy chain H1 OS=Homo sapiens GN=ITIH1 PE=1 SV=3	sp|P19827|ITIH1_HUMAN	101	6	0.0594059	0.000374799
HLA class II histocompatibility antigen, DP alpha 1 chain OS=Homo sapiens GN=HLA-DPA1 PE=1 SV=1	sp|P20036|DPA1_HUMAN	29	4	0.137931	0.000870222
HLA class II histocompatibility antigen, DRB1-11 beta chain OS=Homo sapiens GN=HLA-DRB1 PE=1 SV=1	sp|P20039|2B1B_HUMAN	30	18	0.6	0.00378547
Eukaryotic translation initiation factor 2 subunit 2 OS=Homo sapiens GN=EIF2S2 PE=1 SV=2	sp|P20042|IF2B_HUMAN	38	2	0.0526316	0.000332058
Annexin A7 OS=Homo sapiens GN=ANXA7 PE=1 SV=3	sp|P20073|ANXA7_HUMAN	53	11	0.207547	0.00130944
Arachidonate 5-lipoxygenase-activating protein OS=Homo sapiens GN=ALOX5AP PE=1 SV=2	sp|P20292|AL5AP_HUMAN	18	3	0.166667	0.00105152
Proteasome subunit beta type-1 OS=Homo sapiens GN=PSMB1 PE=1 SV=2	sp|P20618|PSB1_HUMAN	26	2	0.0769231	0.000485316
Cation-dependent mannose-6-phosphate receptor OS=Homo sapiens GN=M6PR PE=1 SV=1	sp|P20645|MPRD_HUMAN	31	3	0.0967742	0.000610559
Integrin alpha-L OS=Homo sapiens GN=ITGAL PE=1 SV=3	sp|P20701|ITAL_HUMAN	129	14	0.108527	0.000684709
V-type proton ATPase subunit B, brain isoform OS=Homo sapiens GN=ATP6V1B2 PE=1 SV=3	sp|P21281|VATB2_HUMAN	57	2	0.0350877	0.000221372
Filamin-A OS=Homo sapiens GN=FLNA PE=1 SV=4	sp|P21333|FLNA_HUMAN	281	65	0.231317	0.0014594
Voltage-dependent anion-selective channel protein 1 OS=Homo sapiens GN=VDAC1 PE=1 SV=2	sp|P21796|VDAC1_HUMAN	31	6	0.193548	0.00122112
Trifunctional purine biosynthetic protein adenosine-3 OS=Homo sapiens GN=GART PE=1 SV=1	sp|P22102|PUR2_HUMAN	108	2	0.0185185	0.000116835
Multifunctional protein ADE2 OS=Homo sapiens GN=PAICS PE=1 SV=3	sp|P22234|PUR6_HUMAN	47	8	0.170213	0.00107389
Ubiquitin-like modifier-activating enzyme 1 OS=Homo sapiens GN=UBA1 PE=1 SV=3	sp|P22314|UBA1_HUMAN	118	5	0.0423729	0.000267335
Nucleoside diphosphate kinase B OS=Homo sapiens GN=NME2 PE=1 SV=1	sp|P22392|NDKB_HUMAN	17	17	1	0.00630911
Heterogeneous nuclear ribonucleoproteins A2/B1 OS=Homo sapiens GN=HNRNPA2B1 PE=1 SV=2	sp|P22626|ROA2_HUMAN	37	6	0.162162	0.0010231
Fibulin-1 OS=Homo sapiens GN=FBLN1 PE=1 SV=4	sp|P23142|FBLN1_HUMAN	77	12	0.155844	0.000983238
Splicing factor, proline- and glutamine-rich OS=Homo sapiens GN=SFPQ PE=1 SV=2	sp|P23246|SFPQ_HUMAN	76	3	0.0394737	0.000249044
Peptidyl-prolyl cis-trans isomerase B OS=Homo sapiens GN=PPIB PE=1 SV=2	sp|P23284|PPIB_HUMAN	24	10	0.416667	0.0026288
Tryptophan--tRNA ligase, cytoplasmic OS=Homo sapiens GN=WARS PE=1 SV=2	sp|P23381|SYWC_HUMAN	53	4	0.0754717	0.000476159
40S ribosomal protein S3 OS=Homo sapiens GN=RPS3 PE=1 SV=2	sp|P23396|RS3_HUMAN	27	20	0.740741	0.00467341
Tumor necrosis factor ligand superfamily member 4 OS=Homo sapiens GN=TNFSF4 PE=1 SV=1	sp|P23510|TNFL4_HUMAN	21	3	0.142857	0.000901301
Adenosylhomocysteinase OS=Homo sapiens GN=AHCY PE=1 SV=4	sp|P23526|SAHH_HUMAN	48	9	0.1875	0.00118296
Histone H2B type 1-O OS=Homo sapiens GN=HIST1H2BO PE=1 SV=3	sp|P23527|H2B1O_HUMAN (+2)	14	44	3.14286	0.0198286
Cofilin-1 OS=Homo sapiens GN=CFL1 PE=1 SV=3	sp|P23528|COF1_HUMAN	19	9	0.473684	0.00298853
Plasma membrane calcium-transporting ATPase 4 OS=Homo sapiens GN=ATP2B4 PE=1 SV=2	sp|P23634|AT2B4_HUMAN	138	13	0.0942029	0.000594336
Laminin subunit alpha-2 OS=Homo sapiens GN=LAMA2 PE=1 SV=4	sp|P24043|LAMA2_HUMAN	344	2	0.00581395	3.66809e-05
Elongation factor 1-beta OS=Homo sapiens GN=EEF1B2 PE=1 SV=3	sp|P24534|EF1B_HUMAN	25	3	0.12	0.000757093
Beta-adrenergic receptor kinase 1 OS=Homo sapiens GN=GRK2 PE=1 SV=2	sp|P25098|ARBK1_HUMAN	80	4	0.05	0.000315455
DNA replication licensing factor MCM3 OS=Homo sapiens GN=MCM3 PE=1 SV=3	sp|P25205|MCM3_HUMAN	91	3	0.032967	0.000207993
40S ribosomal protein S12 OS=Homo sapiens GN=RPS12 PE=1 SV=3	sp|P25398|RS12_HUMAN	15	4	0.266667	0.00168243
ATP synthase subunit alpha, mitochondrial OS=Homo sapiens GN=ATP5A1 PE=1 SV=1	sp|P25705|ATPA_HUMAN	60	5	0.0833333	0.000525759
Proteasome subunit alpha type-1 OS=Homo sapiens GN=PSMA1 PE=1 SV=1	sp|P25786|PSA1_HUMAN	30	9	0.3	0.00189273
Proteasome subunit alpha type-2 OS=Homo sapiens GN=PSMA2 PE=1 SV=2	sp|P25787|PSA2_HUMAN	26	2	0.0769231	0.000485316
Proteasome subunit alpha type-3 OS=Homo sapiens GN=PSMA3 PE=1 SV=2	sp|P25788|PSA3_HUMAN	28	10	0.357143	0.00225325
Proteasome subunit alpha type-4 OS=Homo sapiens GN=PSMA4 PE=1 SV=1	sp|P25789|PSA4_HUMAN	29	8	0.275862	0.00174044
Moesin OS=Homo sapiens GN=MSN PE=1 SV=3	sp|P26038|MOES_HUMAN	68	102	1.5	0.00946366
Probable ATP-dependent RNA helicase DDX6 OS=Homo sapiens GN=DDX6 PE=1 SV=2	sp|P26196|DDX6_HUMAN	54	5	0.0925926	0.000584177
60S ribosomal protein L13 OS=Homo sapiens GN=RPL13 PE=1 SV=4	sp|P26373|RL13_HUMAN	24	5	0.208333	0.0013144
Protein S100-A4 OS=Homo sapiens GN=S100A4 PE=1 SV=1	sp|P26447|S10A4_HUMAN	12	10	0.833333	0.00525759
High mobility group protein B2 OS=Homo sapiens GN=HMGB2 PE=1 SV=2	sp|P26583|HMGB2_HUMAN	24	15	0.625	0.00394319
Threonine--tRNA ligase, cytoplasmic OS=Homo sapiens GN=TARS PE=1 SV=3	sp|P26639|SYTC_HUMAN	83	15	0.180723	0.0011402
Valine--tRNA ligase OS=Homo sapiens GN=VARS PE=1 SV=4	sp|P26640|SYVC_HUMAN	140	2	0.0142857	9.01301e-05
Elongation factor 1-gamma OS=Homo sapiens GN=EEF1G PE=1 SV=3	sp|P26641|EF1G_HUMAN	50	16	0.32	0.00201891
Erythrocyte band 7 integral membrane protein OS=Homo sapiens GN=STOM PE=1 SV=3	sp|P27105|STOM_HUMAN	32	6	0.1875	0.00118296
14-3-3 protein theta OS=Homo sapiens GN=YWHAQ PE=1 SV=1	sp|P27348|1433T_HUMAN	28	19	0.678571	0.00428118
Dipeptidyl peptidase 4 OS=Homo sapiens GN=DPP4 PE=1 SV=2	sp|P27487|DPP4_HUMAN	88	4	0.0454545	0.000286778
60S ribosomal protein L10 OS=Homo sapiens GN=RPL10 PE=1 SV=4	sp|P27635|RL10_HUMAN	25	16	0.64	0.00403783
CD82 antigen OS=Homo sapiens GN=CD82 PE=1 SV=1	sp|P27701|CD82_HUMAN	30	4	0.133333	0.000841214
CAD protein OS=Homo sapiens GN=CAD PE=1 SV=3	sp|P27708|PYR1_HUMAN	243	8	0.0329218	0.000207707
Calnexin OS=Homo sapiens GN=CANX PE=1 SV=2	sp|P27824|CALX_HUMAN	68	2	0.0294118	0.000185562
Proteasome subunit beta type-8 OS=Homo sapiens GN=PSMB8 PE=1 SV=3	sp|P28062|PSB8_HUMAN	30	6	0.2	0.00126182
HLA class II histocompatibility antigen, DM beta chain OS=Homo sapiens GN=HLA-DMB PE=1 SV=1	sp|P28068|DMB_HUMAN	29	3	0.103448	0.000652666
Proteasome subunit beta type-4 OS=Homo sapiens GN=PSMB4 PE=1 SV=4	sp|P28070|PSB4_HUMAN	29	4	0.137931	0.000870222
Mitogen-activated protein kinase 1 OS=Homo sapiens GN=MAPK1 PE=1 SV=3	sp|P28482|MK01_HUMAN	41	4	0.097561	0.000615523
Cytosol aminopeptidase OS=Homo sapiens GN=LAP3 PE=1 SV=3	sp|P28838|AMPL_HUMAN	56	6	0.107143	0.000675976
Tripeptidyl-peptidase 2 OS=Homo sapiens GN=TPP2 PE=1 SV=4	sp|P29144|TPP2_HUMAN	138	5	0.0362319	0.000228591
Transketolase OS=Homo sapiens GN=TKT PE=1 SV=3	sp|P29401|TKT_HUMAN	68	6	0.0882353	0.000556686
Peroxiredoxin-6 OS=Homo sapiens GN=PRDX6 PE=1 SV=3	sp|P30041|PRDX6_HUMAN	25	7	0.28	0.00176655
60S ribosomal protein L12 OS=Homo sapiens GN=RPL12 PE=1 SV=1	sp|P30050|RL12_HUMAN	18	5	0.277778	0.00175253
Protein disulfide-isomerase A3 OS=Homo sapiens GN=PDIA3 PE=1 SV=4	sp|P30101|PDIA3_HUMAN	57	9	0.157895	0.000996175
High affinity immunoglobulin epsilon receptor subunit gamma OS=Homo sapiens GN=FCER1G PE=1 SV=1	sp|P30273|FCERG_HUMAN	10	4	0.4	0.00252364
HLA class I histocompatibility antigen, A-34 alpha chain OS=Homo sapiens GN=HLA-A PE=1 SV=1	sp|P30453|1A34_HUMAN (+1)	41	17	0.414634	0.00261597
HLA class I histocompatibility antigen, B-56 alpha chain OS=Homo sapiens GN=HLA-B PE=1 SV=1	sp|P30495|1B56_HUMAN	40	19	0.475	0.00299683
HLA class I histocompatibility antigen, A-29 alpha chain OS=Homo sapiens GN=HLA-A PE=1 SV=2	sp|P30512|1A29_HUMAN	41	19	0.463415	0.00292373
Adenylosuccinate lyase OS=Homo sapiens GN=ADSL PE=1 SV=2	sp|P30566|PUR8_HUMAN	55	3	0.0545455	0.000344133
Leukocyte elastase inhibitor OS=Homo sapiens GN=SERPINB1 PE=1 SV=1	sp|P30740|ILEU_HUMAN	43	3	0.0697674	0.00044017
Coronin-1A OS=Homo sapiens GN=CORO1A PE=1 SV=4	sp|P31146|COR1A_HUMAN	51	19	0.372549	0.00235045
S-adenosylmethionine synthase isoform type-2 OS=Homo sapiens GN=MAT2A PE=1 SV=1	sp|P31153|METK2_HUMAN	44	3	0.0681818	0.000430167
DnaJ homolog subfamily A member 1 OS=Homo sapiens GN=DNAJA1 PE=1 SV=2	sp|P31689|DNJA1_HUMAN	45	2	0.0444444	0.000280405
Bifunctional purine biosynthesis protein PURH OS=Homo sapiens GN=ATIC PE=1 SV=3	sp|P31939|PUR9_HUMAN	65	10	0.153846	0.000970632
Heterogeneous nuclear ribonucleoprotein H OS=Homo sapiens GN=HNRNPH1 PE=1 SV=4	sp|P31943|HNRH1_HUMAN (+1)	49	4	0.0816327	0.000515029
Caspase-14 OS=Homo sapiens GN=CASP14 PE=1 SV=2	sp|P31944|CASPE_HUMAN	28	2	0.0714286	0.000450651
14-3-3 protein beta/alpha OS=Homo sapiens GN=YWHAB PE=1 SV=3	sp|P31946|1433B_HUMAN	28	14	0.5	0.00315455
Stress-induced-phosphoprotein 1 OS=Homo sapiens GN=STIP1 PE=1 SV=1	sp|P31948|STIP1_HUMAN	63	5	0.0793651	0.000500723
Peroxiredoxin-2 OS=Homo sapiens GN=PRDX2 PE=1 SV=5	sp|P32119|PRDX2_HUMAN	22	8	0.363636	0.00229422
C-C chemokine receptor type 7 OS=Homo sapiens GN=CCR7 PE=2 SV=2	sp|P32248|CCR7_HUMAN	43	5	0.116279	0.000733617
Intercellular adhesion molecule 3 OS=Homo sapiens GN=ICAM3 PE=1 SV=2	sp|P32942|ICAM3_HUMAN	60	2	0.0333333	0.000210304
60S ribosomal protein L9 OS=Homo sapiens GN=RPL9 PE=1 SV=1	sp|P32969|RL9_HUMAN	22	5	0.227273	0.00143389
CD70 antigen OS=Homo sapiens GN=CD70 PE=1 SV=2	sp|P32970|CD70_HUMAN	21	17	0.809524	0.00510737
Serine hydroxymethyltransferase, mitochondrial OS=Homo sapiens GN=SHMT2 PE=1 SV=3	sp|P34897|GLYM_HUMAN	56	3	0.0535714	0.000337988
Heat shock 70 kDa protein 4 OS=Homo sapiens GN=HSPA4 PE=1 SV=4	sp|P34932|HSP74_HUMAN	94	2	0.0212766	0.000134236
Prohibitin OS=Homo sapiens GN=PHB PE=1 SV=1	sp|P35232|PHB_HUMAN	30	3	0.1	0.000630911
60S ribosomal protein L22 OS=Homo sapiens GN=RPL22 PE=1 SV=2	sp|P35268|RL22_HUMAN	15	6	0.4	0.00252364
Keratin, type I cytoskeletal 9 OS=Homo sapiens GN=KRT9 PE=1 SV=3	sp|P35527|K1C9_HUMAN	62	53	0.854839	0.00539327
Myosin-9 OS=Homo sapiens GN=MYH9 PE=1 SV=4	sp|P35579|MYH9_HUMAN	227	212	0.933921	0.00589221
Myosin-10 OS=Homo sapiens GN=MYH10 PE=1 SV=3	sp|P35580|MYH10_HUMAN	229	39	0.170306	0.00107448
Coatomer subunit beta' OS=Homo sapiens GN=COPB2 PE=1 SV=2	sp|P35606|COPB2_HUMAN	102	11	0.107843	0.000680394
Basigin OS=Homo sapiens GN=BSG PE=1 SV=2	sp|P35613|BASI_HUMAN	42	6	0.142857	0.000901301
Protein DEK OS=Homo sapiens GN=DEK PE=1 SV=1	sp|P35659|DEK_HUMAN	43	4	0.0930233	0.000586894
Oxygen-dependent coproporphyrinogen-III oxidase, mitochondrial OS=Homo sapiens GN=CPOX PE=1 SV=3	sp|P36551|HEM6_HUMAN	50	2	0.04	0.000252364
60S ribosomal protein L4 OS=Homo sapiens GN=RPL4 PE=1 SV=5	sp|P36578|RL4_HUMAN	48	15	0.3125	0.0019716
Pigment epithelium-derived factor OS=Homo sapiens GN=SERPINF1 PE=1 SV=4	sp|P36955|PEDF_HUMAN	46	7	0.152174	0.000960082
Transgelin-2 OS=Homo sapiens GN=TAGLN2 PE=1 SV=3	sp|P37802|TAGL2_HUMAN	22	5	0.227273	0.00143389
Eukaryotic initiation factor 4A-III OS=Homo sapiens GN=EIF4A3 PE=1 SV=4	sp|P38919|IF4A3_HUMAN	47	6	0.12766	0.000805418
60S ribosomal protein L3 OS=Homo sapiens GN=RPL3 PE=1 SV=2	sp|P39023|RL3_HUMAN	46	34	0.73913	0.00466325
Dolichyl-diphosphooligosaccharide--protein glycosyltransferase 48 kDa subunit OS=Homo sapiens GN=DDOST PE=1 SV=4	sp|P39656|OST48_HUMAN	51	2	0.0392157	0.000247416
T-complex protein 1 subunit zeta OS=Homo sapiens GN=CCT6A PE=1 SV=3	sp|P40227|TCPZ_HUMAN	58	26	0.448276	0.00282822
Proteasome subunit beta type-10 OS=Homo sapiens GN=PSMB10 PE=1 SV=1	sp|P40306|PSB10_HUMAN	29	3	0.103448	0.000652666
60S ribosomal protein L13a OS=Homo sapiens GN=RPL13A PE=1 SV=2	sp|P40429|RL13A_HUMAN	24	11	0.458333	0.00289167
Malate dehydrogenase, cytoplasmic OS=Homo sapiens GN=MDH1 PE=1 SV=4	sp|P40925|MDHC_HUMAN	36	2	0.0555556	0.000350506
Malate dehydrogenase, mitochondrial OS=Homo sapiens GN=MDH2 PE=1 SV=3	sp|P40926|MDHM_HUMAN	36	2	0.0555556	0.000350506
Eukaryotic translation initiation factor 2 subunit 3 OS=Homo sapiens GN=EIF2S3 PE=1 SV=3	sp|P41091|IF2G_HUMAN	51	9	0.176471	0.00111337
Glycine--tRNA ligase OS=Homo sapiens GN=GARS PE=1 SV=3	sp|P41250|GARS_HUMAN	83	6	0.0722892	0.00045608
Isoleucine--tRNA ligase, cytoplasmic OS=Homo sapiens GN=IARS PE=1 SV=2	sp|P41252|SYIC_HUMAN	145	10	0.0689655	0.000435111
T-lymphocyte activation antigen CD86 OS=Homo sapiens GN=CD86 PE=1 SV=2	sp|P42081|CD86_HUMAN	38	2	0.0526316	0.000332058
Neutral amino acid transporter A OS=Homo sapiens GN=SLC1A4 PE=1 SV=1	sp|P43007|SATT_HUMAN	56	6	0.107143	0.000675976
Platelet-activating factor acetylhydrolase IB subunit alpha OS=Homo sapiens GN=PAFAH1B1 PE=1 SV=2	sp|P43034|LIS1_HUMAN	47	3	0.0638298	0.000402709
Voltage-dependent anion-selective channel protein 2 OS=Homo sapiens GN=VDAC2 PE=1 SV=2	sp|P45880|VDAC2_HUMAN	32	4	0.125	0.000788639
ATP-dependent DNA helicase Q1 OS=Homo sapiens GN=RECQL PE=1 SV=3	sp|P46063|RECQ1_HUMAN	73	5	0.0684932	0.000432131
Vesicle-fusing ATPase OS=Homo sapiens GN=NSF PE=1 SV=3	sp|P46459|NSF_HUMAN	83	2	0.0240964	0.000152027
60S ribosomal protein L27a OS=Homo sapiens GN=RPL27A PE=1 SV=2	sp|P46776|RL27A_HUMAN	17	5	0.294118	0.00185562
60S ribosomal protein L5 OS=Homo sapiens GN=RPL5 PE=1 SV=3	sp|P46777|RL5_HUMAN	34	11	0.323529	0.00204118
60S ribosomal protein L21 OS=Homo sapiens GN=RPL21 PE=1 SV=2	sp|P46778|RL21_HUMAN	19	2	0.105263	0.000664117
60S ribosomal protein L28 OS=Homo sapiens GN=RPL28 PE=1 SV=3	sp|P46779|RL28_HUMAN	16	5	0.3125	0.0019716
40S ribosomal protein S9 OS=Homo sapiens GN=RPS9 PE=1 SV=3	sp|P46781|RS9_HUMAN	23	15	0.652174	0.00411464
40S ribosomal protein S5 OS=Homo sapiens GN=RPS5 PE=1 SV=4	sp|P46782|RS5_HUMAN	23	16	0.695652	0.00438895
40S ribosomal protein S10 OS=Homo sapiens GN=RPS10 PE=1 SV=1	sp|P46783|RS10_HUMAN (+1)	19	3	0.157895	0.000996175
Ras GTPase-activating-like protein IQGAP1 OS=Homo sapiens GN=IQGAP1 PE=1 SV=1	sp|P46940|IQGA1_HUMAN	189	13	0.0687831	0.00043396
F-actin-capping protein subunit beta OS=Homo sapiens GN=CAPZB PE=1 SV=4	sp|P47756|CAPZB_HUMAN	31	10	0.322581	0.0020352
Glutamine--tRNA ligase OS=Homo sapiens GN=QARS PE=1 SV=1	sp|P47897|SYQ_HUMAN	88	6	0.0681818	0.000430167
Protein PRRC2A OS=Homo sapiens GN=PRRC2A PE=1 SV=3	sp|P48634|PRC2A_HUMAN	229	3	0.0131004	8.26521e-05
T-complex protein 1 subunit epsilon OS=Homo sapiens GN=CCT5 PE=1 SV=1	sp|P48643|TCPE_HUMAN	60	31	0.516667	0.00325971
60S ribosomal protein L34 OS=Homo sapiens GN=RPL34 PE=1 SV=3	sp|P49207|RL34_HUMAN	13	4	0.307692	0.00194126
Fatty acid synthase OS=Homo sapiens GN=FASN PE=1 SV=3	sp|P49327|FAS_HUMAN	273	60	0.21978	0.00138662
T-complex protein 1 subunit gamma OS=Homo sapiens GN=CCT3 PE=1 SV=4	sp|P49368|TCPG_HUMAN	61	42	0.688525	0.00434398
Elongation factor Tu, mitochondrial OS=Homo sapiens GN=TUFM PE=1 SV=2	sp|P49411|EFTU_HUMAN	50	2	0.04	0.000252364
Alanine--tRNA ligase, cytoplasmic OS=Homo sapiens GN=AARS PE=1 SV=2	sp|P49588|SYAC_HUMAN	107	11	0.102804	0.0006486
Cysteine--tRNA ligase, cytoplasmic OS=Homo sapiens GN=CARS PE=1 SV=3	sp|P49589|SYCC_HUMAN	85	3	0.0352941	0.000222674
Serine--tRNA ligase, cytoplasmic OS=Homo sapiens GN=SARS PE=1 SV=3	sp|P49591|SYSC_HUMAN	59	3	0.0508475	0.000320802
Proteasome subunit beta type-3 OS=Homo sapiens GN=PSMB3 PE=1 SV=2	sp|P49720|PSB3_HUMAN	23	2	0.0869565	0.000548618
Proteasome subunit beta type-2 OS=Homo sapiens GN=PSMB2 PE=1 SV=1	sp|P49721|PSB2_HUMAN	23	3	0.130435	0.000822927
DNA replication licensing factor MCM2 OS=Homo sapiens GN=MCM2 PE=1 SV=4	sp|P49736|MCM2_HUMAN	102	3	0.0294118	0.000185562
Cartilage oligomeric matrix protein OS=Homo sapiens GN=COMP PE=1 SV=2	sp|P49747|COMP_HUMAN	83	2	0.0240964	0.000152027
Ectonucleoside triphosphate diphosphohydrolase 1 OS=Homo sapiens GN=ENTPD1 PE=1 SV=1	sp|P49961|ENTP1_HUMAN	58	13	0.224138	0.00141411
Rab GDP dissociation inhibitor beta OS=Homo sapiens GN=GDI2 PE=1 SV=2	sp|P50395|GDIB_HUMAN	51	8	0.156863	0.000989664
Hsc70-interacting protein OS=Homo sapiens GN=ST13 PE=1 SV=2	sp|P50502|F10A1_HUMAN (+1)	41	5	0.121951	0.000769403
60S ribosomal protein L14 OS=Homo sapiens GN=RPL14 PE=1 SV=4	sp|P50914|RL14_HUMAN	23	10	0.434783	0.00274309
T-complex protein 1 subunit theta OS=Homo sapiens GN=CCT8 PE=1 SV=4	sp|P50990|TCPQ_HUMAN	60	32	0.533333	0.00336486
T-complex protein 1 subunit delta OS=Homo sapiens GN=CCT4 PE=1 SV=4	sp|P50991|TCPD_HUMAN	58	19	0.327586	0.00206678
Annexin A11 OS=Homo sapiens GN=ANXA11 PE=1 SV=1	sp|P50995|ANX11_HUMAN	54	16	0.296296	0.00186937
Ras-related protein Rab-5C OS=Homo sapiens GN=RAB5C PE=1 SV=2	sp|P51148|RAB5C_HUMAN	23	4	0.173913	0.00109724
Ras-related protein Rab-7a OS=Homo sapiens GN=RAB7A PE=1 SV=1	sp|P51149|RAB7A_HUMAN	23	2	0.0869565	0.000548618
26S proteasome non-ATPase regulatory subunit 7 OS=Homo sapiens GN=PSMD7 PE=1 SV=2	sp|P51665|PSMD7_HUMAN	37	2	0.0540541	0.000341033
Heterogeneous nuclear ribonucleoprotein A3 OS=Homo sapiens GN=HNRNPA3 PE=1 SV=2	sp|P51991|ROA3_HUMAN	40	2	0.05	0.000315455
6-phosphogluconate dehydrogenase, decarboxylating OS=Homo sapiens GN=PGD PE=1 SV=3	sp|P52209|6PGD_HUMAN	53	6	0.113208	0.000714239
Rho GDP-dissociation inhibitor 2 OS=Homo sapiens GN=ARHGDIB PE=1 SV=3	sp|P52566|GDIR2_HUMAN	23	2	0.0869565	0.000548618
F-actin-capping protein subunit alpha-1 OS=Homo sapiens GN=CAPZA1 PE=1 SV=3	sp|P52907|CAZA1_HUMAN	33	9	0.272727	0.00172067
Nuclear pore complex protein Nup98-Nup96 OS=Homo sapiens GN=NUP98 PE=1 SV=4	sp|P52948|NUP98_HUMAN	198	3	0.0151515	9.55926e-05
ATP-citrate synthase OS=Homo sapiens GN=ACLY PE=1 SV=3	sp|P53396|ACLY_HUMAN	121	27	0.22314	0.00140782
Coatomer subunit beta OS=Homo sapiens GN=COPB1 PE=1 SV=3	sp|P53618|COPB_HUMAN	107	7	0.0654206	0.000412745
Coatomer subunit alpha OS=Homo sapiens GN=COPA PE=1 SV=2	sp|P53621|COPA_HUMAN	138	26	0.188406	0.00118867
Arginine--tRNA ligase, cytoplasmic OS=Homo sapiens GN=RARS PE=1 SV=2	sp|P54136|SYRC_HUMAN	75	5	0.0666667	0.000420607
Tyrosine--tRNA ligase, cytoplasmic OS=Homo sapiens GN=YARS PE=1 SV=4	sp|P54577|SYYC_HUMAN	59	5	0.0847458	0.00053467
Sodium/potassium-transporting ATPase subunit beta-3 OS=Homo sapiens GN=ATP1B3 PE=1 SV=1	sp|P54709|AT1B3_HUMAN	32	4	0.125	0.000788639
Alpha-soluble NSF attachment protein OS=Homo sapiens GN=NAPA PE=1 SV=3	sp|P54920|SNAA_HUMAN	33	4	0.121212	0.00076474
Exportin-2 OS=Homo sapiens GN=CSE1L PE=1 SV=3	sp|P55060|XPO2_HUMAN	110	11	0.1	0.000630911
Transitional endoplasmic reticulum ATPase OS=Homo sapiens GN=VCP PE=1 SV=4	sp|P55072|TERA_HUMAN	89	36	0.404494	0.002552
Nck-associated protein 1-like OS=Homo sapiens GN=NCKAP1L PE=1 SV=3	sp|P55160|NCKPL_HUMAN	128	6	0.046875	0.000295739
Eukaryotic translation initiation factor 3 subunit B OS=Homo sapiens GN=EIF3B PE=1 SV=3	sp|P55884|EIF3B_HUMAN	92	7	0.076087	0.000480041
Actin-related protein 2/3 complex subunit 4 OS=Homo sapiens GN=ARPC4 PE=1 SV=3	sp|P59998|ARPC4_HUMAN	20	15	0.75	0.00473183
Triosephosphate isomerase OS=Homo sapiens GN=TPI1 PE=1 SV=3	sp|P60174|TPIS_HUMAN	31	7	0.225806	0.00142464
Myelin proteolipid protein OS=Homo sapiens GN=PLP1 PE=1 SV=2	sp|P60201|MYPR_HUMAN	30	2	0.0666667	0.000420607
Eukaryotic translation initiation factor 3 subunit E OS=Homo sapiens GN=EIF3E PE=1 SV=1	sp|P60228|EIF3E_HUMAN	52	9	0.173077	0.00109196
Myosin light polypeptide 6 OS=Homo sapiens GN=MYL6 PE=1 SV=2	sp|P60660|MYL6_HUMAN	17	6	0.352941	0.00222674
Actin, cytoplasmic 1 OS=Homo sapiens GN=ACTB PE=1 SV=1	sp|P60709|ACTB_HUMAN	42	116	2.7619	0.0174252
Eukaryotic initiation factor 4A-I OS=Homo sapiens GN=EIF4A1 PE=1 SV=1	sp|P60842|IF4A1_HUMAN	46	16	0.347826	0.00219447
40S ribosomal protein S20 OS=Homo sapiens GN=RPS20 PE=1 SV=1	sp|P60866|RS20_HUMAN	13	6	0.461538	0.0029119
Proteasome subunit alpha type-6 OS=Homo sapiens GN=PSMA6 PE=1 SV=1	sp|P60900|PSA6_HUMAN	27	3	0.111111	0.000701012
Cell division control protein 42 homolog OS=Homo sapiens GN=CDC42 PE=1 SV=2	sp|P60953|CDC42_HUMAN	21	6	0.285714	0.0018026
Ras-related protein Rab-8A OS=Homo sapiens GN=RAB8A PE=1 SV=1	sp|P61006|RAB8A_HUMAN	24	11	0.458333	0.00289167
Ras-related protein Rab-10 OS=Homo sapiens GN=RAB10 PE=1 SV=1	sp|P61026|RAB10_HUMAN	23	8	0.347826	0.00219447
Actin-related protein 3 OS=Homo sapiens GN=ACTR3 PE=1 SV=3	sp|P61158|ARP3_HUMAN	47	30	0.638298	0.00402709
Actin-related protein 2 OS=Homo sapiens GN=ACTR2 PE=1 SV=1	sp|P61160|ARP2_HUMAN	45	24	0.533333	0.00336486
Alpha-centractin OS=Homo sapiens GN=ACTR1A PE=1 SV=1	sp|P61163|ACTZ_HUMAN	43	5	0.116279	0.000733617
ATP-binding cassette sub-family E member 1 OS=Homo sapiens GN=ABCE1 PE=1 SV=1	sp|P61221|ABCE1_HUMAN	67	3	0.0447761	0.000282497
Ras-related protein Rap-1b OS=Homo sapiens GN=RAP1B PE=1 SV=1	sp|P61224|RAP1B_HUMAN (+1)	21	7	0.333333	0.00210304
40S ribosomal protein S3a OS=Homo sapiens GN=RPS3A PE=1 SV=2	sp|P61247|RS3A_HUMAN	30	24	0.8	0.00504729
60S ribosomal protein L26 OS=Homo sapiens GN=RPL26 PE=1 SV=1	sp|P61254|RL26_HUMAN	17	10	0.588235	0.00371124
Proteasome activator complex subunit 3 OS=Homo sapiens GN=PSME3 PE=1 SV=1	sp|P61289|PSME3_HUMAN	30	7	0.233333	0.00147213
60S ribosomal protein L15 OS=Homo sapiens GN=RPL15 PE=1 SV=2	sp|P61313|RL15_HUMAN	24	14	0.583333	0.00368031
60S ribosomal protein L27 OS=Homo sapiens GN=RPL27 PE=1 SV=2	sp|P61353|RL27_HUMAN	16	10	0.625	0.00394319
60S ribosomal protein L37a OS=Homo sapiens GN=RPL37A PE=1 SV=2	sp|P61513|RL37A_HUMAN	10	3	0.3	0.00189273
Beta-2-microglobulin OS=Homo sapiens GN=B2M PE=1 SV=1	sp|P61769|B2MG_HUMAN	14	4	0.285714	0.0018026
AP-1 complex subunit sigma-1A OS=Homo sapiens GN=AP1S1 PE=1 SV=1	sp|P61966|AP1S1_HUMAN	19	3	0.157895	0.000996175
Heterogeneous nuclear ribonucleoprotein K OS=Homo sapiens GN=HNRNPK PE=1 SV=1	sp|P61978|HNRPK_HUMAN	51	8	0.156863	0.000989664
14-3-3 protein gamma OS=Homo sapiens GN=YWHAG PE=1 SV=2	sp|P61981|1433G_HUMAN	28	13	0.464286	0.00292923
Ras-related protein R-Ras2 OS=Homo sapiens GN=RRAS2 PE=1 SV=1	sp|P62070|RRAS2_HUMAN	23	3	0.130435	0.000822927
40S ribosomal protein S7 OS=Homo sapiens GN=RPS7 PE=1 SV=1	sp|P62081|RS7_HUMAN	22	4	0.181818	0.00114711
Serine/threonine-protein phosphatase PP1-alpha catalytic subunit OS=Homo sapiens GN=PPP1CA PE=1 SV=1	sp|P62136|PP1A_HUMAN	38	5	0.131579	0.000830146
26S proteasome regulatory subunit 8 OS=Homo sapiens GN=PSMC5 PE=1 SV=1	sp|P62195|PRS8_HUMAN	46	5	0.108696	0.000685773
40S ribosomal protein S8 OS=Homo sapiens GN=RPS8 PE=1 SV=2	sp|P62241|RS8_HUMAN	24	19	0.791667	0.00499471
40S ribosomal protein S15a OS=Homo sapiens GN=RPS15A PE=1 SV=2	sp|P62244|RS15A_HUMAN	15	13	0.866667	0.00546789
40S ribosomal protein S16 OS=Homo sapiens GN=RPS16 PE=1 SV=2	sp|P62249|RS16_HUMAN	16	22	1.375	0.00867502
14-3-3 protein epsilon OS=Homo sapiens GN=YWHAE PE=1 SV=1	sp|P62258|1433E_HUMAN	29	5	0.172414	0.00108778
40S ribosomal protein S14 OS=Homo sapiens GN=RPS14 PE=1 SV=3	sp|P62263|RS14_HUMAN	16	4	0.25	0.00157728
40S ribosomal protein S23 OS=Homo sapiens GN=RPS23 PE=1 SV=3	sp|P62266|RS23_HUMAN	16	11	0.6875	0.00433751
40S ribosomal protein S18 OS=Homo sapiens GN=RPS18 PE=1 SV=3	sp|P62269|RS18_HUMAN	18	13	0.722222	0.00455658
40S ribosomal protein S13 OS=Homo sapiens GN=RPS13 PE=1 SV=2	sp|P62277|RS13_HUMAN	17	13	0.764706	0.00482461
40S ribosomal protein S11 OS=Homo sapiens GN=RPS11 PE=1 SV=3	sp|P62280|RS11_HUMAN	18	15	0.833333	0.00525759
Small nuclear ribonucleoprotein Sm D3 OS=Homo sapiens GN=SNRPD3 PE=1 SV=1	sp|P62318|SMD3_HUMAN	14	2	0.142857	0.000901301
ADP-ribosylation factor 6 OS=Homo sapiens GN=ARF6 PE=1 SV=2	sp|P62330|ARF6_HUMAN	20	3	0.15	0.000946366
60S ribosomal protein L7a OS=Homo sapiens GN=RPL7A PE=1 SV=2	sp|P62424|RL7A_HUMAN	30	20	0.666667	0.00420607
Ras-related protein Rab-11A OS=Homo sapiens GN=RAB11A PE=1 SV=3	sp|P62491|RB11A_HUMAN (+1)	24	6	0.25	0.00157728
Eukaryotic peptide chain release factor subunit 1 OS=Homo sapiens GN=ETF1 PE=1 SV=3	sp|P62495|ERF1_HUMAN	49	9	0.183673	0.00115882
40S ribosomal protein S4, X isoform OS=Homo sapiens GN=RPS4X PE=1 SV=2	sp|P62701|RS4X_HUMAN	30	31	1.03333	0.00651941
60S ribosomal protein L23a OS=Homo sapiens GN=RPL23A PE=1 SV=1	sp|P62750|RL23A_HUMAN	18	2	0.111111	0.000701012
40S ribosomal protein S6 OS=Homo sapiens GN=RPS6 PE=1 SV=1	sp|P62753|RS6_HUMAN	29	9	0.310345	0.001958
Histone H4 OS=Homo sapiens GN=HIST1H4A PE=1 SV=2	sp|P62805|H4_HUMAN	11	82	7.45455	0.0470315
GTP-binding nuclear protein Ran OS=Homo sapiens GN=RAN PE=1 SV=3	sp|P62826|RAN_HUMAN	24	10	0.416667	0.0026288
40S ribosomal protein S15 OS=Homo sapiens GN=RPS15 PE=1 SV=2	sp|P62841|RS15_HUMAN	17	8	0.470588	0.00296899
40S ribosomal protein S24 OS=Homo sapiens GN=RPS24 PE=1 SV=1	sp|P62847|RS24_HUMAN	15	3	0.2	0.00126182
40S ribosomal protein S25 OS=Homo sapiens GN=RPS25 PE=1 SV=1	sp|P62851|RS25_HUMAN	14	4	0.285714	0.0018026
40S ribosomal protein S26 OS=Homo sapiens GN=RPS26 PE=1 SV=3	sp|P62854|RS26_HUMAN	13	7	0.538462	0.00339721
Guanine nucleotide-binding protein G(I)/G(S)/G(T) subunit beta-1 OS=Homo sapiens GN=GNB1 PE=1 SV=3	sp|P62873|GBB1_HUMAN	37	16	0.432432	0.00272826
Guanine nucleotide-binding protein G(I)/G(S)/G(T) subunit beta-2 OS=Homo sapiens GN=GNB2 PE=1 SV=3	sp|P62879|GBB2_HUMAN	37	15	0.405405	0.00255775
60S ribosomal protein L30 OS=Homo sapiens GN=RPL30 PE=1 SV=2	sp|P62888|RL30_HUMAN	13	4	0.307692	0.00194126
60S ribosomal protein L10a OS=Homo sapiens GN=RPL10A PE=1 SV=2	sp|P62906|RL10A_HUMAN	25	18	0.72	0.00454256
60S ribosomal protein L32 OS=Homo sapiens GN=RPL32 PE=1 SV=2	sp|P62910|RL32_HUMAN	16	6	0.375	0.00236592
60S ribosomal protein L11 OS=Homo sapiens GN=RPL11 PE=1 SV=2	sp|P62913|RL11_HUMAN	20	5	0.25	0.00157728
60S ribosomal protein L8 OS=Homo sapiens GN=RPL8 PE=1 SV=2	sp|P62917|RL8_HUMAN	28	16	0.571429	0.0036052
Peptidyl-prolyl cis-trans isomerase A OS=Homo sapiens GN=PPIA PE=1 SV=2	sp|P62937|PPIA_HUMAN	18	5	0.277778	0.00175253
Ubiquitin-40S ribosomal protein S27a OS=Homo sapiens GN=RPS27A PE=1 SV=2	sp|P62979|RS27A_HUMAN	18	10	0.555556	0.00350506
AP-2 complex subunit beta OS=Homo sapiens GN=AP2B1 PE=1 SV=1	sp|P63010|AP2B1_HUMAN	105	11	0.104762	0.000660954
14-3-3 protein zeta/delta OS=Homo sapiens GN=YWHAZ PE=1 SV=1	sp|P63104|1433Z_HUMAN	28	17	0.607143	0.00383053
Receptor of activated protein C kinase 1 OS=Homo sapiens GN=RACK1 PE=1 SV=3	sp|P63244|RACK1_HUMAN	35	16	0.457143	0.00288416
Casein kinase II subunit beta OS=Homo sapiens GN=CSNK2B PE=1 SV=1	sp|P67870|CSK2B_HUMAN	25	3	0.12	0.000757093
Tropomyosin alpha-4 chain OS=Homo sapiens GN=TPM4 PE=1 SV=3	sp|P67936|TPM4_HUMAN	29	8	0.275862	0.00174044
Elongation factor 1-alpha 1 OS=Homo sapiens GN=EEF1A1 PE=1 SV=1	sp|P68104|EF1A1_HUMAN (+1)	50	26	0.52	0.00328074
Tubulin alpha-1B chain OS=Homo sapiens GN=TUBA1B PE=1 SV=1	sp|P68363|TBA1B_HUMAN (+2)	50	26	0.52	0.00328074
Tubulin alpha-4A chain OS=Homo sapiens GN=TUBA4A PE=1 SV=1	sp|P68366|TBA4A_HUMAN	50	24	0.48	0.00302837
Tubulin beta-4B chain OS=Homo sapiens GN=TUBB4B PE=1 SV=1	sp|P68371|TBB4B_HUMAN	50	45	0.9	0.0056782
Casein kinase II subunit alpha OS=Homo sapiens GN=CSNK2A1 PE=1 SV=1	sp|P68400|CSK21_HUMAN (+1)	45	2	0.0444444	0.000280405
Histone H3.1 OS=Homo sapiens GN=HIST1H3A PE=1 SV=2	sp|P68431|H31_HUMAN (+2)	15	45	3	0.0189273
Hemoglobin subunit alpha OS=Homo sapiens GN=HBA1 PE=1 SV=2	sp|P69905|HBA_HUMAN	15	9	0.6	0.00378547
T-complex protein 1 subunit beta OS=Homo sapiens GN=CCT2 PE=1 SV=4	sp|P78371|TCPB_HUMAN	57	36	0.631579	0.0039847
DNA-dependent protein kinase catalytic subunit OS=Homo sapiens GN=PRKDC PE=1 SV=3	sp|P78527|PRKDC_HUMAN	469	26	0.0554371	0.000349759
60S ribosomal protein L24 OS=Homo sapiens GN=RPL24 PE=1 SV=1	sp|P83731|RL24_HUMAN	18	9	0.5	0.00315455
60S ribosomal protein L36a OS=Homo sapiens GN=RPL36A PE=1 SV=2	sp|P83881|RL36A_HUMAN (+1)	12	2	0.166667	0.00105152
ADP-ribosylation factor 5 OS=Homo sapiens GN=ARF5 PE=1 SV=2	sp|P84085|ARF5_HUMAN	21	4	0.190476	0.00120173
60S ribosomal protein L19 OS=Homo sapiens GN=RPL19 PE=1 SV=1	sp|P84098|RL19_HUMAN	23	10	0.434783	0.00274309
Phosphate carrier protein, mitochondrial OS=Homo sapiens GN=SLC25A3 PE=1 SV=2	sp|Q00325|MPCP_HUMAN	40	3	0.075	0.000473183
Clathrin heavy chain 1 OS=Homo sapiens GN=CLTC PE=1 SV=5	sp|Q00610|CLH1_HUMAN	192	53	0.276042	0.00174158
Receptor expression-enhancing protein 5 OS=Homo sapiens GN=REEP5 PE=1 SV=3	sp|Q00765|REEP5_HUMAN	21	2	0.0952381	0.000600867
Heterogeneous nuclear ribonucleoprotein U OS=Homo sapiens GN=HNRNPU PE=1 SV=6	sp|Q00839|HNRPU_HUMAN	91	6	0.0659341	0.000415985
Spectrin beta chain, non-erythrocytic 1 OS=Homo sapiens GN=SPTBN1 PE=1 SV=2	sp|Q01082|SPTB2_HUMAN	275	2	0.00727273	4.58844e-05
AMP deaminase 2 OS=Homo sapiens GN=AMPD2 PE=1 SV=2	sp|Q01433|AMPD2_HUMAN	101	4	0.039604	0.000249866
Adenylyl cyclase-associated protein 1 OS=Homo sapiens GN=CAP1 PE=1 SV=5	sp|Q01518|CAP1_HUMAN	52	17	0.326923	0.00206259
ATP-dependent 6-phosphofructokinase, platelet type OS=Homo sapiens GN=PFKP PE=1 SV=2	sp|Q01813|PFKAP_HUMAN	86	18	0.209302	0.00132051
Desmoglein-1 OS=Homo sapiens GN=DSG1 PE=1 SV=2	sp|Q02413|DSG1_HUMAN	114	2	0.0175439	0.000110686
60S ribosomal protein L18a OS=Homo sapiens GN=RPL18A PE=1 SV=2	sp|Q02543|RL18A_HUMAN	21	15	0.714286	0.00450651
Dual specificity mitogen-activated protein kinase kinase 1 OS=Homo sapiens GN=MAP2K1 PE=1 SV=2	sp|Q02750|MP2K1_HUMAN	43	2	0.0465116	0.000293447
Peptidyl-prolyl cis-trans isomerase FKBP4 OS=Homo sapiens GN=FKBP4 PE=1 SV=3	sp|Q02790|FKBP4_HUMAN	52	10	0.192308	0.00121329
60S ribosomal protein L6 OS=Homo sapiens GN=RPL6 PE=1 SV=3	sp|Q02878|RL6_HUMAN	33	17	0.515152	0.00325015
DNA topoisomerase 2-beta OS=Homo sapiens GN=TOP2B PE=1 SV=3	sp|Q02880|TOP2B_HUMAN	183	5	0.0273224	0.00017238
Single-stranded DNA-binding protein, mitochondrial OS=Homo sapiens GN=SSBP1 PE=1 SV=1	sp|Q04837|SSBP_HUMAN	17	2	0.117647	0.000742248
Focal adhesion kinase 1 OS=Homo sapiens GN=PTK2 PE=1 SV=2	sp|Q05397|FAK1_HUMAN (+1)	119	2	0.0168067	0.000106035
Inter-alpha-trypsin inhibitor heavy chain H3 OS=Homo sapiens GN=ITIH3 PE=1 SV=2	sp|Q06033|ITIH3_HUMAN	100	10	0.1	0.000630911
Peroxiredoxin-1 OS=Homo sapiens GN=PRDX1 PE=1 SV=1	sp|Q06830|PRDX1_HUMAN	22	13	0.590909	0.00372811
60S ribosomal protein L18 OS=Homo sapiens GN=RPL18 PE=1 SV=2	sp|Q07020|RL18_HUMAN	22	17	0.772727	0.00487522
Serine/arginine-rich splicing factor 1 OS=Homo sapiens GN=SRSF1 PE=1 SV=2	sp|Q07955|SRSF1_HUMAN	28	11	0.392857	0.00247858
ATP-dependent RNA helicase A OS=Homo sapiens GN=DHX9 PE=1 SV=4	sp|Q08211|DHX9_HUMAN	141	17	0.120567	0.000760673
Desmocollin-1 OS=Homo sapiens GN=DSC1 PE=1 SV=2	sp|Q08554|DSC1_HUMAN	100	3	0.03	0.000189273
Leukocyte surface antigen CD47 OS=Homo sapiens GN=CD47 PE=1 SV=1	sp|Q08722|CD47_HUMAN	35	7	0.2	0.00126182
FACT complex subunit SSRP1 OS=Homo sapiens GN=SSRP1 PE=1 SV=1	sp|Q08945|SSRP1_HUMAN	81	3	0.037037	0.000233671
tRNA (cytosine(34)-C(5))-methyltransferase OS=Homo sapiens GN=NSUN2 PE=1 SV=2	sp|Q08J23|NSUN2_HUMAN	86	3	0.0348837	0.000220085
Histone-binding protein RBBP4 OS=Homo sapiens GN=RBBP4 PE=1 SV=3	sp|Q09028|RBBP4_HUMAN (+1)	48	3	0.0625	0.000394319
Bone marrow stromal antigen 2 OS=Homo sapiens GN=BST2 PE=1 SV=1	sp|Q10589|BST2_HUMAN	20	3	0.15	0.000946366
Syntaxin-4 OS=Homo sapiens GN=STX4 PE=1 SV=2	sp|Q12846|STX4_HUMAN	34	2	0.0588235	0.000371124
Cleavage stimulation factor subunit 3 OS=Homo sapiens GN=CSTF3 PE=1 SV=1	sp|Q12996|CSTF3_HUMAN	83	5	0.060241	0.000380067
Protein flightless-1 homolog OS=Homo sapiens GN=FLII PE=1 SV=2	sp|Q13045|FLII_HUMAN	145	4	0.0275862	0.000174044
COP9 signalosome complex subunit 1 OS=Homo sapiens GN=GPS1 PE=1 SV=4	sp|Q13098|CSN1_HUMAN	56	4	0.0714286	0.000450651
26S proteasome non-ATPase regulatory subunit 2 OS=Homo sapiens GN=PSMD2 PE=1 SV=3	sp|Q13200|PSMD2_HUMAN	100	5	0.05	0.000315455
Serine/arginine-rich splicing factor 6 OS=Homo sapiens GN=SRSF6 PE=1 SV=2	sp|Q13247|SRSF6_HUMAN	40	3	0.075	0.000473183
Voltage-gated potassium channel subunit beta-2 OS=Homo sapiens GN=KCNAB2 PE=1 SV=2	sp|Q13303|KCAB2_HUMAN	41	4	0.097561	0.000615523
Limbic system-associated membrane protein OS=Homo sapiens GN=LSAMP PE=1 SV=2	sp|Q13449|LSAMP_HUMAN	37	2	0.0540541	0.000341033
Rho-associated protein kinase 1 OS=Homo sapiens GN=ROCK1 PE=1 SV=1	sp|Q13464|ROCK1_HUMAN	158	2	0.0126582	7.98621e-05
Calcium/calmodulin-dependent protein kinase type II subunit delta OS=Homo sapiens GN=CAMK2D PE=1 SV=3	sp|Q13557|KCC2D_HUMAN	56	3	0.0535714	0.000337988
Cullin-1 OS=Homo sapiens GN=CUL1 PE=1 SV=2	sp|Q13616|CUL1_HUMAN	90	2	0.0222222	0.000140202
Cullin-3 OS=Homo sapiens GN=CUL3 PE=1 SV=2	sp|Q13618|CUL3_HUMAN	89	3	0.0337079	0.000212667
Cullin-4A OS=Homo sapiens GN=CUL4A PE=1 SV=3	sp|Q13619|CUL4A_HUMAN	88	2	0.0227273	0.000143389
CD166 antigen OS=Homo sapiens GN=ALCAM PE=1 SV=2	sp|Q13740|CD166_HUMAN	65	3	0.0461538	0.00029119
Spectrin alpha chain, non-erythrocytic 1 OS=Homo sapiens GN=SPTAN1 PE=1 SV=3	sp|Q13813|SPTN1_HUMAN	285	3	0.0105263	6.64117e-05
Spliceosome RNA helicase DDX39B OS=Homo sapiens GN=DDX39B PE=1 SV=1	sp|Q13838|DX39B_HUMAN	49	6	0.122449	0.000772544
Bleomycin hydrolase OS=Homo sapiens GN=BLMH PE=1 SV=1	sp|Q13867|BLMH_HUMAN	53	3	0.0566038	0.000357119
Heterogeneous nuclear ribonucleoprotein D0 OS=Homo sapiens GN=HNRNPD PE=1 SV=1	sp|Q14103|HNRPD_HUMAN	38	4	0.105263	0.000664117
Septin-6 OS=Homo sapiens GN=SEPT6 PE=1 SV=4	sp|Q14141|SEPT6_HUMAN	50	10	0.2	0.00126182
Eukaryotic translation initiation factor 3 subunit A OS=Homo sapiens GN=EIF3A PE=1 SV=1	sp|Q14152|EIF3A_HUMAN	167	18	0.107784	0.000680024
Cytoplasmic dynein 1 heavy chain 1 OS=Homo sapiens GN=DYNC1H1 PE=1 SV=5	sp|Q14204|DYHC1_HUMAN	532	45	0.0845865	0.000533665
Eukaryotic initiation factor 4A-II OS=Homo sapiens GN=EIF4A2 PE=1 SV=2	sp|Q14240|IF4A2_HUMAN	46	17	0.369565	0.00233163
Flotillin-2 OS=Homo sapiens GN=FLOT2 PE=1 SV=2	sp|Q14254|FLOT2_HUMAN	47	2	0.0425532	0.000268473
Inter-alpha-trypsin inhibitor heavy chain H4 OS=Homo sapiens GN=ITIH4 PE=1 SV=4	sp|Q14624|ITIH4_HUMAN	103	3	0.0291262	0.00018376
Structural maintenance of chromosomes protein 1A OS=Homo sapiens GN=SMC1A PE=1 SV=2	sp|Q14683|SMC1A_HUMAN	143	14	0.0979021	0.000617675
Neutral alpha-glucosidase AB OS=Homo sapiens GN=GANAB PE=1 SV=3	sp|Q14697|GANAB_HUMAN	107	7	0.0654206	0.000412745
Raftlin OS=Homo sapiens GN=RFTN1 PE=1 SV=4	sp|Q14699|RFTN1_HUMAN	63	2	0.031746	0.000200289
Lamin-B receptor OS=Homo sapiens GN=LBR PE=1 SV=2	sp|Q14739|LBR_HUMAN	71	2	0.028169	0.000177721
Major vault protein OS=Homo sapiens GN=MVP PE=1 SV=4	sp|Q14764|MVP_HUMAN	99	23	0.232323	0.00146575
LIM and SH3 domain protein 1 OS=Homo sapiens GN=LASP1 PE=1 SV=2	sp|Q14847|LASP1_HUMAN	30	3	0.1	0.000630911
Importin subunit beta-1 OS=Homo sapiens GN=KPNB1 PE=1 SV=2	sp|Q14974|IMB1_HUMAN	97	5	0.0515464	0.000325212
26S proteasome non-ATPase regulatory subunit 6 OS=Homo sapiens GN=PSMD6 PE=1 SV=1	sp|Q15008|PSMD6_HUMAN	46	6	0.130435	0.000822927
Septin-2 OS=Homo sapiens GN=SEPT2 PE=1 SV=1	sp|Q15019|SEPT2_HUMAN	41	9	0.219512	0.00138493
Squamous cell carcinoma antigen recognized by T-cells 3 OS=Homo sapiens GN=SART3 PE=1 SV=1	sp|Q15020|SART3_HUMAN	110	3	0.0272727	0.000172067
116 kDa U5 small nuclear ribonucleoprotein component OS=Homo sapiens GN=EFTUD2 PE=1 SV=1	sp|Q15029|U5S1_HUMAN	109	10	0.0917431	0.000578817
Lysine--tRNA ligase OS=Homo sapiens GN=KARS PE=1 SV=3	sp|Q15046|SYK_HUMAN	68	5	0.0735294	0.000463905
Periostin OS=Homo sapiens GN=POSTN PE=1 SV=2	sp|Q15063|POSTN_HUMAN	93	7	0.0752688	0.000474879
Protein disulfide-isomerase A6 OS=Homo sapiens GN=PDIA6 PE=1 SV=1	sp|Q15084|PDIA6_HUMAN	48	10	0.208333	0.0013144
Non-POU domain-containing octamer-binding protein OS=Homo sapiens GN=NONO PE=1 SV=4	sp|Q15233|NONO_HUMAN	54	3	0.0555556	0.000350506
Ras-related protein Rab-35 OS=Homo sapiens GN=RAB35 PE=1 SV=1	sp|Q15286|RAB35_HUMAN	23	6	0.26087	0.00164585
Splicing factor 3B subunit 3 OS=Homo sapiens GN=SF3B3 PE=1 SV=4	sp|Q15393|SF3B3_HUMAN	136	12	0.0882353	0.000556686
Protein phosphatase 1 regulatory subunit 7 OS=Homo sapiens GN=PPP1R7 PE=1 SV=1	sp|Q15435|PP1R7_HUMAN	42	4	0.0952381	0.000600867
Protein transport protein Sec23B OS=Homo sapiens GN=SEC23B PE=1 SV=2	sp|Q15437|SC23B_HUMAN	86	3	0.0348837	0.000220085
Transforming growth factor-beta-induced protein ig-h3 OS=Homo sapiens GN=TGFBI PE=1 SV=1	sp|Q15582|BGH3_HUMAN	75	4	0.0533333	0.000336486
Neutral amino acid transporter B(0) OS=Homo sapiens GN=SLC1A5 PE=1 SV=2	sp|Q15758|AAAT_HUMAN	57	3	0.0526316	0.000332058
Syntaxin-binding protein 2 OS=Homo sapiens GN=STXBP2 PE=1 SV=2	sp|Q15833|STXB2_HUMAN	66	2	0.030303	0.000191185
Septin-7 OS=Homo sapiens GN=SEPT7 PE=1 SV=2	sp|Q16181|SEPT7_HUMAN	51	8	0.156863	0.000989664
DNA damage-binding protein 1 OS=Homo sapiens GN=DDB1 PE=1 SV=1	sp|Q16531|DDB1_HUMAN	127	5	0.0393701	0.00024839
Dihydropyrimidinase-related protein 2 OS=Homo sapiens GN=DPYSL2 PE=1 SV=1	sp|Q16555|DPYL2_HUMAN	62	3	0.0483871	0.000305279
Fascin OS=Homo sapiens GN=FSCN1 PE=1 SV=3	sp|Q16658|FSCN1_HUMAN	55	2	0.0363636	0.000229422
Gamma-interferon-inducible protein 16 OS=Homo sapiens GN=IFI16 PE=1 SV=3	sp|Q16666|IF16_HUMAN	88	4	0.0454545	0.000286778
UTP--glucose-1-phosphate uridylyltransferase OS=Homo sapiens GN=UGP2 PE=1 SV=5	sp|Q16851|UGPA_HUMAN	57	3	0.0526316	0.000332058
Rab GTPase-activating protein 1-like OS=Homo sapiens GN=RABGAP1L PE=1 SV=1	sp|Q5R372|RBG1L_HUMAN	93	3	0.0322581	0.00020352
Zinc finger and BTB domain-containing protein 41 OS=Homo sapiens GN=ZBTB41 PE=1 SV=1	sp|Q5SVQ8|ZBT41_HUMAN	105	3	0.0285714	0.00018026
E3 ubiquitin-protein ligase UBR4 OS=Homo sapiens GN=UBR4 PE=1 SV=1	sp|Q5T4S7|UBR4_HUMAN	574	4	0.00696864	4.39659e-05
Keratinocyte proline-rich protein OS=Homo sapiens GN=KPRP PE=1 SV=1	sp|Q5T749|KPRP_HUMAN	64	7	0.109375	0.000690059
Skin-specific protein 32 OS=Homo sapiens GN=XP32 PE=1 SV=1	sp|Q5T750|XP32_HUMAN	26	3	0.115385	0.000727974
E3 ubiquitin-protein ligase RNF213 OS=Homo sapiens GN=RNF213 PE=1 SV=3	sp|Q63HN8|RN213_HUMAN	591	40	0.0676819	0.000427012
Glutamine-dependent NAD(+) synthetase OS=Homo sapiens GN=NADSYN1 PE=1 SV=3	sp|Q6IA69|NADE_HUMAN	79	4	0.0506329	0.000319449
Pre-mRNA-processing-splicing factor 8 OS=Homo sapiens GN=PRPF8 PE=1 SV=2	sp|Q6P2Q9|PRP8_HUMAN	274	10	0.0364964	0.000230259
Vacuolar protein sorting-associated protein 13C OS=Homo sapiens GN=VPS13C PE=1 SV=1	sp|Q709C8|VP13C_HUMAN	422	6	0.014218	8.9703e-05
Transcription elongation factor SPT6 OS=Homo sapiens GN=SUPT6H PE=1 SV=2	sp|Q7KZ85|SPT6H_HUMAN	199	4	0.0201005	0.000126816
Staphylococcal nuclease domain-containing protein 1 OS=Homo sapiens GN=SND1 PE=1 SV=1	sp|Q7KZF4|SND1_HUMAN	102	13	0.127451	0.000804102
Basic leucine zipper and W2 domain-containing protein 1 OS=Homo sapiens GN=BZW1 PE=1 SV=1	sp|Q7L1Q6|BZW1_HUMAN	48	14	0.291667	0.00184016
Eukaryotic translation initiation factor 3 subunit M OS=Homo sapiens GN=EIF3M PE=1 SV=1	sp|Q7L2H7|EIF3M_HUMAN	43	5	0.116279	0.000733617
L-xylulose reductase OS=Homo sapiens GN=DCXR PE=1 SV=2	sp|Q7Z4W1|DCXR_HUMAN	26	3	0.115385	0.000727974
E3 ubiquitin-protein ligase HUWE1 OS=Homo sapiens GN=HUWE1 PE=1 SV=3	sp|Q7Z6Z7|HUWE1_HUMAN	482	7	0.0145228	9.16261e-05
ATP-binding cassette sub-family A member 13 OS=Homo sapiens GN=ABCA13 PE=2 SV=3	sp|Q86UQ4|ABCAD_HUMAN	576	3	0.00520833	3.28599e-05
Fermitin family homolog 3 OS=Homo sapiens GN=FERMT3 PE=1 SV=1	sp|Q86UX7|URP2_HUMAN	76	7	0.0921053	0.000581102
Cullin-associated NEDD8-dissociated protein 1 OS=Homo sapiens GN=CAND1 PE=1 SV=2	sp|Q86VP6|CAND1_HUMAN	136	8	0.0588235	0.000371124
Hornerin OS=Homo sapiens GN=HRNR PE=1 SV=2	sp|Q86YZ3|HORN_HUMAN	282	5	0.0177305	0.000111864
Armadillo repeat-containing protein 8 OS=Homo sapiens GN=ARMC8 PE=1 SV=2	sp|Q8IUR7|ARMC8_HUMAN	76	3	0.0394737	0.000249044
Aldehyde dehydrogenase family 16 member A1 OS=Homo sapiens GN=ALDH16A1 PE=1 SV=2	sp|Q8IZ83|A16A1_HUMAN	85	4	0.0470588	0.000296899
Solute carrier family 43 member 3 OS=Homo sapiens GN=SLC43A3 PE=1 SV=2	sp|Q8NBI5|S43A3_HUMAN	55	5	0.0909091	0.000573555
Serine/threonine-protein kinase Nek9 OS=Homo sapiens GN=NEK9 PE=1 SV=2	sp|Q8TD19|NEK9_HUMAN	107	3	0.0280374	0.000176891
Programmed cell death 6-interacting protein OS=Homo sapiens GN=PDCD6IP PE=1 SV=1	sp|Q8WUM4|PDC6I_HUMAN	96	3	0.03125	0.00019716
Titin OS=Homo sapiens GN=TTN PE=1 SV=4	sp|Q8WZ42|TITIN_HUMAN	3816	17	0.00445493	2.81066e-05
ATP-dependent RNA helicase DDX1 OS=Homo sapiens GN=DDX1 PE=1 SV=2	sp|Q92499|DDX1_HUMAN	82	7	0.0853659	0.000538582
Nicastrin OS=Homo sapiens GN=NCSTN PE=1 SV=2	sp|Q92542|NICA_HUMAN	78	2	0.025641	0.000161772
Engulfment and cell motility protein 1 OS=Homo sapiens GN=ELMO1 PE=1 SV=2	sp|Q92556|ELMO1_HUMAN	84	11	0.130952	0.000826193
Heat shock protein 105 kDa OS=Homo sapiens GN=HSPH1 PE=1 SV=1	sp|Q92598|HS105_HUMAN	97	3	0.0309278	0.000195127
Dedicator of cytokinesis protein 2 OS=Homo sapiens GN=DOCK2 PE=1 SV=2	sp|Q92608|DOCK2_HUMAN	212	28	0.132075	0.000833279
Unconventional myosin-XVIIIa OS=Homo sapiens GN=MYO18A PE=1 SV=3	sp|Q92614|MY18A_HUMAN	233	3	0.0128755	8.12332e-05
eIF-2-alpha kinase activator GCN1 OS=Homo sapiens GN=GCN1 PE=1 SV=6	sp|Q92616|GCN1_HUMAN	293	3	0.0102389	6.45984e-05
Rho GTPase-activating protein 45 OS=Homo sapiens GN=ARHGAP45 PE=1 SV=2	sp|Q92619|HMHA1_HUMAN	125	2	0.016	0.000100946
Geranylgeranyl transferase type-2 subunit alpha OS=Homo sapiens GN=RABGGTA PE=1 SV=2	sp|Q92696|PGTA_HUMAN	65	2	0.0307692	0.000194126
Phosphatidylinositol 3,4,5-trisphosphate 5-phosphatase 1 OS=Homo sapiens GN=INPP5D PE=1 SV=2	sp|Q92835|SHIP1_HUMAN	133	5	0.037594	0.000237185
Probable ATP-dependent RNA helicase DDX17 OS=Homo sapiens GN=DDX17 PE=1 SV=2	sp|Q92841|DDX17_HUMAN	80	10	0.125	0.000788639
Golgi apparatus protein 1 OS=Homo sapiens GN=GLG1 PE=1 SV=2	sp|Q92896|GSLG1_HUMAN	135	2	0.0148148	9.34683e-05
Regulator of nonsense transcripts 1 OS=Homo sapiens GN=UPF1 PE=1 SV=2	sp|Q92900|RENT1_HUMAN	124	2	0.016129	0.00010176
Ras-related protein Rab-8B OS=Homo sapiens GN=RAB8B PE=1 SV=2	sp|Q92930|RAB8B_HUMAN	24	10	0.416667	0.0026288
Dedicator of cytokinesis protein 10 OS=Homo sapiens GN=DOCK10 PE=1 SV=3	sp|Q96BY6|DOC10_HUMAN	250	11	0.044	0.000277601
AP-2 complex subunit mu OS=Homo sapiens GN=AP2M1 PE=1 SV=2	sp|Q96CW1|AP2M1_HUMAN	50	17	0.34	0.0021451
Cytoplasmic FMR1-interacting protein 2 OS=Homo sapiens GN=CYFIP2 PE=1 SV=2	sp|Q96F07|CYFP2_HUMAN	148	9	0.0608108	0.000383662
Probable ATP-dependent RNA helicase DDX27 OS=Homo sapiens GN=DDX27 PE=1 SV=2	sp|Q96GQ7|DDX27_HUMAN	90	2	0.0222222	0.000140202
Adenosylhomocysteinase 3 OS=Homo sapiens GN=AHCYL2 PE=1 SV=1	sp|Q96HN2|SAHH3_HUMAN	67	5	0.0746269	0.000470829
Cytosolic non-specific dipeptidase OS=Homo sapiens GN=CNDP2 PE=1 SV=2	sp|Q96KP4|CNDP2_HUMAN	53	3	0.0566038	0.000357119
Vacuolar protein sorting-associated protein 35 OS=Homo sapiens GN=VPS35 PE=1 SV=2	sp|Q96QK1|VPS35_HUMAN	92	7	0.076087	0.000480041
Transcriptional activator protein Pur-beta OS=Homo sapiens GN=PURB PE=1 SV=3	sp|Q96QR8|PURB_HUMAN	33	5	0.151515	0.000955926
L-amino-acid oxidase OS=Homo sapiens GN=IL4I1 PE=1 SV=1	sp|Q96RQ9|OXLA_HUMAN	63	8	0.126984	0.000801157
Formin-binding protein 1 OS=Homo sapiens GN=FNBP1 PE=1 SV=2	sp|Q96RU3|FNBP1_HUMAN	71	4	0.056338	0.000355443
Hemicentin-1 OS=Homo sapiens GN=HMCN1 PE=1 SV=2	sp|Q96RW7|HMCN1_HUMAN	613	2	0.00326264	2.05844e-05
Prohibitin-2 OS=Homo sapiens GN=PHB2 PE=1 SV=2	sp|Q99623|PHB2_HUMAN	33	7	0.212121	0.0013383
Equilibrative nucleoside transporter 1 OS=Homo sapiens GN=SLC29A1 PE=1 SV=3	sp|Q99808|S29A1_HUMAN	50	3	0.06	0.000378547
Copine-1 OS=Homo sapiens GN=CPNE1 PE=1 SV=1	sp|Q99829|CPNE1_HUMAN	59	5	0.0847458	0.00053467
T-complex protein 1 subunit eta OS=Homo sapiens GN=CCT7 PE=1 SV=2	sp|Q99832|TCPH_HUMAN	59	25	0.423729	0.00267335
Histone H2B type 1-L OS=Homo sapiens GN=HIST1H2BL PE=1 SV=3	sp|Q99880|H2B1L_HUMAN	14	43	3.07143	0.019378
Complement C1q tumor necrosis factor-related protein 3 OS=Homo sapiens GN=C1QTNF3 PE=1 SV=1	sp|Q9BXJ4|C1QT3_HUMAN	27	9	0.333333	0.00210304
N-alpha-acetyltransferase 15, NatA auxiliary subunit OS=Homo sapiens GN=NAA15 PE=1 SV=1	sp|Q9BXJ9|NAA15_HUMAN	101	5	0.049505	0.000312332
AP-1 complex subunit mu-1 OS=Homo sapiens GN=AP1M1 PE=1 SV=3	sp|Q9BXS5|AP1M1_HUMAN	49	6	0.122449	0.000772544
Protein Niban OS=Homo sapiens GN=FAM129A PE=1 SV=1	sp|Q9BZQ8|NIBAN_HUMAN	103	9	0.0873786	0.000551281
Ras-related protein Rab-1B OS=Homo sapiens GN=RAB1B PE=1 SV=1	sp|Q9H0U4|RAB1B_HUMAN	22	9	0.409091	0.002581
EH domain-containing protein 1 OS=Homo sapiens GN=EHD1 PE=1 SV=2	sp|Q9H4M9|EHD1_HUMAN	61	6	0.0983607	0.000620568
Calcyclin-binding protein OS=Homo sapiens GN=CACYBP PE=1 SV=2	sp|Q9HB71|CYBP_HUMAN	26	3	0.115385	0.000727974
DNA dC->dU-editing enzyme APOBEC-3G OS=Homo sapiens GN=APOBEC3G PE=1 SV=1	sp|Q9HC16|ABC3G_HUMAN	46	4	0.0869565	0.000548618
Putative helicase MOV-10 OS=Homo sapiens GN=MOV10 PE=1 SV=2	sp|Q9HCE1|MOV10_HUMAN	114	2	0.0175439	0.000110686
Muscleblind-like protein 1 OS=Homo sapiens GN=MBNL1 PE=1 SV=2	sp|Q9NR56|MBNL1_HUMAN	42	2	0.047619	0.000300434
DNA dC->dU-editing enzyme APOBEC-3C OS=Homo sapiens GN=APOBEC3C PE=1 SV=2	sp|Q9NRW3|ABC3C_HUMAN	23	3	0.130435	0.000822927
Phenylalanine--tRNA ligase beta subunit OS=Homo sapiens GN=FARSB PE=1 SV=3	sp|Q9NSD9|SYFB_HUMAN	66	9	0.136364	0.000860333
Adenosine deaminase 2 OS=Homo sapiens GN=ADA2 PE=1 SV=2	sp|Q9NZK5|ADA2_HUMAN	59	2	0.0338983	0.000213868
Tropomodulin-2 OS=Homo sapiens GN=TMOD2 PE=1 SV=1	sp|Q9NZR1|TMOD2_HUMAN	40	3	0.075	0.000473183
Protein RCC2 OS=Homo sapiens GN=RCC2 PE=1 SV=2	sp|Q9P258|RCC2_HUMAN	56	11	0.196429	0.00123929
Disco-interacting protein 2 homolog B OS=Homo sapiens GN=DIP2B PE=1 SV=3	sp|Q9P265|DIP2B_HUMAN	171	2	0.0116959	7.37907e-05
Vacuolar protein sorting-associated protein 29 OS=Homo sapiens GN=VPS29 PE=1 SV=1	sp|Q9UBQ0|VPS29_HUMAN	21	3	0.142857	0.000901301
Signal recognition particle subunit SRP68 OS=Homo sapiens GN=SRP68 PE=1 SV=2	sp|Q9UHB9|SRP68_HUMAN	71	5	0.0704225	0.000444303
Septin-9 OS=Homo sapiens GN=SEPT9 PE=1 SV=2	sp|Q9UHD8|SEPT9_HUMAN	65	7	0.107692	0.000679442
Protein argonaute-2 OS=Homo sapiens GN=AGO2 PE=1 SV=3	sp|Q9UKV8|AGO2_HUMAN	97	5	0.0515464	0.000325212
Ras-related protein Rab-21 OS=Homo sapiens GN=RAB21 PE=1 SV=3	sp|Q9UL25|RAB21_HUMAN	24	3	0.125	0.000788639
Proteasome activator complex subunit 2 OS=Homo sapiens GN=PSME2 PE=1 SV=4	sp|Q9UL46|PSME2_HUMAN	27	4	0.148148	0.000934683
Coronin-1C OS=Homo sapiens GN=CORO1C PE=1 SV=1	sp|Q9ULV4|COR1C_HUMAN	53	9	0.169811	0.00107136
Pre-mRNA-processing factor 19 OS=Homo sapiens GN=PRPF19 PE=1 SV=1	sp|Q9UMS4|PRP19_HUMAN	55	6	0.109091	0.000688266
Protein kinase C and casein kinase substrate in neurons protein 2 OS=Homo sapiens GN=PACSIN2 PE=1 SV=2	sp|Q9UNF0|PACN2_HUMAN	56	10	0.178571	0.00112663
26S proteasome non-ATPase regulatory subunit 13 OS=Homo sapiens GN=PSMD13 PE=1 SV=2	sp|Q9UNM6|PSD13_HUMAN	43	8	0.186047	0.00117379
Microtubule-actin cross-linking factor 1, isoforms 1/2/3/5 OS=Homo sapiens GN=MACF1 PE=1 SV=4	sp|Q9UPN3|MACF1_HUMAN	838	4	0.00477327	3.01151e-05
Proliferation-associated protein 2G4 OS=Homo sapiens GN=PA2G4 PE=1 SV=3	sp|Q9UQ80|PA2G4_HUMAN	44	18	0.409091	0.002581
Structural maintenance of chromosomes protein 3 OS=Homo sapiens GN=SMC3 PE=1 SV=2	sp|Q9UQE7|SMC3_HUMAN	142	16	0.112676	0.000710885
RuvB-like 2 OS=Homo sapiens GN=RUVBL2 PE=1 SV=3	sp|Q9Y230|RUVB2_HUMAN	51	4	0.0784314	0.000494832
Eukaryotic translation initiation factor 3 subunit L OS=Homo sapiens GN=EIF3L PE=1 SV=1	sp|Q9Y262|EIF3L_HUMAN	67	11	0.164179	0.00103582
RuvB-like 1 OS=Homo sapiens GN=RUVBL1 PE=1 SV=1	sp|Q9Y265|RUVB1_HUMAN	50	2	0.04	0.000252364
Deoxyribose-phosphate aldolase OS=Homo sapiens GN=DERA PE=1 SV=2	sp|Q9Y315|DEOC_HUMAN	35	2	0.0571429	0.00036052
Talin-1 OS=Homo sapiens GN=TLN1 PE=1 SV=3	sp|Q9Y490|TLN1_HUMAN	270	24	0.0888889	0.00056081
FACT complex subunit SPT16 OS=Homo sapiens GN=SUPT16H PE=1 SV=1	sp|Q9Y5B9|SP16H_HUMAN	120	6	0.05	0.000315455
Tumor necrosis factor receptor superfamily member 18 OS=Homo sapiens GN=TNFRSF18 PE=1 SV=1	sp|Q9Y5U5|TNR18_HUMAN	26	3	0.115385	0.000727974
Neuroplastin OS=Homo sapiens GN=NPTN PE=1 SV=2	sp|Q9Y639|NPTN_HUMAN	44	2	0.0454545	0.000286778
Basic leucine zipper and W2 domain-containing protein 2 OS=Homo sapiens GN=BZW2 PE=1 SV=1	sp|Q9Y6E2|BZW2_HUMAN	48	6	0.125	0.000788639
