# Supplementary material for: Extracellular Vesicles From the Human Natural Killer Cell Line NK3.3 Have Broad and Potent Anti-Tumor Activity
Source: Front Cell Dev Biol. 2021 Jul 23;9:698639. doi: 10.3389/fcell.2021.698639 (PMC8343581; doi:10.3389/fcell.2021.698639)
Supplement: Supplementary file 4 [file Table_4.XLSX]

## Sheet: proteinGroups
Protein IDs	Majority protein IDs	Peptide counts (all)	Peptide counts (razor+unique)	Peptide counts (unique)	Protein names	Gene names	Fasta headers	Number of proteins	Peptides	Razor + unique peptides	Unique peptides	Peptides K562-0	Peptides K562-293	Peptides K562-3.3-1	Razor + unique peptides K562-0	Razor + unique peptides K562-293	Razor + unique peptides K562-3.3-1	Unique peptides K562-0	Unique peptides K562-293	Unique peptides K562-3.3-1	Sequence coverage [%]	Unique + razor sequence coverage [%]	Unique sequence coverage [%]	Mol. weight [kDa]	Sequence length	Sequence lengths	Q-value	Score	Identification type K562-0	Identification type K562-293	Identification type K562-3.3-1	Sequence coverage K562-0 [%]	Sequence coverage K562-293 [%]	Sequence coverage K562-3.3-1 [%]	Intensity	Intensity K562-0	Intensity K562-293	Intensity K562-3.3-1	iBAQ	iBAQ K562-0	iBAQ K562-293	iBAQ K562-3.3-1	LFQ intensity K562-0	LFQ intensity K562-293	LFQ intensity K562-3.3-1	MS/MS count K562-0	MS/MS count K562-293	MS/MS count K562-3.3-1	MS/MS count
A0A024RBG1;Q9NZJ9;Q96G61;Q8NFP7	A0A024RBG1;Q9NZJ9;Q96G61;Q8NFP7	4;4;3;3	3;3;2;2	3;3;2;2	Diphosphoinositol polyphosphate phosphohydrolase 2;Diphosphoinositol polyphosphate phosphohydrolase 3-beta;Diphosphoinositol polyphosphate phosphohydrolase 3-alpha	NUDT4;NUDT11;NUDT10	sp|A0A024RBG1|NUD4B_HUMAN Diphosphoinositol polyphosphate phosphohydrolase NUDT4B OS=Homo sapiens OX=9606 GN=NUDT4B PE=3 SV=1;sp|Q9NZJ9|NUDT4_HUMAN Diphosphoinositol polyphosphate phosphohydrolase 2 OS=Homo sapiens OX=9606 GN=NUDT4 PE=1 SV=2;sp|Q96G61|NUD1	4	4	3	3	3	4	4	2	3	3	2	3	3	24.9	21	21	20.434	181	181;180;164;164	0	36.019	By MS/MS	By MS/MS	By MS/MS	19.9	24.9	24.9	262430000	77679000	130320000	54428000	37490000	11097000	18618000	7775400	94801000	82566000	67098000	2	3	2	7
P0DPI2;A0A0B4J2D5	P0DPI2;A0A0B4J2D5	9;9	9;9	9;9			sp|P0DPI2|GAL3A_HUMAN Glutamine amidotransferase-like class 1 domain-containing protein 3A, mitochondrial OS=Homo sapiens OX=9606 GN=GATD3A PE=1 SV=1;sp|A0A0B4J2D5|GAL3B_HUMAN Glutamine amidotransferase-like class 1 domain-containing protein 3B, mitochondr	2	9	9	9	8	9	8	8	9	8	8	9	8	50	50	50	28.17	268	268;268	0	138.14	By MS/MS	By MS/MS	By MS/MS	47	50	47	1446500000	439430000	532180000	474840000	96430000	29295000	35479000	31656000	497680000	388350000	534910000	8	9	8	25
A0AVT1	A0AVT1	20	20	20	Ubiquitin-like modifier-activating enzyme 6	UBA6	sp|A0AVT1|UBA6_HUMAN Ubiquitin-like modifier-activating enzyme 6 OS=Homo sapiens OX=9606 GN=UBA6 PE=1 SV=1	1	20	20	20	18	19	16	18	19	16	18	19	16	26	26	26	117.97	1052	1052	0	179.9	By MS/MS	By MS/MS	By MS/MS	22.4	25.3	20.6	1106300000	318480000	517760000	270050000	19755000	5687100	9245700	4822300	319170000	358450000	362690000	10	14	12	36
A0FGR8	A0FGR8	8	8	8	Extended synaptotagmin-2	ESYT2	sp|A0FGR8|ESYT2_HUMAN Extended synaptotagmin-2 OS=Homo sapiens OX=9606 GN=ESYT2 PE=1 SV=1	1	8	8	8	5	7	8	5	7	8	5	7	8	12.2	12.2	12.2	102.36	921	921	0	50.489	By MS/MS	By MS/MS	By MS/MS	6.9	10.9	12.2	331350000	56439000	147740000	127170000	7203200	1226900	3211700	2764500	71081000	115110000	137190000	1	4	5	10
A0MZ66	A0MZ66	3	3	3	Shootin-1	KIAA1598	sp|A0MZ66|SHOT1_HUMAN Shootin-1 OS=Homo sapiens OX=9606 GN=SHTN1 PE=1 SV=4	1	3	3	3	2	2	3	2	2	3	2	2	3	6	6	6	71.639	631	631	0	19.254	By MS/MS	By MS/MS	By MS/MS	4.3	4.3	6	114140000	18930000	24079000	71129000	3084800	511620	650780	1922400	0	0	84604000	1	1	2	4
Q9BUP3;A1YFX9	Q9BUP3;A1YFX9	2;1	2;1	2;1	Oxidoreductase HTATIP2	HTATIP2	sp|Q9BUP3|HTAI2_HUMAN Oxidoreductase HTATIP2 OS=Homo sapiens OX	4	2	2	2	2	2	1	2	2	1	2	2	1	10.7	10.7	10.7	27.191	242	242;242;242;242	0.00071788	10.9	By MS/MS	By matching	By MS/MS	10.7	10.7	5.4	63717000	23276000	24866000	15576000	4247800	1551700	1657700	1038400	0	19471000	0	0	0	1	1
O60828	O60828	7	7	7	Polyglutamine-binding protein 1	PQBP1	sp|O60828|PQBP1_HUMAN Polyglutamine-binding prote	3	7	7	7	7	7	6	7	7	6	7	7	6	38.5	38.5	38.5	30.456	265	265;265;265	0	99.709	By MS/MS	By MS/MS	By MS/MS	38.5	38.5	26	797610000	355140000	294690000	147780000	79761000	35514000	29469000	14778000	364350000	213660000	183660000	6	6	3	15
Q96QD8;Q8CFE6	Q96QD8	3;1	3;1	3;1	Sodium-coupled neutral amino acid transporter 2	SLC38A2	sp|Q96QD8|S38A2_HUMAN Sodium-coupled neutral amino acid transporter 2 OS=Homo sapiens OX=9606 GN=SLC38A2 PE=1 SV=2	3	3	3	3	0	2	3	0	2	3	0	2	3	8.7	8.7	8.7	56.052	506	506;506;504	0	36.393		By MS/MS	By MS/MS	0	5.5	8.7	185620000	0	20095000	165530000	15468000	0	1674600	13794000	0	15307000	197310000	0	1	5	6
A2RRP1	A2RRP1	3	3	3	Neuroblastoma-amplified sequence	NBAS	sp|A2RRP1|NBAS_HUMAN Neuroblastoma-amplified sequence OS=Homo sapiens OX=9606 GN=NBAS PE=1 SV=2	1	3	3	3	3	2	3	3	2	3	3	2	3	1.5	1.5	1.5	268.57	2371	2371	0	18.004	By MS/MS	By MS/MS	By MS/MS	1.5	1.1	1.5	43634000	15912000	13995000	13728000	404020	147330	129580	127110	0	0	16328000	1	1	0	2
A3KN83;Q9Y2G9	A3KN83	3;1	3;1	3;1	Protein strawberry notch homolog 1	SBNO1	sp|A3KN83|SBNO1_HUMAN Protein strawberry notch homolog 1 OS=Homo sapiens OX=9606 GN=SBNO1 PE=1 SV=1	2	3	3	3	3	3	1	3	3	1	3	3	1	3.2	3.2	3.2	154.31	1393	1393;1366	0	19.184	By MS/MS	By MS/MS	By matching	3.2	3.2	0.5	78515000	24173000	40064000	14277000	1226800	377710	626000	223080	23995000	31550000	0	1	3	0	4
Q9UL18;Q9UKV8;Q9H9G7;Q8CJG0;A3KPK0;Q9HCK5	Q9UL18;Q9UKV8;Q9H9G7;Q8CJG0;A3KPK0;Q9HCK5	2;2;2;2;2;2	2;2;2;2;2;2	2;2;2;2;2;2	Protein argonaute-1;Protein argonaute-2;Protein argonaute-3;Protein argonaute-4	AGO1;AGO2;AGO3;Ago2;ago3;AGO4	sp|Q9UL18|AGO1_HUMAN Protein argonaute-1 OS=Homo sapiens OX=9606 GN=AGO1 PE=1 SV=3;sp|Q9UKV8|AGO2_HUMAN Protein argonaute-2 OS=Homo sapiens OX=9606 GN=AGO2 PE=1 SV=3;sp|Q9H9G7|AGO3_HUMAN Protein argonaute-3 OS=Homo sapiens OX=9606 GN=AGO3 PE=1 SV=2;sp|Q8CJ	6	2	2	2	2	2	1	2	2	1	2	2	1	3.5	3.5	3.5	97.213	857	857;859;860;860;860;861	0	14.552	By MS/MS	By MS/MS	By MS/MS	3.5	3.5	1.9	53649000	18892000	26694000	8063100	1141500	401960	567960	171550	0	20902000	0	1	1	1	3
P09651;Q32P51	P09651;Q32P51	18;13	18;13	18;13	Heterogeneous nuclear ribonucleoprotein A1;Heterogeneous nuclear ribonucleoprotein A1, N-terminally processed;Heterogeneous nuclear ribonucleoprotein A1-like 2	HNRNPA1;HNRNPA1L2	sp|P09651|ROA1_HUMAN Heterogeneous nuclear ribonucleoprotein A1 OS=Homo sapiens OX=9606 GN=HNRNPA1 PE=1 SV=5;sp|Q32P51|RA1L2_HUMAN Heterogeneous	3	18	18	18	18	18	16	18	18	16	18	18	16	48.1	48.1	48.1	34.196	320	320;372;320	0	323.31	By MS/MS	By MS/MS	By MS/MS	48.1	48.1	46.2	47498000000	16756000000	18185000000	12557000000	2638800000	930870000	1010300000	697630000	16946000000	13789000000	13666000000	49	47	47	143
P25705;A7ZC35;A7I175;A7H019;B4RD45;Q0BQE6;B9KES1;A7H1H9;Q2GIG2;Q2GER5;Q6G1W7;Q6FYM1;Q180W8;Q8E074;Q1JHN7;C0MH19;C0M718;Q4L7Y6;Q1JMJ1;Q1JCL5;Q1J7G1;B9E8E8;Q2GHX3;A0Q8E1;Q83G89;Q9ZK79;Q5PKX0;Q5GSX1;A6L8N5;Q8A9U7;Q8G7B1;Q6A8C5;Q4JUJ8	P25705	23;4;4;4;4;4;3;3;3;3;3;3;2;2;2;2;2;2;2;2;2;2;2;2;2;1;1;1;1;1;1;1;1	23;4;4;4;4;4;3;3;3;3;3;3;2;2;2;2;2;2;2;2;2;2;2;2;2;1;1;1;1;1;1;1;1	22;3;3;3;3;4;2;2;2;2;3;3;1;1;1;1;1;1;1;1;1;1;1;1;2;1;0;1;0;0;1;1;1	ATP synthase subunit alpha, mitochondrial	ATP5A1	sp|P25705|ATPA_HUMAN ATP synthase subunit alpha, mitochondrial OS=Homo sapiens OX=9606 GN=ATP5F1A PE=1 SV=1	34	23	23	22	22	23	22	22	23	22	22	22	22	49.4	49.4	48.1	59.75	553	553;553;505;505;505;510;511;501;501;506;509;511;511;500;501;501;501;501;502;502;502;502;503;509;513;542;503;513;513;525;527;543;545;545	0	323.31	By MS/MS	By MS/MS	By MS/MS	48.1	49.4	48.1	21251000000	5543500000	8235900000	7471500000	685510000	178820000	265670000	241020000	5416400000	6422500000	8884900000	29	33	33	95
P11310	P11310	7	7	7	Medium-chain specific acyl-CoA dehydrogenase, mitochondrial	ACADM	sp|P11310|ACADM_HUMAN Medium-chain specific acyl-CoA dehydrogenase, mitochondrial OS=Homo sapiens OX=9606 GN=ACADM PE=1 SV=1	2	7	7	7	6	6	7	6	6	7	6	6	7	21.9	21.9	21.9	46.607	421	421;421	0	94.401	By MS/MS	By MS/MS	By MS/MS	17.6	17.6	21.9	1455800000	396710000	450210000	608920000	72792000	19836000	22511000	30446000	396510000	360630000	716380000	2	4	5	11
P00492	P00492	9	9	9	Hypoxanthine-guanine phosphoribosyltransferase	HPRT1	sp|P00492|HPRT_HUMAN Hypoxanthine-guanine phosphoribosyltransferase OS=Homo sapiens OX=9606 GN=HPRT1 PE=1 SV=2	2	9	9	9	9	8	8	9	8	8	9	8	8	59.2	59.2	59.2	24.567	218	218;218	0	150.87	By MS/MS	By MS/MS	By MS/MS	59.2	54.6	54.6	1806800000	604000000	755720000	447110000	138990000	46462000	58132000	34393000	607110000	592420000	528030000	10	9	8	27
O00303	O00303	10	10	10	Eukaryotic translation initiation factor 3 subunit F	EIF3F	sp|O00303|EIF3F_HUMAN Eukaryotic translation initiation factor 3 subunit F OS=Homo sapiens OX=9606 GN=EIF3F PE=1 SV=1	2	10	10	10	9	10	7	9	10	7	9	10	7	37.7	37.7	37.7	37.918	361	361;357	0	89.459	By MS/MS	By MS/MS	By MS/MS	35.7	37.7	25.8	1495300000	530510000	700330000	264450000	99686000	35367000	46689000	17630000	492510000	520600000	380320000	9	10	4	23
P02787	P02787	2	2	2	Serotransferrin	TF	sp|P02787|TRFE_HUMAN Serotransferrin OS=Homo sapiens OX=9606 GN=TF PE=1 SV=3	2	2	2	2	2	2	1	2	2	1	2	2	1	7.6	7.6	7.6	77.063	698	698;698	0	25.25	By MS/MS	By MS/MS	By MS/MS	7.6	7.6	2.1	54031000	29147000	17404000	7479900	1317800	710900	424480	182440	26713000	16062000	0	4	1	1	6
Q71U36;P0DPH8;P0DPH7;Q6PEY2	Q71U36;P0DPH8;P0DPH7;Q6PEY2	33;24;24;18	2;2;2;2	0;0;0;0	Tubulin alpha-1A chain;Tubulin alpha-3E chain	TUBA1A;TUBA3E	sp|Q71U36|TBA1A_HUMAN Tubulin alpha-1A chain OS=Homo sapiens OX=9606 GN=TUBA1A PE=1 SV=1;sp|P0DPH8|TBA3D_HUMAN Tubulin alpha-3D chain OS=Homo sapiens OX=9606 GN=TUB	5	33	2	0	31	32	31	2	2	2	0	0	0	83.1	6	0	50.135	451	451;451;450;450;450	0	23.218	By MS/MS	By MS/MS	By MS/MS	82.9	82.9	82.9	2992600000	1010800000	1371000000	610860000	142510000	48132000	65285000	29089000	1000900000	1035800000	774150000	4	3	3	10
A5A6J7;P61224;Q6TEN1;A6NIZ1;P18613	A5A6J7;P61224;Q6TEN1;A6NIZ1	8;8;5;5;2	8;8;5;5;2	4;4;1;2;0	Ras-related protein Rap-1b;Ras-related protein Rap-1b-like protein	RAP1B;rap1b	sp|P61224|RAP1B_HUMAN Ras-related protein Rap-1b OS=Homo sapiens OX=960	6	8	8	4	7	7	8	7	7	8	3	3	4	56	56	29.9	20.825	184	184;184;184;184;184;186	0	116.83	By MS/MS	By MS/MS	By MS/MS	56	56	56	2685700000	561000000	892000000	1232700000	268570000	56100000	89200000	123270000	566720000	736260000	1422700000	5	8	10	23
P13693;P43348;Q56UQ5	P13693;P43348	6;3;2	6;3;2	6;3;2	Translationally-controlled tumor protein	TPT1	sp|P13693|TCTP_HUMAN Translationally-controlled tumor protein OS=Homo sapiens OX=9606 GN=TPT1 PE=1 SV=1;sp|P43348|TCTP_RABIT Translationally-controll	4	6	6	6	6	6	6	6	6	6	6	6	6	47.1	47.1	47.1	19.595	172	172;172;172;140	0	90.092	By MS/MS	By MS/MS	By MS/MS	47.1	47.1	47.1	3015000000	1157800000	1079800000	777400000	430710000	165400000	154250000	111060000	1108400000	803800000	919440000	11	10	9	30
P00558;P07205	P00558	31;6	31;6	24;1	Phosphoglycerate kinase 1	PGK1	sp|P00558|PGK1_HUMAN Phosphoglycerate kinase 1 OS=Homo sapiens OX=9606 GN=PGK1 PE=1 SV=3	3	31	31	24	30	30	28	30	30	28	23	24	22	79.4	79.4	67.9	44.614	417	417;417;417	0	323.31	By MS/MS	By MS/MS	By MS/MS	77.2	77.2	74.8	36462000000	11441000000	15564000000	9457800000	1350400000	423720000	576430000	350290000	12530000000	11849000000	10225000000	43	49	45	137
Q9UN36;Q9QYG0	Q9UN36	4;1	4;1	4;1	Protein NDRG2	NDRG2	sp|Q9UN36|NDRG2_HUMAN Protein NDRG2 OS=Homo sapiens OX=9606 GN=NDRG2 PE=1 SV=2	3	4	4	4	3	4	3	3	4	3	3	4	3	22.4	22.4	22.4	39.36	357	357;371;371	0	33.414	By MS/MS	By MS/MS	By MS/MS	19.6	22.4	13.7	214930000	64683000	96651000	53597000	14329000	4312200	6443400	3573100	76169000	60378000	67566000	2	2	3	7
P17174	P17174	18	18	18	Aspartate aminotransferase, cytoplasmic	GOT1	sp|P17174|AATC_HUMAN Aspartate aminotransferase, cytoplasmic OS=Homo sapiens OX=9606 GN=GOT1 PE=1 SV=3	2	18	18	18	16	18	16	16	18	16	16	18	16	62	62	62	46.233	413	413;413	0	233.73	By MS/MS	By MS/MS	By MS/MS	56.4	62	57.9	3207500000	1023800000	1349000000	834800000	145800000	46535000	61317000	37946000	1082700000	961110000	1027600000	18	21	16	55
P08559;P29804;P29803	P08559;P29804	9;6;1	9;6;1	9;6;1	Pyruvate dehydrogenase E1 component subunit alpha, somatic form, mitochondrial	PDHA1	sp|P08559|ODPA_HUMAN Pyruvate dehydrogenase E1 component subunit alpha, somatic form, mitochondrial OS=Homo sa	4	9	9	9	8	9	8	8	9	8	8	9	8	32.1	32.1	32.1	43.237	390	390;390;389;388	0	94.371	By MS/MS	By MS/MS	By MS/MS	31.8	32.1	29.7	1010300000	291530000	368910000	349850000	45922000	13251000	16769000	15902000	316880000	289060000	386990000	4	7	9	20
P38159;O75526;P0C8Z4;Q8N7X1	P38159	6;2;1;1	6;2;1;1	3;1;0;0	RNA-binding motif protein, X chromosome;RNA-binding motif protein, X chromosome, N-terminally processed	RBMX	sp|P38159|RBMX_HUMAN RNA-binding motif protein, X chromosome OS=Homo sapiens OX=9606 GN=RBMX PE=1 SV=3	5	6	6	3	5	6	5	5	6	5	3	3	3	16.1	16.1	7.4	42.331	391	391;391;392;992;1067	0	60.484	By MS/MS	By MS/MS	By MS/MS	14.3	16.1	14.3	5214200000	1524600000	1857400000	1832200000	208570000	60983000	74297000	73290000	1471000000	1376000000	2261000000	8	9	11	28
Q9Y262	Q9Y262	20	20	20	Eukaryotic translation initiation factor 3 subunit L	EIF3L	sp|Q9Y262|EIF3L_HUMAN Eukaryotic translation initiation factor 3 subunit L OS=Homo sapiens OX=9606 GN=EIF3L PE=1 SV=1	2	20	20	20	19	20	19	19	20	19	19	20	19	37.9	37.9	37.9	66.696	564	564;564	0	213.41	By MS/MS	By MS/MS	By MS/MS	35.6	37.9	37.9	1936000000	654450000	855940000	425650000	66760000	22567000	29515000	14678000	638480000	660060000	532430000	16	16	13	45
Q13510	Q13510	5	5	5	Acid ceramidase;Acid ceramidase subunit alpha;Acid ceramidase subunit beta	ASAH1	sp|Q13510|ASAH1_HUMAN Acid ceramidase OS=Homo sapiens OX=9606 GN=ASAH1 PE=1 SV=5	2	5	5	5	5	5	5	5	5	5	5	5	5	15.9	15.9	15.9	44.696	395	395;395	0	36.097	By MS/MS	By MS/MS	By MS/MS	15.9	15.9	15.9	332820000	117700000	98756000	116360000	13867000	4904000	4114800	4848500	120080000	76479000	136880000	4	3	4	11
A5YKK6;Q6ZQ08	A5YKK6;Q6ZQ08	11;10	11;10	11;10	CCR4-NOT transcription complex subunit 1	CNOT1;Cnot1	sp|A5YKK6|CNOT1_HUMAN CCR4-NOT transcription complex subunit 1 OS=Homo sapiens OX=9606 GN=CNOT1 PE=1 SV=2;sp|Q6ZQ08|CNOT1_MOUSE CCR4-NOT transcription complex subunit 1 OS=Mus musculus OX=10090 GN=Cnot1 PE=1 SV=2	2	11	11	11	10	10	7	10	10	7	10	10	7	6.2	6.2	6.2	266.94	2376	2376;2375	0	75.854	By MS/MS	By MS/MS	By MS/MS	5.7	5.7	3.3	407220000	126590000	206880000	73744000	3337800	1037600	1695800	604460	128400000	142750000	105150000	5	7	3	15
A6NDG6	A6NDG6	4	4	4	Phosphoglycolate phosphatase	PGP	sp|A6NDG6|PGP_HUMAN Glycerol-3-phosphate phosphatase OS=Homo sapiens OX=9606 GN=PGP PE=1 SV=1	1	4	4	4	3	4	3	3	4	3	3	4	3	15.9	15.9	15.9	34.006	321	321	0	30.551	By MS/MS	By MS/MS	By MS/MS	11.5	15.9	12.8	346340000	77140000	177850000	91353000	19241000	4285500	9880500	5075200	93501000	99827000	85073000	1	4	3	8
A6NDU8	A6NDU8	3	3	3	UPF0600 protein C5orf51	C5orf51	sp|A6NDU8|CE051_HUMAN UPF0600 protein C5orf51 OS=Homo sapiens OX=9606 GN=C5orf51 PE=1 SV=1	1	3	3	3	1	3	2	1	3	2	1	3	2	19.4	19.4	19.4	33.62	294	294	0	20.978	By matching	By MS/MS	By MS/MS	4.8	19.4	9.5	112600000	22431000	62346000	27819000	6623300	1319500	3667400	1636400	0	39352000	42557000	0	2	2	4
A6NHR9	A6NHR9	25	25	25	Structural maintenance of chromosomes flexible hinge domain-containing protein 1	SMCHD1	sp|A6NHR9|SMHD1_HUMAN Structural maintenance of chromosomes flexible hinge domain-containing protein 1 OS=Homo sapiens OX=9606 GN=SMCHD1 PE=1 SV=2	1	25	25	25	17	22	24	17	22	24	17	22	24	16.4	16.4	16.4	226.37	2005	2005	0	180.21	By MS/MS	By MS/MS	By MS/MS	11	14.2	15.8	1128000000	196410000	472090000	459510000	10349000	1801900	4331100	4215700	231860000	359650000	518260000	3	14	20	37
A8CG34;Q96HA1	A8CG34;Q96HA1	2;1	2;1	2;1	Nuclear envelope pore membrane protein POM 121C;Nuclear envelope pore membrane protein POM 121	POM121C;POM121	sp|A8CG34|P121C_HUMAN Nuclear envelope pore membrane protein POM 121C OS=Homo sapiens OX=9606 GN=POM121C PE=1 SV=3;sp|Q96HA1|P121A_HUMAN Nuclear envelope pore membrane protein POM 121 OS=Homo sapiens OX=9606 GN=POM121 PE=1 SV=2	2	2	2	2	1	1	2	1	1	2	1	1	2	3.3	3.3	3.3	125.09	1229	1229;1249	0	21.584	By MS/MS	By MS/MS	By MS/MS	2	2	3.3	38039000	13450000	12221000	12368000	1118800	395580	359450	363750	0	0	14711000	1	1	1	3
P62308;A8MWD9	P62308;A8MWD9	3;3	3;3	3;3	Small nuclear ribonucleoprotein G;Putative small nuclear ribonucleoprotein G-like protein 15	SNRPG;SNRPGP15	sp|P62308|RUXG_HUMAN Small nuclear ribonucleoprotein G OS=Homo sapiens OX=9606 GN=SNRPG PE=1 SV=1;sp|A8MWD9|RUXGL_HUMAN Putative small nuclear ribonucleoprotein G-like protein 15 OS=Homo sapiens OX=9606 GN=SNRPGP15 PE=5 SV=2	2	3	3	3	3	3	3	3	3	3	3	3	3	26.3	26.3	26.3	8.496	76	76;76	0	23.439	By MS/MS	By MS/MS	By MS/MS	26.3	26.3	26.3	817580000	198690000	469250000	149650000	272530000	66230000	156420000	49883000	290140000	225210000	228770000	3	2	2	7
B2RUZ4	B2RUZ4	2	2	2	Small integral membrane protein 1	SMIM1	sp|B2RUZ4|SMIM1_HUMAN Small integral membrane protein 1 OS=Homo sapiens OX=9606 GN=SMIM1 PE=1 SV=1	1	2	2	2	2	2	2	2	2	2	2	2	2	35.9	35.9	35.9	8.749	78	78	0	13.229	By MS/MS	By MS/MS	By MS/MS	35.9	35.9	35.9	97323000	27703000	38828000	30792000	32441000	9234400	12943000	10264000	25242000	33102000	36388000	1	2	2	5
C9JLW8	C9JLW8	2	2	2	Protein FAM195B	FAM195B	sp|C9JLW8|MCRI1_HUMAN Mapk-regulated corepressor-interacting protein 1 OS=Homo sapiens OX=9606 GN=MCRIP1 PE=1 SV=1	1	2	2	2	2	2	1	2	2	1	2	2	1	22.7	22.7	22.7	10.92	97	97	0	12.777	By MS/MS	By MS/MS	By MS/MS	22.7	22.7	11.3	43131000	20235000	18136000	4759900	6161500	2890700	2590800	679990	20316000	14120000	0	2	1	1	4
P02533;CON__A2A4G1;CON__Q6IFX2;CON__Q61782	P02533;CON__A2A4G1;CON__Q6IFX2	14;8;7;3	7;1;4;2	5;0;2;1	Keratin, type I cytoskeletal 14	KRT14	sp|P02533|K1C14_HUMAN Keratin, type I cytoskeletal 14 OS=Homo sapiens OX=9606 GN=KRT14 PE=1 SV=4;;	5	14	7	5	14	10	11	7	4	4	5	2	3	30.5	23.3	18.4	51.621	472	472;472;456;452;93	0	78.171	By MS/MS	By MS/MS	By MS/MS	30.5	18	21.6	616000000	436580000	105530000	73883000	21241000	15054000	3639100	2547700	416740000	89535000	94878000	8	2	2	12
P02768	P02768	10	9	8	Serum albumin	ALB	sp|P02768|ALBU_HUMAN Serum albumin OS=Homo sapiens OX=9606 GN=ALB PE=1 SV=2	2	10	9	8	9	6	8	8	5	7	8	5	6	22.7	20.2	18.6	69.366	609	609;609	0	248.51	By MS/MS	By MS/MS	By MS/MS	21	12.6	17.1	670970000	477340000	83297000	110330000	18638000	13259000	2313800	3064900	302290000	109380000	262130000	9	1	4	14
P05787;CON__H-INV:HIT000292931;CON__Q9H552;CON__H-INV:HIT000016045;CON__Q9DCV7;CON__Q3KNV1;CON__P08729;A5A6N0;Q9DCV7;P08729;CON__REFSEQ:XP_092267;CON__Q9NSB2;CON__Q6ISB0;Q9NSB2	P05787	25;12;8;3;3;3;3;3;3;3;2;2;2;2	21;12;5;2;0;0;0;0;0;0;2;0;0;0	20;11;5;2;0;0;0;0;0;0;2;0;0;0	Keratin, type II cytoskeletal 8	KRT8	sp|P05787|K2C8_HUMAN Keratin, type II cytoskeletal 8 OS=Homo sapiens OX=9606 GN=KRT8 PE=1 SV=7	15	25	21	20	21	22	22	18	19	18	17	18	17	56.1	50.7	48.9	53.704	483	483;483;443;499;99;457;469;469;469;457;469;213;600;600;600	0	291.52	By MS/MS	By MS/MS	By MS/MS	45.8	52.2	45.3	12146000000	3825800000	3328900000	4991200000	418830000	131920000	114790000	172110000	3822100000	2828400000	5541300000	22	20	26	68
P08727;CON__P19001;CON__Q99456;Q99456;CON__Q8N1A0;CON__Q14525;CON__Q9UE12;CON__Q15323;CON__A2A5Y0;A5A6M5;CON__Q92764;CON__Q14532;CON__A2AB72;CON__Q497I4;CON__O76015;CON__O76013;CON__O76014;CON__REFSEQ:XP_986630;Q8N1A0;Q14525;Q15323;Q14532;O76014;Q92764;O76015;O76013	P08727	20;5;2;2;1;1;1;1;1;1;1;1;1;1;1;1;1;1;1;1;1;1;1;1;1;1	17;2;0;0;1;0;0;0;0;0;0;0;0;0;0;0;0;0;1;0;0;0;0;0;0;0	14;0;0;0;0;0;0;0;0;0;0;0;0;0;0;0;0;0;0;0;0;0;0;0;0;0	Keratin, type I cytoskeletal 19	KRT19	sp|P08727|K1C19_HUMAN Keratin, type I cytoskeletal 19 OS=Homo sapiens OX=9606 GN=KRT19 PE=1 SV=4	27	20	17	14	19	16	20	16	13	17	13	11	14	51	47	40	44.091	400	400;400;403;494;494;295;404;416;416;416;416;425;448;453;455;456;467;471;476;295;404;416;448;449;455;456;467	0	156.09	By MS/MS	By MS/MS	By MS/MS	47.8	45.2	51	2634700000	862830000	629470000	1142400000	84992000	27833000	20306000	36853000	755780000	585690000	1319200000	11	9	17	37
P08779;CON__Q9Z2K1;CON__Q3ZAW8	P08779	11;5;5	2;1;1	2;1;1	Keratin, type I cytoskeletal 16	KRT16	sp|P08779|K1C16_HUMAN Keratin, type I cytoskeletal 16 OS=Homo sapiens OX=9606 GN=KRT16 PE=1 SV=4	4	11	2	2	11	9	9	2	1	1	2	1	1	20.5	8.5	8.5	51.267	473	473;473;469;474	0	15.946	By MS/MS	By matching	By matching	20.5	14.2	15.6	53737000	37980000	8852500	6904600	1853000	1309600	305260	238090	32735000	0	0	3	0	0	3
P13645;CON__P02535-1;CON__Q7Z3Y7;Q7Z3Y7;CON__Q148H6;Q9BGM5;CON__Q7Z3Z0;A5A6N2;CON__Q7Z3Y8;CON__Q2M2I5;Q7Z3Z0;Q7Z3Y8;Q2M2I5;CON__Q7Z3Y9;Q7Z3Y9	P13645	37;10;4;4;3;2;2;2;2;2;2;2;2;1;1	37;10;4;4;3;2;2;2;2;2;2;2;2;1;1	30;6;2;2;1;1;1;1;1;0;1;1;0;0;0	Keratin, type I cytoskeletal 10	KRT10	sp|P13645|K1C10_HUMAN Keratin, type I cytoskeletal 10 OS=Homo sapiens OX=9606 GN=KRT10 PE=1 SV=6	16	37	37	30	37	34	32	37	34	32	30	27	25	55.1	55.1	49.1	59.51	593	593;584;570;486;464;464;450;450;450;459;525;450;459;525;468;468	0	323.31	By MS/MS	By MS/MS	By MS/MS	55.1	52.4	53.6	33720000000	28337000000	2431000000	2951900000	1296900000	1089900000	93499000	113530000	27254000000	1919300000	3293000000	75	25	29	129
P13647;A5A6M8	P13647;A5A6M8	15;13	11;9	4;2	Keratin, type II cytoskeletal 5	KRT5	sp|P13647|K2C5_HUMAN Keratin, type II cytoskeletal 5 OS=Homo sapiens OX=9606 GN=KRT5 PE=1 SV=3;sp|A5A6M8|K2C5_PANTR Keratin, type II cytoskeletal 5 OS=Pan troglodytes OX=9598 GN=KRT5 PE=2 SV=1	3	15	11	4	14	10	11	10	6	7	4	3	3	28.3	21.5	9	62.378	590	590;590;592	0	81.321	By MS/MS	By MS/MS	By MS/MS	26.6	19.8	20.5	954830000	652610000	187320000	114900000	30801000	21052000	6042700	3706300	538950000	233310000	147450000	11	2	2	15
P35908	P35908	39	37	1	Keratin, type II cytoskeletal 2 epidermal	KRT2	sp|P35908|K22E_HUMAN Keratin, type II cytoskeletal 2 epidermal OS=Homo sapiens OX=9606 GN=KRT2 PE=1 SV=2	2	39	37	1	39	27	30	37	25	28	1	1	1	68.5	66.7	4.7	65.432	639	639;639	0	323.31	By MS/MS	By MS/MS	By MS/MS	68.5	57.3	59.3	17290000000	14123000000	1613800000	1552900000	432250000	353080000	40344000	38823000	13939000000	1227200000	1718500000	59	14	15	88
P48668;CON__P04259;CON__P02538;P02538;CON__Q8VED5	P48668;CON__P04259;CON__P02538;P02538	15;14;14;14;3	6;5;5;5;0	1;1;0;1;1;0	Keratin, type II cytoskeletal 6C;Keratin, type II cytoskeletal 6A	KRT6C;KRT6A	sp|P48668|K2C6C_HUMAN Keratin, type II cytoskeletal 6C OS=Homo sapiens OX=9606 GN=KRT6C PE=1 SV=3;;;sp|P02538|K2C6A_HUMAN Keratin, type II cytoskeletal 6A OS=Homo sapiens OX=9606 GN=KRT6A PE=1 SV=3	6	15	6	1	15	10	9	6	3	2	1	1	0	28.2	14.5	4.6	60.024	564	564;564;564;564;564;531	0	54.764	By MS/MS	By MS/MS	By MS/MS	28.2	19.7	18.1	286340000	128660000	140510000	17169000	9544700	4288800	4683600	572290	83014000	135710000	40383000	4	3	2	9
Q86YZ3	Q86YZ3	4	4	4	Hornerin	HRNR	sp|Q86YZ3|HORN_HUMAN Hornerin OS=Homo sapiens OX=9606 GN=HRNR PE=1 SV=2	2	4	4	4	2	2	0	2	2	0	2	2	0	4	4	4	282.39	2850	2850;2850	0	27.579	By MS/MS	By MS/MS		3.2	0.8	0	30807000	17863000	12943000	0	362430	210150	152280	0	17863000	0	0	1	2	0	3
Q13765;E9PAV3	Q13765;E9PAV3	5;5	5;5	4;4	Nascent polypeptide-associated complex subunit alpha;Nascent polypeptide-associated complex subunit alpha, muscle-specific form	NACA	sp|Q13765|NACA_HUMAN Nascent polypeptide-associated complex subunit alpha OS=Homo sapiens OX=9606 GN=NACA PE=1 SV=1;sp|E9PAV3|NACAM_HUMAN Nascent polypeptide-associated complex subunit alpha, muscle-specific form OS=Homo sapiens OX=9606 GN=NACA PE=1 SV=1	2	5	5	4	5	5	5	5	5	5	4	4	4	32.6	32.6	26.5	23.384	215	215;2078	0	117.06	By MS/MS	By MS/MS	By MS/MS	32.6	32.6	32.6	4784800000	2088000000	1919200000	777610000	797470000	348000000	319870000	129600000	2028400000	1475300000	967260000	12	12	9	33
Q15185	Q15185	5	5	5	Prostaglandin E synthase 3	PTGES3	sp|Q15185|TEBP_HUMAN Prostaglandin E synthase 3 OS=Homo sapiens OX=9606 GN=PTGES3 PE=1 SV=1	2	5	5	5	5	5	5	5	5	5	5	5	5	37.5	37.5	37.5	18.697	160	160;160	0	60.629	By MS/MS	By MS/MS	By MS/MS	37.5	37.5	37.5	4569000000	1848700000	1655800000	1064500000	507670000	205420000	183980000	118270000	1755400000	1392800000	1263200000	10	8	8	26
L0R6Q1	L0R6Q1	2	2	2		SLC35A4	sp|L0R6Q1|S35U4_HUMAN SLC35A4 upstream open reading frame protein OS=Homo sapiens OX=9606 GN=SLC35A4 PE=3 SV=1	1	2	2	2	2	2	2	2	2	2	2	2	2	14.6	14.6	14.6	11.133	103	103	0	11.528	By MS/MS	By MS/MS	By MS/MS	14.6	14.6	14.6	79873000	17094000	30760000	32019000	15975000	3418800	6152000	6403800	19491000	25895000	33879000	2	2	1	5
O00115	O00115	3	3	3	Deoxyribonuclease-2-alpha	DNASE2	sp|O00115|DNS2A_HUMAN Deoxyribonuclease-2-alpha OS=Homo sapiens OX=9606 GN=DNASE2 PE=1 SV=2	1	3	3	3	3	3	2	3	3	2	3	3	2	8.3	8.3	8.3	39.58	360	360	0	15.736	By MS/MS	By MS/MS	By matching	8.3	8.3	6.4	172110000	74228000	66498000	31380000	12293000	5302000	4749900	2241400	0	52070000	0	0	1	0	1
O00116	O00116	6	6	6	Alkyldihydroxyacetonephosphate synthase, peroxisomal	AGPS	sp|O00116|ADAS_HUMAN Alkyldihydroxyacetonephosphate synthase, peroxisomal OS=Homo sapiens OX=9606 GN=AGPS PE=1 SV=1	1	6	6	6	6	5	3	6	5	3	6	5	3	14.3	14.3	14.3	72.911	658	658	0	51.881	By MS/MS	By MS/MS	By MS/MS	14.3	12.9	7.4	236500000	73318000	115000000	48184000	6757100	2094800	3285600	1376700	67456000	72415000	80805000	4	3	2	9
O00139	O00139	7	7	7	Kinesin-like protein KIF2A	KIF2A	sp|O00139|KIF2A_HUMAN Kinesin-like protein KIF2A OS=Homo sapiens OX=9606 GN=KIF2A PE=1 SV=3	1	7	7	7	6	7	6	6	7	6	6	7	6	10.1	10.1	10.1	79.954	706	706	0	42.37	By MS/MS	By MS/MS	By MS/MS	9.1	10.1	8.8	307210000	78105000	138600000	90501000	8777300	2231600	3960000	2585800	77681000	96294000	120300000	2	3	5	10
O00148;Q1DI07;A6R603;Q07478	O00148	18;3;2;2	18;3;2;2	8;0;0;0	ATP-dependent RNA helicase DDX39A	DDX39A	sp|O00148|DX39A_HUMAN ATP-dependent RNA helicase DDX39A OS=Homo sapiens OX=9606 GN=DDX39A PE=1 SV=2	4	18	18	8	18	18	16	18	18	16	8	8	6	52.2	52.2	25.3	49.129	427	427;443;442;446	0	267.86	By MS/MS	By MS/MS	By MS/MS	52.2	52.2	45.9	10847000000	3552200000	4451600000	2843300000	570900000	186960000	234290000	149650000	3368200000	3597100000	3390800000	23	22	23	68
O00151	O00151	17	17	17	PDZ and LIM domain protein 1	PDLIM1	sp|O00151|PDLI1_HUMAN PDZ and LIM domain protein 1 OS=Homo sapiens OX=9606 GN=PDLIM1 PE=1 SV=4	1	17	17	17	17	16	15	17	16	15	17	16	15	64.4	64.4	64.4	36.071	329	329	0	323.31	By MS/MS	By MS/MS	By MS/MS	64.4	63.8	63.8	4159300000	1810000000	1594800000	754530000	259960000	113120000	99677000	47158000	1787400000	1198400000	951450000	25	18	14	57
O00154;Q91V12	O00154;Q91V12	8;5	8;5	8;5	Cytosolic acyl coenzyme A thioester hydrolase	ACOT7;Acot7	sp|O00154|BACH_HUMAN Cytosolic acyl coenzyme A thioester hydrolase OS=Homo sapiens OX=9606 GN=ACOT7 PE=1 SV=3;sp|Q91V12|BACH_MOUSE Cytosolic acyl coenzyme A thioester hydrolase OS=Mus musculus OX=10090 GN=Acot7 PE=1 SV=2	2	8	8	8	8	8	6	8	8	6	8	8	6	29.2	29.2	29.2	41.796	380	380;381	0	97.085	By MS/MS	By MS/MS	By MS/MS	29.2	29.2	22.4	769120000	276590000	358550000	133980000	38456000	13830000	17928000	6698800	271810000	261430000	183470000	8	7	5	20
O00159;Q9WTI7	O00159;Q9WTI7	2;1	2;1	2;1	Unconventional myosin-Ic	MYO1C;Myo1c	sp|O00159|MYO1C_HUMAN Unconventional myosin-Ic OS=Homo sapiens OX=9606 GN=MYO1C PE=1 SV=4;sp|Q9WTI7|MYO1C_MOUSE Unconventional myosin-Ic OS=Mus musculus OX=10090 GN=Myo1c PE=1 SV=2	2	2	2	2	1	2	1	1	2	1	1	2	1	4	4	4	121.68	1063	1063;1063	0	12.163	By matching	By MS/MS	By matching	1.7	4	2.3	58894000	5339500	32559000	20996000	1051700	95347	581400	374930	0	25494000	0	0	1	0	1
O00161	O00161	4	4	4	Synaptosomal-associated protein 23	SNAP23	sp|O00161|SNP23_HUMAN Synaptosomal-associated protein 23 OS=Homo sapiens OX=9606 GN=SNAP23 PE=1 SV=1	1	4	4	4	3	2	3	3	2	3	3	2	3	25.1	25.1	25.1	23.354	211	211	0	32.3	By MS/MS	By MS/MS	By MS/MS	19.4	14.7	20.4	186380000	69363000	68705000	48310000	15531000	5780200	5725400	4025800	66947000	57220000	56456000	2	2	2	6
O00170	O00170	6	6	6	AH receptor-interacting protein	AIP	sp|O00170|AIP_HUMAN AH receptor-interacting protein OS=Homo sapiens OX=9606 GN=AIP PE=1 SV=2	1	6	6	6	6	5	6	6	5	6	6	5	6	23.6	23.6	23.6	37.636	330	330	0	38.632	By MS/MS	By MS/MS	By MS/MS	23.6	20.3	23.6	340200000	142830000	116400000	80972000	18900000	7934900	6466900	4498400	144030000	90683000	95572000	4	1	2	7
O00178	O00178	2	2	2	GTP-binding protein 1	Gtpbp1;GTPBP1	sp|O00178|GTPB1_HUMAN GTP-binding protein 1 OS=Homo sapiens OX=9606 GN=GTPBP1 PE=1 SV=3	2	2	2	2	1	1	2	1	1	2	1	1	2	4.2	4.2	4.2	72.3	668	668;669	0	16.513	By MS/MS	By MS/MS	By MS/MS	1.8	2.4	4.2	74084000	9909200	29930000	34245000	2469500	330310	997660	1141500	0	0	40733000	0	1	0	1
O00186	O00186	4	4	4	Syntaxin-binding protein 3	STXBP3	sp|O00186|STXB3_HUMAN Syntaxin-binding protein 3 OS=Homo sapiens OX=9606 GN=STXBP3 PE=1 SV=2	1	4	4	4	4	4	3	4	4	3	4	4	3	7.4	7.4	7.4	67.764	592	592	0	28.891	By MS/MS	By MS/MS	By MS/MS	7.4	7.4	5.7	126430000	39660000	54765000	32003000	4214300	1322000	1825500	1066800	38348000	39829000	42432000	2	4	3	9
O00193	O00193	3	3	3	Small acidic protein	SMAP	sp|O00193|SMAP_HUMAN Small acidic protein OS=Homo sapiens OX=9606 GN=SMAP PE=1 SV=1	1	3	3	3	3	3	3	3	3	3	3	3	3	21.9	21.9	21.9	20.332	183	183	0	48.575	By MS/MS	By MS/MS	By MS/MS	21.9	21.9	21.9	298650000	136010000	104100000	58543000	59730000	27201000	20820000	11709000	139370000	76948000	70836000	3	5	4	12
O00203;Q13367	O00203	9;1	9;1	9;1	AP-3 complex subunit beta-1	AP3B1	sp|O00203|AP3B1_HUMAN AP-3 complex subunit beta-1 OS=Homo sapiens OX=9606 GN=AP3B1 PE=1 SV=3	2	9	9	9	8	9	8	8	9	8	8	9	8	9.7	9.7	9.7	121.32	1094	1094;1082	0	57.835	By MS/MS	By MS/MS	By MS/MS	9	9.7	8.7	300690000	94929000	142380000	63386000	5467200	1726000	2588700	1152500	97319000	89919000	94572000	4	6	2	12
O00214	O00214	2	2	2	Galectin-8	LGALS8	sp|O00214|LEG8_HUMAN Galectin-8 OS=Homo sapiens OX=9606 GN=LGALS8 PE=1 SV=4	1	2	2	2	0	1	2	0	1	2	0	1	2	7.3	7.3	7.3	35.808	317	317	0	12.054		By matching	By MS/MS	0	4.1	7.3	12935000	0	5242400	7692500	680780	0	275910	404870	0	0	9149800	0	0	1	1
O00217	O00217	3	3	3	NADH dehydrogenase [ubiquinone] iron-sulfur protein 8, mitochondrial	NDUFS8	sp|O00217|NDUS8_HUMAN NADH dehydrogenase [ubiquinone] iron-sulfur protein 8, mitochondrial OS=Homo sapiens OX=9606 GN=NDUFS8 PE=1 SV=1	1	3	3	3	3	3	3	3	3	3	3	3	3	18.1	18.1	18.1	23.705	210	210	0	36.501	By MS/MS	By MS/MS	By MS/MS	18.1	18.1	18.1	190980000	48004000	65533000	77447000	14691000	3692600	5041000	5957400	48771000	50841000	91823000	2	1	2	5
O00231;F1QGH9;F6P3G4	O00231	23;10;7	23;10;7	23;10;7	26S proteasome non-ATPase regulatory subunit 11	PSMD11	sp|O00231|PSD11_HUMAN 26S proteasome non-ATPase regulatory subunit 11 OS=Homo sapiens OX=9606 GN=PSMD11 PE=1 SV=3	3	23	23	23	21	22	21	21	22	21	21	22	21	62.3	62.3	62.3	47.463	422	422;422;421	0	226.8	By MS/MS	By MS/MS	By MS/MS	58.3	60	58.1	5195300000	2167800000	1912700000	1114800000	192420000	80291000	70841000	41289000	1619700000	1699400000	1665800000	18	26	20	64
O00232	O00232	14	14	14	26S proteasome non-ATPase regulatory subunit 12	PSMD12	sp|O00232|PSD12_HUMAN 26S proteasome non-ATPase regulatory subunit 12 OS=Homo sapiens OX=9606 GN=PSMD12 PE=1 SV=3	1	14	14	14	11	14	13	11	14	13	11	14	13	32.2	32.2	32.2	52.904	456	456	0	168.84	By MS/MS	By MS/MS	By MS/MS	25.7	32.2	31.8	1489200000	371180000	761040000	356960000	59567000	14847000	30442000	14278000	456170000	461160000	474350000	7	13	10	30
O00233	O00233	5	5	5	26S proteasome non-ATPase regulatory subunit 9	PSMD9	sp|O00233|PSMD9_HUMAN 26S proteasome non-ATPase regulatory subunit 9 OS=Homo sapiens OX=9606 GN=PSMD9 PE=1 SV=3	1	5	5	5	5	5	5	5	5	5	5	5	5	23.3	23.3	23.3	24.682	223	223	0	46.623	By MS/MS	By MS/MS	By MS/MS	23.3	23.3	23.3	410170000	172180000	112910000	125080000	34180000	14348000	9409000	10423000	134240000	143030000	132090000	5	4	3	12
O00244	O00244	3	3	3	Copper transport protein ATOX1	ATOX1	sp|O00244|ATOX1_HUMAN Copper transport protein ATOX1 OS=Homo sapiens OX=9606 GN=ATOX1 PE=1 SV=1	1	3	3	3	3	3	3	3	3	3	3	3	3	38.2	38.2	38.2	7.4016	68	68	0	48.305	By MS/MS	By MS/MS	By matching	38.2	38.2	38.2	520300000	244630000	193020000	82659000	130080000	61157000	48255000	20665000	232590000	154560000	106940000	5	2	0	7
O00264	O00264	6	6	5	Membrane-associated progesterone receptor component 1	PGRMC1	sp|O00264|PGRC1_HUMAN Membrane-associated progesterone receptor component 1 OS=Homo sapiens OX=9606 GN=PGRMC1 PE=1 SV=3	1	6	6	5	6	5	5	6	5	5	5	5	5	42.6	42.6	37.9	21.671	195	195	0	56.272	By MS/MS	By MS/MS	By MS/MS	42.6	37.9	37.9	375370000	103350000	147790000	124230000	46921000	12919000	18473000	15529000	76939000	133660000	156240000	4	4	4	12
O00267;O55201	O00267;O55201	16;14	16;14	16;14	Transcription elongation factor SPT5	SUPT5H;Supt5h	sp|O00267|SPT5H_HUMAN Transcription elongation factor SPT5 OS=Homo sapiens OX=9606 GN=SUPT5H PE=1 SV=1;sp|O55201|SPT5H_MOUSE Transcription elongation factor SPT5 OS=Mus musculus OX=10090 GN=Supt5h PE=1 SV=1	2	16	16	16	14	15	15	14	15	15	14	15	15	18.8	18.8	18.8	121	1087	1087;1082	0	146.22	By MS/MS	By MS/MS	By MS/MS	17.8	17.8	18.8	766110000	274040000	288740000	203320000	15022000	5373400	5661600	3986700	284490000	244840000	212650000	13	15	10	38
O00273	O00273	5	5	5	DNA fragmentation factor subunit alpha	DFFA	sp|O00273|DFFA_HUMAN DNA fragmentation factor subunit alpha OS=Homo sapiens OX=9606 GN=DFFA PE=1 SV=1	1	5	5	5	5	5	5	5	5	5	5	5	5	18.7	18.7	18.7	36.521	331	331	0	48.817	By MS/MS	By MS/MS	By MS/MS	18.7	18.7	18.7	286080000	126800000	98931000	60345000	15893000	7044500	5496200	3352500	127590000	76804000	71647000	4	6	1	11
O00299	O00299	18	18	18	Chloride intracellular channel protein 1	CLIC1	sp|O00299|CLIC1_HUMAN Chloride intracellular channel protein 1 OS=Homo sapiens OX=9606 GN=CLIC1 PE=1 SV=4	1	18	18	18	16	18	17	16	18	17	16	18	17	85.9	85.9	85.9	26.922	241	241	0	323.31	By MS/MS	By MS/MS	By MS/MS	83.4	85.9	83.4	44259000000	14097000000	17705000000	12457000000	2950600000	939830000	1180300000	830450000	14033000000	14012000000	14716000000	26	27	27	80
O00330;P22439	O00330	4;1	4;1	4;1	Pyruvate dehydrogenase protein X component, mitochondrial	PDHX	sp|O00330|ODPX_HUMAN Pyruvate dehydrogenase protein X component, mitochondrial OS=Homo sapiens OX=9606 GN=PDHX PE=1 SV=3	2	4	4	4	4	4	4	4	4	4	4	4	4	13.2	13.2	13.2	54.122	501	501;501	0	31.798	By MS/MS	By MS/MS	By MS/MS	13.2	13.2	13.2	142050000	44270000	48792000	48990000	5682100	1770800	1951700	1959600	43723000	39846000	57176000	3	4	4	11
O00399	O00399	2	2	2	Dynactin subunit 6	DCTN6	sp|O00399|DCTN6_HUMAN Dynactin subunit 6 OS=Homo sapiens OX=9606 GN=DCTN6 PE=1 SV=1	1	2	2	2	2	2	1	2	2	1	2	2	1	12.6	12.6	12.6	20.747	190	190	0	11.248	By MS/MS	By MS/MS	By MS/MS	12.6	12.6	5.3	49090000	20557000	23824000	4708800	7012800	2936700	3403400	672690	20401000	18811000	0	2	1	1	4
O00410;O60518	O00410	28;2	28;2	28;2	Importin-5	IPO5	sp|O00410|IPO5_HUMAN Importin-5 OS=Homo sapiens OX=9606 GN=IPO5 PE=1 SV=4	2	28	28	28	25	27	22	25	27	22	25	27	22	37.2	37.2	37.2	123.63	1097	1097;1105	0	305.78	By MS/MS	By MS/MS	By MS/MS	33.7	35.8	28	2849700000	1002800000	1482700000	364190000	50887000	17907000	26476000	6503400	969980000	1056300000	570740000	22	26	10	58
O00411	O00411	2	2	2	DNA-directed RNA polymerase, mitochondrial	POLRMT	sp|O00411|RPOM_HUMAN DNA-directed RNA polymerase, mitochondrial OS=Homo sapiens OX=9606 GN=POLRMT PE=1 SV=2	1	2	2	2	2	2	2	2	2	2	2	2	2	2.8	2.8	2.8	138.62	1230	1230	0	21.253	By matching	By MS/MS	By MS/MS	2.8	2.8	2.8	32398000	12111000	10731000	9556300	549120	205270	181880	161970	12853000	7364200	11663000	0	2	1	3
O00422;O64644	O00422	4;1	4;1	4;1	Histone deacetylase complex subunit SAP18	SAP18	sp|O00422|SAP18_HUMAN Histone deacetylase complex subunit SAP18 OS=Homo sapiens OX=9606 GN=SAP18 PE=1 SV=1	2	4	4	4	4	4	4	4	4	4	4	4	4	32	32	32	17.561	153	153;152	0	38.438	By MS/MS	By MS/MS	By MS/MS	32	32	32	742450000	224850000	254810000	262790000	67495000	20441000	23164000	23890000	218120000	186170000	321220000	5	3	3	11
O00425;Q9CPN8	O00425;Q9CPN8	13;8	12;7	12;7	Insulin-like growth factor 2 mRNA-binding protein 3	IGF2BP3;Igf2bp3	sp|O00425|IF2B3_HUMAN Insulin-like growth factor 2 mRNA-binding protein 3 OS=Homo sapiens OX=9606 GN=IGF2BP3 PE=1 SV=2;sp|Q9CPN8|IF2B3_MOUSE Insulin-like growth factor 2 mRNA-binding protein 3 OS=Mus musculus OX=10090 GN=Igf2bp3 PE=1 SV=1	2	13	12	12	12	10	12	11	9	11	11	9	11	30.2	28	28	63.704	579	579;579	0	103.08	By MS/MS	By MS/MS	By MS/MS	28.5	24.2	28.7	1083600000	380080000	397220000	306270000	37365000	13106000	13697000	10561000	345770000	288350000	337190000	11	8	10	29
O00429	O00429	22	22	22	Dynamin-1-like protein	DNM1L	sp|O00429|DNM1L_HUMAN Dynamin-1-like protein OS=Homo sapiens OX=9606 GN=DNM1L PE=1 SV=2	1	22	22	22	21	21	21	21	21	21	21	21	21	41.4	41.4	41.4	81.876	736	736	0	204.53	By MS/MS	By MS/MS	By MS/MS	40.2	40.2	41.3	1254900000	434770000	538560000	281530000	25097000	8695400	10771000	5630700	437340000	423520000	330490000	18	12	13	43
O00442	O00442	4	4	4	RNA 3-terminal phosphate cyclase	RTCA	sp|O00442|RTCA_HUMAN RNA 3-terminal phosphate cyclase OS=Homo sapiens OX=9606 GN=RTCA PE=1 SV=1	1	4	4	4	3	4	4	3	4	4	3	4	4	16.4	16.4	16.4	39.336	366	366	0	29.828	By MS/MS	By MS/MS	By MS/MS	10.9	16.4	16.4	187830000	53190000	79650000	54987000	9885600	2799500	4192100	2894100	0	61372000	66401000	1	1	2	4
O00487	O00487	7	7	7	26S proteasome non-ATPase regulatory subunit 14	PSMD14	sp|O00487|PSDE_HUMAN 26S proteasome non-ATPase regulatory subunit 14 OS=Homo sapiens OX=9606 GN=PSMD14 PE=1 SV=1	1	7	7	7	7	7	7	7	7	7	7	7	7	36.1	36.1	36.1	34.577	310	310	0	77.043	By MS/MS	By MS/MS	By MS/MS	36.1	36.1	36.1	1144200000	402760000	486910000	254580000	76283000	26850000	32460000	16972000	381500000	383920000	321410000	8	9	5	22
O00488	O00488	3	3	3	Zinc finger protein 593	ZNF593	sp|O00488|ZN593_HUMAN Zinc finger protein 593 OS=Homo sapiens OX=9606 GN=ZNF593 PE=1 SV=2	1	3	3	3	3	3	2	3	3	2	3	3	2	32.1	32.1	32.1	15.199	134	134	0	23.6	By MS/MS	By MS/MS	By matching	32.1	32.1	25.4	129880000	58045000	51534000	20304000	21647000	9674200	8589100	3384000	58494000	40904000	23151000	3	2	0	5
O00505	O00505	5	4	4	Importin subunit alpha-4	Kpna3;KPNA3	sp|O00505|IMA4_HUMAN Importin subunit alpha-4 OS=Homo sapiens OX=9606 GN=KPNA3 PE=1 SV=2	2	5	4	4	5	5	5	4	4	4	4	4	4	15.2	13.4	13.4	57.772	521	521;521	0	26.4	By MS/MS	By MS/MS	By matching	15.2	15.2	15.2	121810000	37861000	55441000	28510000	7165400	2227100	3261200	1677100	37017000	43659000	34508000	3	2	0	5
O00541;P79741;Q1DLJ4;A6RBB0	O00541	6;2;1;1	6;2;1;1	6;2;1;1	Pescadillo homolog	PES1	sp|O00541|PESC_HUMAN Pescadillo homolog OS=Homo sapiens OX=9606 GN=PES1 PE=1 SV=1	4	6	6	6	5	6	4	5	6	4	5	6	4	10.7	10.7	10.7	68.002	588	588;583;688;723	0	40.536	By MS/MS	By MS/MS	By MS/MS	9.4	10.7	6.3	398480000	124140000	207250000	67079000	13741000	4280800	7146700	2313100	121060000	136580000	108580000	5	7	3	15
O00566	O00566	5	5	5	U3 small nucleolar ribonucleoprotein protein MPP10	MPHOSPH10	sp|O00566|MPP10_HUMAN U3 small nucleolar ribonucleoprotein protein MPP10 OS=Homo sapiens OX=9606 GN=MPHOSPH10 PE=1 SV=2	1	5	5	5	5	5	5	5	5	5	5	5	5	11.2	11.2	11.2	78.863	681	681	0	53.174	By MS/MS	By MS/MS	By MS/MS	11.2	11.2	11.2	309450000	117100000	113200000	79158000	11052000	4182000	4042800	2827100	116820000	89192000	93872000	5	1	2	8
O00567	O00567	21	21	21	Nucleolar protein 56	NOP56	sp|O00567|NOP56_HUMAN Nucleolar protein 56 OS=Homo sapiens OX=9606 GN=NOP56 PE=1 SV=4	1	21	21	21	18	19	20	18	19	20	18	19	20	47.8	47.8	47.8	66.049	594	594	0	175.84	By MS/MS	By MS/MS	By MS/MS	43.3	44.8	46.3	1930300000	391330000	824170000	714810000	62268000	12624000	26586000	23059000	417570000	657030000	812310000	10	18	20	48
O00571;Q62167;O15523;Q62095;P0CQ75;P0CQ74;Q1DJF0;A6R3L3;Q9NQI0;A6QXC1;Q1DZK8;P0CQ77;P0CQ76;P09052	O00571;Q62167;O15523;Q62095	24;19;17;16;3;3;3;2;2;1;1;1;1;1	23;18;16;15;2;2;2;1;2;1;1;0;0;1	23;18;16;15;2;2;2;1;2;1;1;0;0;1	ATP-dependent RNA helicase DDX3X;ATP-dependent RNA helicase DDX3Y	DDX3X;Ddx3x;DDX3Y;Ddx3y	sp|O00571|DDX3X_HUMAN ATP-dependent RNA helicase DDX3X OS=Homo sapiens OX=9606 GN=DDX3X PE=1 SV=3;sp|Q62167|DDX3X_MOUSE ATP-dependent RNA helicase DDX3X OS=Mus musculus OX=10090 GN=Ddx3x PE=1 SV=3;sp|O15523|DDX3Y_HUMAN ATP-dependent RNA helicase DDX3Y OS=H	14	24	23	23	23	22	22	22	21	21	22	21	21	39.1	37.5	37.5	73.243	662	662;662;660;658;637;637;665;694;724;487;515;540;540;661	0	229.52	By MS/MS	By MS/MS	By MS/MS	38.1	38.1	37.9	5707800000	1876600000	2328400000	1502800000	146350000	48117000	59704000	38533000	1876800000	1846900000	1754000000	25	25	16	66
O00584	O00584	9	9	9	Ribonuclease T2	RNASET2	sp|O00584|RNT2_HUMAN Ribonuclease T2 OS=Homo sapiens OX=9606 GN=RNASET2 PE=1 SV=2	1	9	9	9	9	9	8	9	9	8	9	9	8	39.5	39.5	39.5	29.48	256	256	0	97.589	By MS/MS	By MS/MS	By MS/MS	39.5	39.5	39.1	1225500000	410220000	509000000	306300000	87537000	29302000	36357000	21879000	470770000	345470000	356880000	10	9	6	25
O00629	O00629	8	8	7	Importin subunit alpha-3	KPNA4	sp|O00629|IMA3_HUMAN Importin subunit alpha-3 OS=Homo sapiens OX=9606 GN=KPNA4 PE=1 SV=1	1	8	8	7	8	8	8	8	8	8	7	7	7	27.4	27.4	25.7	57.886	521	521	0	116.19	By MS/MS	By MS/MS	By MS/MS	27.4	27.4	27.4	1102600000	343940000	423020000	335650000	68913000	21496000	26439000	20978000	362210000	318080000	394120000	8	8	8	24
O00743	O00743	7	7	7	Serine/threonine-protein phosphatase 6 catalytic subunit;Serine/threonine-protein phosphatase 6 catalytic subunit, N-terminally processed	PPP6C	sp|O00743|PPP6_HUMAN Serine/threonine-protein phosphatase 6 catalytic subunit OS=Homo sapiens OX=9606 GN=PPP6C PE=1 SV=1	1	7	7	7	7	7	4	7	7	4	7	7	4	31.1	31.1	31.1	35.144	305	305	0	49.242	By MS/MS	By MS/MS	By MS/MS	31.1	31.1	16.7	199380000	70559000	96463000	32361000	12461000	4409900	6028900	2022600	63057000	64169000	57358000	3	5	0	8
O00754	O00754	3	3	3	Lysosomal alpha-mannosidase;Lysosomal alpha-mannosidase A peptide;Lysosomal alpha-mannosidase B peptide;Lysosomal alpha-mannosidase C peptide;Lysosomal alpha-mannosidase D peptide;Lysosomal alpha-mannosidase E peptide	MAN2B1	sp|O00754|MA2B1_HUMAN Lysosomal alpha-mannosidase OS=Homo sapiens OX=9606 GN=MAN2B1 PE=1 SV=3	1	3	3	3	2	2	3	2	2	3	2	2	3	3.9	3.9	3.9	113.74	1011	1011	0	19.343	By matching	By matching	By MS/MS	2.3	2.3	3.9	63962000	13937000	10894000	39131000	1279200	278750	217880	782620	0	0	46544000	0	0	1	1
O00764	O00764	7	7	7	Pyridoxal kinase	PDXK	sp|O00764|PDXK_HUMAN Pyridoxal kinase OS=Homo sapiens OX=9606 GN=PDXK PE=1 SV=1	1	7	7	7	7	7	6	7	7	6	7	7	6	34	34	34	35.102	312	312	0	85.68	By MS/MS	By MS/MS	By MS/MS	34	34	28.2	660760000	223630000	283850000	153290000	47197000	15973000	20275000	10949000	217600000	201380000	209230000	8	7	7	22
O14497;A2BH40;E9Q4N7	O14497;A2BH40	11;7;1	11;7;1	10;6;0	AT-rich interactive domain-containing protein 1A	ARID1A;Arid1a	sp|O14497|ARI1A_HUMAN AT-rich interactive domain-containing protein 1A OS=Homo sapiens OX=9606 GN=ARID1A PE=1 SV=3;sp|A2BH40|ARI1A_MOUSE AT-rich interactive domain-containing protein 1A OS=Mus musculus OX=10090 GN=Arid1a PE=1 SV=1	3	11	11	10	9	10	9	9	10	9	8	9	8	7.7	7.7	6.9	242.04	2285	2285;2283;2244	0	77.882	By MS/MS	By MS/MS	By MS/MS	6.4	7.3	6.5	348560000	115400000	130520000	102650000	4250800	1407300	1591700	1251800	110250000	98341000	131100000	6	8	3	17
O14503	O14503	2	2	2	Class E basic helix-loop-helix protein 40	BHLHE40	sp|O14503|BHE40_HUMAN Class E basic helix-loop-helix protein 40 OS=Homo sapiens OX=9606 GN=BHLHE40 PE=1 SV=1	1	2	2	2	0	0	2	0	0	2	0	0	2	6.8	6.8	6.8	45.51	412	412	0	11.646			By MS/MS	0	0	6.8	11915000	0	0	11915000	541610	0	0	541610	0	0	14173000	0	0	1	1
O14530	O14530	4	4	4	Thioredoxin domain-containing protein 9	TXNDC9	sp|O14530|TXND9_HUMAN Thioredoxin domain-containing protein 9 OS=Homo sapiens OX=9606 GN=TXNDC9 PE=1 SV=2	1	4	4	4	4	4	3	4	4	3	4	4	3	18.1	18.1	18.1	26.534	226	226	0	36.181	By MS/MS	By MS/MS	By MS/MS	18.1	18.1	13.3	126180000	59820000	51127000	15237000	9706500	4601500	3932900	1172100	54633000	37741000	25604000	4	2	1	7
O14545	O14545	2	2	2	TRAF-type zinc finger domain-containing protein 1	TRAFD1	sp|O14545|TRAD1_HUMAN TRAF-type zinc finger domain-containing protein 1 OS=Homo sapiens OX=9606 GN=TRAFD1 PE=1 SV=1	1	2	2	2	2	2	1	2	2	1	2	2	1	5.2	5.2	5.2	64.84	582	582	0	13.822	By MS/MS	By MS/MS	By MS/MS	5.2	5.2	2.7	54879000	22497000	21146000	11236000	2110700	865290	813320	432150	22711000	16345000	0	2	1	1	4
O14561	O14561	4	4	4	Acyl carrier protein, mitochondrial	NDUFAB1	sp|O14561|ACPM_HUMAN Acyl carrier protein, mitochondrial OS=Homo sapiens OX=9606 GN=NDUFAB1 PE=1 SV=3	1	4	4	4	4	4	4	4	4	4	4	4	4	21.2	21.2	21.2	17.417	156	156	0	39.414	By MS/MS	By MS/MS	By MS/MS	21.2	21.2	21.2	1623800000	552730000	641930000	429180000	231980000	78961000	91704000	61312000	749540000	413580000	402740000	6	6	6	18
O14562	O14562	3	3	3	Ubiquitin domain-containing protein UBFD1	UBFD1	sp|O14562|UBFD1_HUMAN Ubiquitin domain-containing protein UBFD1 OS=Homo sapiens OX=9606 GN=UBFD1 PE=1 SV=2	1	3	3	3	3	2	3	3	2	3	3	2	3	11	11	11	33.382	309	309	0	21.116	By MS/MS	By MS/MS	By MS/MS	11	7.4	11	122230000	58549000	32573000	31111000	11112000	5322600	2961100	2828300	57690000	34144000	29225000	3	1	1	5
O14579	O14579	8	8	8	Coatomer subunit epsilon	COPE	sp|O14579|COPE_HUMAN Coatomer subunit epsilon OS=Homo sapiens OX=9606 GN=COPE PE=1 SV=3	1	8	8	8	8	8	8	8	8	8	8	8	8	43.2	43.2	43.2	34.482	308	308	0	122.27	By MS/MS	By MS/MS	By MS/MS	43.2	43.2	43.2	806980000	263340000	343760000	199890000	53799000	17556000	22917000	13326000	248740000	253790000	267730000	6	9	7	22
O14617	O14617	8	8	8	AP-3 complex subunit delta-1	AP3D1	sp|O14617|AP3D1_HUMAN AP-3 complex subunit delta-1 OS=Homo sapiens OX=9606 GN=AP3D1 PE=1 SV=1	1	8	8	8	5	7	6	5	7	6	5	7	6	11.4	11.4	11.4	130.16	1153	1153	0	62.792	By MS/MS	By MS/MS	By MS/MS	7.5	10.8	8.1	307580000	94656000	137530000	75389000	6031000	1856000	2696700	1478200	100340000	105300000	86381000	2	6	3	11
O14618;Q9WU84	O14618;Q9WU84	3;2	3;2	3;2	Copper chaperone for superoxide dismutase	CCS;Ccs	sp|O14618|CCS_HUMAN Copper chaperone for superoxide dismutase OS=Homo sapiens OX=9606 GN=CCS PE=1 SV=1;sp|Q9WU84|CCS_MOUSE Copper chaperone for superoxide dismutase OS=Mus musculus OX=10090 GN=Ccs PE=1 SV=1	2	3	3	3	3	2	2	3	2	2	3	2	2	10.6	10.6	10.6	29.04	274	274;274	0	18.031	By MS/MS	By MS/MS	By matching	10.6	5.8	5.8	83931000	50883000	20153000	12895000	6456200	3914100	1550200	991920	30099000	25740000	26161000	2	2	0	4
O14646;O14647	O14646	3;1	3;1	3;1	Chromodomain-helicase-DNA-binding protein 1	CHD1	sp|O14646|CHD1_HUMAN Chromodomain-helicase-DNA-binding protein 1 OS=Homo sapiens OX=9606 GN=CHD1 PE=1 SV=2	2	3	3	3	2	3	2	2	3	2	2	3	2	3.7	3.7	3.7	196.69	1710	1710;1828	0	19.111	By MS/MS	By MS/MS	By MS/MS	3	3.7	2.5	74247000	21613000	35719000	16915000	883890	257290	425220	201370	25107000	21909000	22685000	2	3	1	6
O14737;P56812	O14737;P56812	6;4	6;4	6;4	Programmed cell death protein 5	PDCD5;Pdcd5	sp|O14737|PDCD5_HUMAN Programmed cell death protein 5 OS=Homo sapiens OX=9606 GN=PDCD5 PE=1 SV=3;sp|P56812|PDCD5_MOUSE Programmed cell death protein 5 OS=Mus musculus OX=10090 GN=Pdcd5 PE=1 SV=3	2	6	6	6	6	6	4	6	6	4	6	6	4	44.8	44.8	44.8	14.285	125	125;126	0	58.243	By MS/MS	By MS/MS	By MS/MS	44.8	44.8	35.2	1649600000	797470000	634770000	217330000	164960000	79747000	63477000	21733000	808390000	461960000	282660000	8	7	4	19
O14744;Q8CIG8	O14744;Q8CIG8	14;10	14;10	14;10	Protein arginine N-methyltransferase 5;Protein arginine N-methyltransferase 5, N-terminally processed;Protein arginine N-methyltransferase 5	PRMT5;Prmt5	sp|O14744|ANM5_HUMAN Protein arginine N-methyltransferase 5 OS=Homo sapiens OX=9606 GN=PRMT5 PE=1 SV=4;sp|Q8CIG8|ANM5_MOUSE Protein arginine N-methyltransferase 5 OS=Mus musculus OX=10090 GN=Prmt5 PE=1 SV=3	2	14	14	14	13	14	13	13	14	13	13	14	13	36.4	36.4	36.4	72.683	637	637;637	0	208.99	By MS/MS	By MS/MS	By MS/MS	33.3	36.4	34.5	2505400000	882160000	1165200000	458090000	78294000	27567000	36411000	14315000	868130000	900590000	570660000	12	16	10	38
O14745	O14745	5	5	5	Na(+)/H(+) exchange regulatory cofactor NHE-RF1	SLC9A3R1	sp|O14745|NHRF1_HUMAN Na(+)/H(+) exchange regulatory cofactor NHE-RF1 OS=Homo sapiens OX=9606 GN=SLC9A3R1 PE=1 SV=4	1	5	5	5	5	5	5	5	5	5	5	5	5	21.8	21.8	21.8	38.868	358	358	0	48.137	By MS/MS	By MS/MS	By MS/MS	21.8	21.8	21.8	300410000	131000000	105840000	63571000	14305000	6237900	5040000	3027200	128210000	84737000	76535000	4	5	3	12
O14773	O14773	6	6	6	Tripeptidyl-peptidase 1	TPP1	sp|O14773|TPP1_HUMAN Tripeptidyl-peptidase 1 OS=Homo sapiens OX=9606 GN=TPP1 PE=1 SV=2	1	6	6	6	6	6	5	6	6	5	6	6	5	22.2	22.2	22.2	61.247	563	563	0	88.106	By MS/MS	By MS/MS	By MS/MS	22.2	22.2	15.5	1780600000	612440000	719710000	448400000	74190000	25518000	29988000	18683000	600840000	540820000	567690000	7	8	6	21
O14776;Q5VWI1	O14776	17;1	17;1	17;1	Transcription elongation regulator 1	TCERG1	sp|O14776|TCRG1_HUMAN Transcription elongation regulator 1 OS=Homo sapiens OX=9606 GN=TCERG1 PE=1 SV=2	2	17	17	17	16	17	14	16	17	14	16	17	14	16.6	16.6	16.6	123.9	1098	1098;586	0	118.02	By MS/MS	By MS/MS	By MS/MS	15.7	16.6	12.7	1442500000	428520000	629430000	384540000	35182000	10452000	15352000	9378900	414960000	452820000	510980000	11	13	11	35
O14787	O14787	4	3	3	Transportin-2	TNPO2	sp|O14787|TNPO2_HUMAN Transportin-2 OS=Homo sapiens OX=9606 GN=TNPO2 PE=1 SV=3	1	4	3	3	3	4	4	2	3	3	2	3	3	7	6.1	6.1	101.39	897	897	0	25.477	By MS/MS	By MS/MS	By matching	4.1	7	7	137970000	38275000	61238000	38454000	3365000	933540	1493600	937900	43616000	44705000	43643000	1	3	0	4
O14818;Q8TAA3	O14818	12;4	12;4	12;4	Proteasome subunit alpha type-7	PSMA7	sp|O14818|PSA7_HUMAN Proteasome subunit alpha type-7 OS=Homo sapiens OX=9606 GN=PSMA7 PE=1 SV=1	2	12	12	12	11	11	10	11	11	10	11	11	10	60.5	60.5	60.5	27.887	248	248;256	0	194.86	By MS/MS	By MS/MS	By MS/MS	60.5	52	52	5634900000	1951700000	2261100000	1422000000	402490000	139410000	161510000	101570000	1979900000	1786900000	1646800000	14	13	10	37
O14828	O14828	4	4	4	Secretory carrier-associated membrane protein 3	SCAMP3	sp|O14828|SCAM3_HUMAN Secretory carrier-associated membrane protein 3 OS=Homo sapiens OX=9606 GN=SCAMP3 PE=1 SV=3	1	4	4	4	4	4	4	4	4	4	4	4	4	18.7	18.7	18.7	38.287	347	347	0	57.199	By MS/MS	By MS/MS	By MS/MS	18.7	18.7	18.7	356570000	116920000	143770000	95879000	35657000	11692000	14377000	9587900	116140000	111970000	115430000	6	6	6	18
O14841	O14841	2	2	2	5-oxoprolinase	OPLAH	sp|O14841|OPLA_HUMAN 5-oxoprolinase OS=Homo sapiens OX=9606 GN=OPLAH PE=1 SV=3	1	2	2	2	0	1	2	0	1	2	0	1	2	3	3	3	137.46	1288	1288	0	17.119		By MS/MS	By MS/MS	0	1.6	3	25559000	0	12451000	13107000	482240	0	234930	247310	0	0	15590000	0	1	2	3
O14880	O14880	2	2	2	Microsomal glutathione S-transferase 3	MGST3	sp|O14880|MGST3_HUMAN Microsomal glutathione S-transferase 3 OS=Homo sapiens OX=9606 GN=MGST3 PE=1 SV=1	1	2	2	2	2	2	2	2	2	2	2	2	2	17.8	17.8	17.8	16.516	152	152	0	22.861	By MS/MS	By MS/MS	By MS/MS	17.8	17.8	17.8	208990000	31345000	86746000	90903000	29856000	4477900	12392000	12986000	31573000	65327000	110490000	1	2	2	5
O14929	O14929	12	12	12	Histone acetyltransferase type B catalytic subunit	HAT1	sp|O14929|HAT1_HUMAN Histone acetyltransferase type B catalytic subunit OS=Homo sapiens OX=9606 GN=HAT1 PE=1 SV=1	1	12	12	12	11	11	10	11	11	10	11	11	10	46.5	46.5	46.5	49.512	419	419	0	168.95	By MS/MS	By MS/MS	By MS/MS	41.8	44.9	36.8	1549000000	501920000	732230000	314820000	96810000	31370000	45764000	19676000	494160000	529370000	417930000	11	14	11	36
O14933	O14933	2	2	2	Ubiquitin/ISG15-conjugating enzyme E2 L6	UBE2L6	sp|O14933|UB2L6_HUMAN Ubiquitin/ISG15-conjugating enzyme E2 L6 OS=Homo sapiens OX=9606 GN=UBE2L6 PE=1 SV=4	1	2	2	2	1	2	2	1	2	2	1	2	2	15	15	15	17.769	153	153	0	14.565	By matching	By matching	By MS/MS	9.8	15	15	43161000	2870300	13937000	26353000	6165800	410050	1991100	3764700	0	11270000	30989000	0	0	2	2
O14949	O14949	3	3	3	Cytochrome b-c1 complex subunit 8	UQCRQ	sp|O14949|QCR8_HUMAN Cytochrome b-c1 complex subunit 8 OS=Homo sapiens OX=9606 GN=UQCRQ PE=1 SV=4	1	3	3	3	3	3	3	3	3	3	3	3	3	34.1	34.1	34.1	9.9062	82	82	0	22.204	By MS/MS	By MS/MS	By MS/MS	34.1	34.1	34.1	299660000	76506000	134270000	88880000	49943000	12751000	22378000	14813000	70742000	94096000	122520000	2	2	2	6
P19105;O14950;P24844	P19105;O14950;P24844	8;8;5	8;8;5	8;8;5	Myosin regulatory light chain 12A;Myosin regulatory light chain 12B;Myosin regulatory light polypeptide 9	MYL12A;MYL12B;MYL9	sp|P19105|ML12A_HUMAN Myosin regulatory light chain 12A OS=Homo sapiens OX=9606 GN=MYL12A PE=1 SV=2;sp|O14950|ML12B_HUMAN Myosin regulatory light chain 12B OS=Homo sapiens OX=9606 GN=MYL12B PE=1 SV=2;sp|P24844|MYL9_HUMAN Myosin regulatory light polypeptide	3	8	8	8	8	7	8	8	7	8	8	7	8	62.6	62.6	62.6	19.794	171	171;172;172	0	149.07	By MS/MS	By MS/MS	By MS/MS	62.6	57.3	62.6	2115300000	810100000	658370000	646860000	235040000	90011000	73152000	71873000	783850000	549020000	743170000	9	7	7	23
O14964;Q99LI8	O14964;Q99LI8	5;4	5;4	5;4	Hepatocyte growth factor-regulated tyrosine kinase substrate	HGS;Hgs	sp|O14964|HGS_HUMAN Hepatocyte growth factor-regulated tyrosine kinase substrate OS=Homo sapiens OX=9606 GN=HGS PE=1 SV=1;sp|Q99LI8|HGS_MOUSE Hepatocyte growth factor-regulated tyrosine kinase substrate OS=Mus musculus OX=10090 GN=Hgs PE=1 SV=2	2	5	5	5	5	4	3	5	4	3	5	4	3	6.6	6.6	6.6	86.191	777	777;775	0	32.463	By MS/MS	By MS/MS	By MS/MS	6.6	5.4	4.1	218200000	86516000	87698000	43985000	8728000	3460600	3507900	1759400	75005000	63080000	69420000	3	3	2	8
O14975	O14975	5	5	5	Very long-chain acyl-CoA synthetase	SLC27A2	sp|O14975|S27A2_HUMAN Very long-chain acyl-CoA synthetase OS=Homo sapiens OX=9606 GN=SLC27A2 PE=1 SV=2	1	5	5	5	0	2	4	0	2	4	0	2	4	10.6	10.6	10.6	70.311	620	620	0	32.482		By MS/MS	By MS/MS	0	5.8	6.3	36214000	0	6257800	29956000	1248800	0	215790	1033000	0	0	35631000	0	1	3	4
O14976	O14976	3	3	3	Cyclin-G-associated kinase	GAK	sp|O14976|GAK_HUMAN Cyclin-G-associated kinase OS=Homo sapiens OX=9606 GN=GAK PE=1 SV=2	1	3	3	3	3	2	2	3	2	2	3	2	2	2.8	2.8	2.8	143.19	1311	1311	0	26.361	By MS/MS	By MS/MS	By MS/MS	2.8	2.1	2	61722000	26433000	24424000	10865000	1046100	448020	413970	184150	23025000	0	16332000	1	1	1	3
O14979	O14979	11	10	10	Heterogeneous nuclear ribonucleoprotein D-like	HNRNPDL	sp|O14979|HNRDL_HUMAN Heterogeneous nuclear ribonucleoprotein D-like OS=Homo sapiens OX=9606 GN=HNRNPDL PE=1 SV=3	1	11	10	10	11	11	11	10	10	10	10	10	10	19.3	17.4	17.4	46.437	420	420	0	149.72	By MS/MS	By MS/MS	By MS/MS	19.3	19.3	19.3	3914600000	1453900000	1320000000	1140800000	195730000	72694000	65999000	57038000	1520900000	1050200000	1225300000	19	18	16	53
O14980;Q80U96;Q9TVM2	O14980;Q80U96	29;27;4	29;27;4	29;27;4	Exportin-1	XPO1;Xpo1	sp|O14980|XPO1_HUMAN Exportin-1 OS=Homo sapiens OX=9606 GN=XPO1 PE=1 SV=1;sp|Q80U96|XPO1_RAT Exportin-1 OS=Rattus norvegicus OX=10116 GN=Xpo1 PE=1 SV=1	3	29	29	29	25	29	27	25	29	27	25	29	27	34.6	34.6	34.6	123.38	1071	1071;1071;1063	0	323.31	By MS/MS	By MS/MS	By MS/MS	30.1	34.6	31.8	5107400000	1517500000	2395300000	1194600000	96366000	28631000	45195000	22540000	1546300000	1792800000	1474900000	23	31	23	77
O15027	O15027	2	2	2	Protein transport protein Sec16A	SEC16A	sp|O15027|SC16A_HUMAN Protein transport protein Sec16A OS=Homo sapiens OX=9606 GN=SEC16A PE=1 SV=3	1	2	2	2	2	2	1	2	2	1	2	2	1	1.1	1.1	1.1	233.51	2179	2179	0	12.42	By MS/MS	By MS/MS	By MS/MS	1.1	1.1	0.5	71745000	33942000	22351000	15451000	908160	429650	282930	195580	34299000	17146000	0	2	1	1	4
O15042	O15042	16	16	16	U2 snRNP-associated SURP motif-containing protein	U2SURP	sp|O15042|SR140_HUMAN U2 snRNP-associated SURP motif-containing protein OS=Homo sapiens OX=9606 GN=U2SURP PE=1 SV=2	1	16	16	16	14	15	13	14	15	13	14	15	13	21.6	21.6	21.6	118.29	1029	1029	0	164.98	By MS/MS	By MS/MS	By MS/MS	19.1	19.8	17.4	767780000	228640000	331920000	207220000	19687000	5862400	8510900	5313300	234570000	224960000	275480000	14	12	13	39
O15067	O15067	20	20	20	Phosphoribosylformylglycinamidine synthase	PFAS	sp|O15067|PUR4_HUMAN Phosphoribosylformylglycinamidine synthase OS=Homo sapiens OX=9606 GN=PFAS PE=1 SV=4	1	20	20	20	18	19	14	18	19	14	18	19	14	21.7	21.7	21.7	144.73	1338	1338	0	166.78	By MS/MS	By MS/MS	By MS/MS	20.3	21.2	15.6	1344500000	483800000	671430000	189290000	23181000	8341400	11576000	3263500	492660000	458850000	283180000	15	11	6	32
O15116	O15116	2	2	2	U6 snRNA-associated Sm-like protein LSm1	LSM1	sp|O15116|LSM1_HUMAN U6 snRNA-associated Sm-like protein LSm1 OS=Homo sapiens OX=9606 GN=LSM1 PE=1 SV=1	1	2	2	2	1	2	2	1	2	2	1	2	2	19.5	19.5	19.5	15.179	133	133	0	14.865	By MS/MS	By MS/MS	By MS/MS	5.3	19.5	19.5	37569000	6101500	15401000	16066000	6261500	1016900	2566900	2677600	0	12931000	18238000	1	1	2	4
O15143	O15143	6	6	6	Actin-related protein 2/3 complex subunit 1B	ARPC1B	sp|O15143|ARC1B_HUMAN Actin-related protein 2/3 complex subunit 1B OS=Homo sapiens OX=9606 GN=ARPC1B PE=1 SV=3	1	6	6	6	5	6	5	5	6	5	5	6	5	20.7	20.7	20.7	40.949	372	372	0	92.866	By MS/MS	By MS/MS	By MS/MS	20.7	20.7	16.1	790530000	260390000	335120000	195020000	43918000	14466000	18618000	10834000	220960000	231140000	302660000	6	6	5	17
O15144	O15144	9	9	9	Actin-related protein 2/3 complex subunit 2	ARPC2	sp|O15144|ARPC2_HUMAN Actin-related protein 2/3 complex subunit 2 OS=Homo sapiens OX=9606 GN=ARPC2 PE=1 SV=1	1	9	9	9	9	9	9	9	9	9	9	9	9	27.3	27.3	27.3	34.333	300	300	0	53.96	By MS/MS	By MS/MS	By MS/MS	27.3	27.3	27.3	829370000	219770000	291290000	318300000	41468000	10989000	14565000	15915000	223730000	231730000	371010000	3	6	6	15
O15145	O15145	6	6	6	Actin-related protein 2/3 complex subunit 3	ARPC3	sp|O15145|ARPC3_HUMAN Actin-related protein 2/3 complex subunit 3 OS=Homo sapiens OX=9606 GN=ARPC3 PE=1 SV=3	1	6	6	6	4	5	5	4	5	5	4	5	5	45.5	45.5	45.5	20.546	178	178	0	52.682	By MS/MS	By MS/MS	By MS/MS	33.1	39.3	39.3	640960000	181930000	239320000	219710000	64096000	18193000	23932000	21971000	204990000	192140000	233540000	4	5	4	13
O15160	O15160	8	8	8	DNA-directed RNA polymerases I and III subunit RPAC1	POLR1C	sp|O15160|RPAC1_HUMAN DNA-directed RNA polymerases I and III subunit RPAC1 OS=Homo sapiens OX=9606 GN=POLR1C PE=1 SV=1	1	8	8	8	7	7	7	7	7	7	7	7	7	39	39	39	39.249	346	346	0	63.605	By MS/MS	By MS/MS	By MS/MS	36.1	36.1	31.8	546320000	173820000	222630000	149870000	32136000	10225000	13096000	8816000	192330000	183450000	150630000	6	4	7	17
O15173	O15173	3	2	2	Membrane-associated progesterone receptor component 2	PGRMC2	sp|O15173|PGRC2_HUMAN Membrane-associated progesterone receptor component 2 OS=Homo sapiens OX=9606 GN=PGRMC2 PE=1 SV=1	1	3	2	2	3	2	2	2	2	2	2	2	2	13	9	9	23.818	223	223	0	26.917	By MS/MS	By MS/MS	By MS/MS	13	9	9	158640000	34348000	59901000	64391000	17627000	3816500	6655700	7154600	0	0	76590000	0	1	1	2
O15212	O15212	4	4	4	Prefoldin subunit 6	PFDN6	sp|O15212|PFD6_HUMAN Prefoldin subunit 6 OS=Homo sapiens OX=9606 GN=PFDN6 PE=1 SV=1	1	4	4	4	4	4	4	4	4	4	4	4	4	34.1	34.1	34.1	14.582	129	129	0	48.162	By MS/MS	By MS/MS	By MS/MS	34.1	34.1	34.1	926800000	389310000	341570000	195920000	115850000	48663000	42696000	24491000	398760000	275800000	215250000	6	6	5	17
O15213	O15213	2	2	2	WD repeat-containing protein 46	WDR46	sp|O15213|WDR46_HUMAN WD repeat-containing protein 46 OS=Homo sapiens OX=9606 GN=WDR46 PE=1 SV=3	1	2	2	2	2	2	2	2	2	2	2	2	2	5.6	5.6	5.6	68.07	610	610	0.00071327	10.713	By matching	By MS/MS	By MS/MS	5.6	5.6	5.6	82770000	21121000	39853000	21797000	3310800	844840	1594100	871860	0	0	25926000	0	0	1	1
O15226	O15226	2	2	2	NF-kappa-B-repressing factor	NKRF	sp|O15226|NKRF_HUMAN NF-kappa-B-repressing factor OS=Homo sapiens OX=9606 GN=NKRF PE=1 SV=2	1	2	2	2	1	1	2	1	1	2	1	1	2	3.5	3.5	3.5	77.672	690	690	0	13.698	By matching	By matching	By MS/MS	1.9	1.9	3.5	61744000	11373000	16551000	33819000	1543600	284330	413780	845480	0	0	40226000	0	0	2	2
O15247	O15247	11	11	11	Chloride intracellular channel protein 2	CLIC2	sp|O15247|CLIC2_HUMAN Chloride intracellular channel protein 2 OS=Homo sapiens OX=9606 GN=CLIC2 PE=1 SV=3	1	11	11	11	11	11	10	11	11	10	11	11	10	64	64	64	28.356	247	247	0	154.49	By MS/MS	By MS/MS	By MS/MS	64	64	63.6	1252300000	419610000	493450000	339280000	89453000	29972000	35247000	24234000	397500000	408640000	400230000	8	8	6	22
O15258	O15258	3	3	3	Protein RER1	RER1	sp|O15258|RER1_HUMAN Protein RER1 OS=Homo sapiens OX=9606 GN=RER1 PE=1 SV=1	1	3	3	3	1	3	3	1	3	3	1	3	3	24.5	24.5	24.5	22.958	196	196	0	32.421	By matching	By MS/MS	By MS/MS	9.7	24.5	24.5	164630000	18940000	59184000	86505000	20579000	2367500	7398000	10813000	0	51282000	97954000	0	1	4	5
O15260	O15260	5	5	5	Surfeit locus protein 4	SURF4	sp|O15260|SURF4_HUMAN Surfeit locus protein 4 OS=Homo sapiens OX=9606 GN=SURF4 PE=1 SV=3	1	5	5	5	3	5	5	3	5	5	3	5	5	24.2	24.2	24.2	30.394	269	269	0	58.95	By MS/MS	By MS/MS	By MS/MS	15.2	24.2	24.2	693250000	51248000	274550000	367440000	63022000	4658900	24959000	33404000	47382000	266270000	389640000	1	4	8	13
O15269	O15269	5	5	5	Serine palmitoyltransferase 1	SPTLC1	sp|O15269|SPTC1_HUMAN Serine palmitoyltransferase 1 OS=Homo sapiens OX=9606 GN=SPTLC1 PE=1 SV=1	1	5	5	5	5	4	5	5	4	5	5	4	5	16.9	16.9	16.9	52.743	473	473	0	41.152	By matching	By MS/MS	By MS/MS	16.9	15.2	16.9	383120000	97713000	165050000	120360000	18244000	4653000	7859300	5731300	92084000	134780000	143240000	0	2	2	4
O15270;P97363	O15270	3;1	3;1	3;1	Serine palmitoyltransferase 2	SPTLC2	sp|O15270|SPTC2_HUMAN Serine palmitoyltransferase 2 OS=Homo sapiens OX=9606 GN=SPTLC2 PE=1 SV=1	2	3	3	3	1	3	2	1	3	2	1	3	2	7.5	7.5	7.5	62.924	562	562;560	0	17.411	By matching	By MS/MS	By matching	3.2	7.5	5.5	59813000	8167500	30734000	20912000	1759200	240220	903930	615060	0	0	24874000	0	2	0	2
O15294	O15294	5	5	5	UDP-N-acetylglucosamine--peptide N-acetylglucosaminyltransferase 110 kDa subunit	OGT	sp|O15294|OGT1_HUMAN UDP-N-acetylglucosamine--peptide N-acetylglucosaminyltransferase 110 kDa subunit OS=Homo sapiens OX=9606 GN=OGT PE=1 SV=3	1	5	5	5	5	5	4	5	5	4	5	5	4	6.4	6.4	6.4	116.92	1046	1046	0	40.145	By MS/MS	By MS/MS	By MS/MS	6.4	6.4	5.4	123040000	49863000	51075000	22098000	2460700	997260	1021500	441950	43577000	44431000	28132000	2	3	2	7
O15347	O15347	4	4	4	High mobility group protein B3	HMGB3	sp|O15347|HMGB3_HUMAN High mobility group protein B3 OS=Homo sapiens OX=9606 GN=HMGB3 PE=1 SV=4	1	4	4	4	4	3	2	4	3	2	4	3	2	22	22	22	22.98	200	200	0	27.562	By MS/MS	By MS/MS	By MS/MS	22	14	13.5	538480000	247110000	210270000	81109000	89747000	41185000	35044000	13518000	218180000	172670000	117380000	4	3	2	9
O15355	O15355	9	9	9	Protein phosphatase 1G	PPM1G	sp|O15355|PPM1G_HUMAN Protein phosphatase 1G OS=Homo sapiens OX=9606 GN=PPM1G PE=1 SV=1	1	9	9	9	6	8	7	6	8	7	6	8	7	26.6	26.6	26.6	59.271	546	546	0	60.85	By MS/MS	By MS/MS	By MS/MS	17.8	21.2	22	962130000	339040000	405510000	217580000	38485000	13561000	16221000	8703200	375810000	279050000	260510000	7	5	5	17
O15371	O15371	7	7	4	Eukaryotic translation initiation factor 3 subunit D	EIF3D	sp|O15371|EIF3D_HUMAN Eukaryotic translation initiation factor 3 subunit D OS=Homo sapiens OX=9606 GN=EIF3D PE=1 SV=1	1	7	7	4	6	7	5	6	7	5	3	4	2	20.4	20.4	12.2	63.972	548	548	0	90.177	By MS/MS	By MS/MS	By MS/MS	16.6	20.4	14.6	980430000	300430000	471060000	208940000	39217000	12017000	18843000	8357800	296160000	333560000	265120000	5	8	4	17
O15372	O15372	13	13	13	Eukaryotic translation initiation factor 3 subunit H	EIF3H	sp|O15372|EIF3H_HUMAN Eukaryotic translation initiation factor 3 subunit H OS=Homo sapiens OX=9606 GN=EIF3H PE=1 SV=1	1	13	13	13	12	13	12	12	13	12	12	13	12	40.1	40.1	40.1	39.93	352	352	0	96.404	By MS/MS	By MS/MS	By MS/MS	37.5	40.1	37.5	1176700000	416640000	526970000	233060000	58834000	20832000	26348000	11653000	388700000	428080000	289720000	11	8	6	25
O15381	O15381	3	3	3	Nuclear valosin-containing protein-like	NVL	sp|O15381|NVL_HUMAN Nuclear valosin-containing protein-like OS=Homo sapiens OX=9606 GN=NVL PE=1 SV=1	1	3	3	3	3	2	3	3	2	3	3	2	3	5.1	5.1	5.1	95.05	856	856	0	17.104	By MS/MS	By MS/MS	By MS/MS	5.1	3.4	5.1	52834000	18095000	16215000	18525000	1124100	384990	344990	394140	15574000	16857000	20393000	3	2	1	6
O15382;O35855;O35854	O15382	7;1;1	7;1;1	7;1;1	Branched-chain-amino-acid aminotransferase, mitochondrial	BCAT2	sp|O15382|BCAT2_HUMAN Branched-chain-amino-acid aminotransferase, mitochondrial OS=Homo sapiens OX=9606 GN=BCAT2 PE=1 SV=2	3	7	7	7	5	6	6	5	6	6	5	6	6	22.4	22.4	22.4	44.287	392	392;393;393	0	46.612	By MS/MS	By MS/MS	By MS/MS	15.1	19.4	20.4	198070000	59120000	76501000	62450000	10425000	3111600	4026400	3286800	65033000	55496000	72774000	0	5	3	8
O15397;Q7TMY7	O15397;Q7TMY7	2;1	2;1	2;1	Importin-8	IPO8;Ipo8	sp|O15397|IPO8_HUMAN Importin-8 OS=Homo sapiens OX=9606 GN=IPO8 PE=1 SV=2;sp|Q7TMY7|IPO8_MOUSE Importin-8 OS=Mus musculus OX=10090 GN=Ipo8 PE=1 SV=3	2	2	2	2	1	2	1	1	2	1	1	2	1	3.2	3.2	3.2	119.94	1037	1037;1010	0.0014189	10.543	By MS/MS	By MS/MS	By matching	1.6	3.2	1.6	20994000	3146200	13494000	4353500	428440	64209	275390	88847	0	10566000	0	1	0	0	1
O15400	O15400	2	2	2	Syntaxin-7	STX7	sp|O15400|STX7_HUMAN Syntaxin-7 OS=Homo sapiens OX=9606 GN=STX7 PE=1 SV=4	1	2	2	2	2	2	2	2	2	2	2	2	2	10.7	10.7	10.7	29.815	261	261	0	32.107	By MS/MS	By MS/MS	By MS/MS	10.7	10.7	10.7	206850000	73451000	71323000	62072000	18804000	6677400	6483900	5642900	72359000	56223000	74548000	2	2	2	6
O15446	O15446	4	4	4	DNA-directed RNA polymerase I subunit RPA34	CD3EAP	sp|O15446|RPA34_HUMAN DNA-directed RNA polymerase I subunit RPA34 OS=Homo sapiens OX=9606 GN=CD3EAP PE=1 SV=1	1	4	4	4	4	3	3	4	3	3	4	3	3	13.1	13.1	13.1	54.985	510	510	0	38.657	By MS/MS	By MS/MS	By MS/MS	13.1	10.4	10.4	228420000	104890000	82042000	41491000	11421000	5244300	4102100	2074600	101730000	65294000	51460000	4	3	1	8
O15460;Q60716	O15460	6;2	6;2	6;2	Prolyl 4-hydroxylase subunit alpha-2	P4HA2	sp|O15460|P4HA2_HUMAN Prolyl 4-hydroxylase subunit alpha-2 OS=Homo sapiens OX=9606 GN=P4HA2 PE=1 SV=1	2	6	6	6	2	1	6	2	1	6	2	1	6	14	14	14	60.901	535	535;537	0	36.913	By matching	By matching	By MS/MS	5.2	2.6	14	66652000	6903100	3497500	56251000	2221700	230100	116580	1875000	0	0	66908000	0	0	5	5
O15479;Q2GG27	O15479	4;1	4;1	3;0	Melanoma-associated antigen B2	MAGEB2	sp|O15479|MAGB2_HUMAN Melanoma-associated antigen B2 OS=Homo sapiens OX=9606 GN=MAGEB2 PE=1 SV=3	2	4	4	3	4	4	4	4	4	4	3	3	3	12.2	12.2	10	35.277	319	319;464	0	43.607	By MS/MS	By MS/MS	By MS/MS	12.2	12.2	12.2	436440000	112690000	155320000	168430000	33572000	8668200	11948000	12956000	122970000	132910000	178770000	4	3	4	11
O15498	O15498	5	5	5	Synaptobrevin homolog YKT6	YKT6	sp|O15498|YKT6_HUMAN Synaptobrevin homolog YKT6 OS=Homo sapiens OX=9606 GN=YKT6 PE=1 SV=1	1	5	5	5	4	4	4	4	4	4	4	4	4	27.3	27.3	27.3	22.417	198	198	0	37.197	By MS/MS	By MS/MS	By MS/MS	18.7	22.7	20.7	209760000	60441000	67846000	81471000	14983000	4317200	4846200	5819400	52726000	62335000	95411000	3	3	3	9
O15511	O15511	3	3	3	Actin-related protein 2/3 complex subunit 5	ARPC5	sp|O15511|ARPC5_HUMAN Actin-related protein 2/3 complex subunit 5 OS=Homo sapiens OX=9606 GN=ARPC5 PE=1 SV=3	1	3	3	3	3	3	3	3	3	3	3	3	3	43.7	43.7	43.7	16.32	151	151	0	38.306	By MS/MS	By MS/MS	By MS/MS	43.7	43.7	43.7	220920000	33944000	88624000	98348000	22092000	3394400	8862400	9834800	77505000	61893000	80921000	2	3	2	7
O15541	O15541	2	2	2	RING finger protein 113A	RNF113A	sp|O15541|R113A_HUMAN RING finger protein 113A OS=Homo sapiens OX=9606 GN=RNF113A PE=1 SV=1	1	2	2	2	2	2	1	2	2	1	2	2	1	6.1	6.1	6.1	38.787	343	343	0	11.777	By MS/MS	By MS/MS	By matching	6.1	6.1	3.8	77591000	41599000	29183000	6808300	4564200	2447000	1716700	400490	0	22851000	0	1	1	0	2
Q99623;O35129	Q99623;O35129	12;12	12;12	12;12	Prohibitin-2	PHB2;Phb2	sp|Q99623|PHB2_HUMAN Prohibitin-2 OS=Homo sapiens OX=9606 GN=PHB2 PE=1 SV=2;sp|O35129|PHB2_MOUSE Prohibitin-2 OS=Mus musculus OX=10090 GN=Phb2 PE=1 SV=1	2	12	12	12	11	11	12	11	11	12	11	11	12	48.2	48.2	48.2	33.296	299	299;299	0	145.86	By MS/MS	By MS/MS	By MS/MS	44.5	44.5	48.2	3925300000	782600000	1556700000	1586000000	178420000	35573000	70759000	72092000	823170000	1131200000	1933600000	11	8	13	32
Q8N3U4;O35638	Q8N3U4;O35638	5;5	5;5	3;3	Cohesin subunit SA-2	STAG2;Stag2	sp|Q8N3U4|STAG2_HUMAN Cohesin subunit SA-2 OS=Homo sapiens OX=9606 GN=STAG2 PE=1 SV=3;sp|O35638|STAG2_MOUSE Cohesin subunit SA-2 OS=Mus musculus OX=10090 GN=Stag2 PE=1 SV=3	2	5	5	3	5	5	4	5	5	4	3	3	2	5.4	5.4	4	141.32	1231	1231;1231	0	40.365	By MS/MS	By MS/MS	By MS/MS	5.4	5.4	4.6	224670000	61958000	110180000	52540000	3623800	999330	1777000	847420	56718000	81809000	72196000	2	4	2	8
Q92905;O35864	Q92905;O35864	5;5	5;5	5;5	COP9 signalosome complex subunit 5	COPS5;Cops5	sp|Q92905|CSN5_HUMAN COP9 signalosome complex subunit 5 OS=Homo sapiens OX=9606 GN=COPS5 PE=1 SV=4;sp|O35864|CSN5_MOUSE COP9 signalosome complex subunit 5 OS=Mus musculus OX=10090 GN=Cops5 PE=1 SV=3	2	5	5	5	3	5	4	3	5	4	3	5	4	17.1	17.1	17.1	37.578	334	334;334	0	29.646	By MS/MS	By MS/MS	By MS/MS	8.4	17.1	14.1	193310000	29957000	113840000	49515000	11371000	1762200	6696500	2912700	59047000	61799000	57148000	1	4	2	7
O43143;O45244	O43143	28;1	28;1	27;0	Pre-mRNA-splicing factor ATP-dependent RNA helicase DHX15	DHX15	sp|O43143|DHX15_HUMAN Pre-mRNA-splicing factor ATP-dependent RNA helicase DHX15 OS=Homo sapiens OX=9606 GN=DHX15 PE=1 SV=2	2	28	28	27	26	27	26	26	27	26	25	26	26	40.5	40.5	39.4	90.932	795	795;1008	0	236.01	By MS/MS	By MS/MS	By MS/MS	37.5	39	38.1	4339000000	1199900000	1749500000	1389700000	111260000	30767000	44858000	35632000	1197500000	1389800000	1621100000	26	28	23	77
O43148	O43148	4	4	4	mRNA cap guanine-N7 methyltransferase	RNMT	sp|O43148|MCES_HUMAN mRNA cap guanine-N7 methyltransferase OS=Homo sapiens OX=9606 GN=RNMT PE=1 SV=1	1	4	4	4	3	3	4	3	3	4	3	3	4	13.2	13.2	13.2	54.843	476	476	0	29.67	By MS/MS	By MS/MS	By MS/MS	9.5	9.5	13.2	148840000	55193000	38314000	55332000	5953600	2207700	1532600	2213300	43071000	52309000	55630000	2	3	4	9
O43156	O43156	2	2	2	TELO2-interacting protein 1 homolog	TTI1	sp|O43156|TTI1_HUMAN TELO2-interacting protein 1 homolog OS=Homo sapiens OX=9606 GN=TTI1 PE=1 SV=3	1	2	2	2	2	2	2	2	2	2	2	2	2	3	3	3	122.07	1089	1089	0	24.232	By MS/MS	By MS/MS	By MS/MS	3	3	3	72088000	22597000	35694000	13797000	1441800	451940	713870	275950	20327000	29902000	16728000	1	2	1	4
O43159	O43159	2	2	2	Ribosomal RNA-processing protein 8	RRP8	sp|O43159|RRP8_HUMAN Ribosomal RNA-processing protein 8 OS=Homo sapiens OX=9606 GN=RRP8 PE=1 SV=2	1	2	2	2	2	1	1	2	1	1	2	1	1	7.7	7.7	7.7	50.714	456	456	0.00072464	11.121	By MS/MS	By matching	By MS/MS	7.7	3.5	3.5	35708000	16557000	10883000	8267500	1428300	662280	435330	330700	16557000	0	0	1	0	1	2
O43169	O43169	4	4	4	Cytochrome b5 type B	CYB5B	sp|O43169|CYB5B_HUMAN Cytochrome b5 type B OS=Homo sapiens OX=9606 GN=CYB5B PE=1 SV=2	1	4	4	4	2	3	4	2	3	4	2	3	4	50.7	50.7	50.7	16.332	146	146	0	47.65	By MS/MS	By MS/MS	By MS/MS	31.5	44.5	50.7	680860000	111260000	251480000	318120000	113480000	18543000	41914000	53020000	120280000	188710000	377570000	2	2	5	9
O43172	O43172	8	8	8	U4/U6 small nuclear ribonucleoprotein Prp4	PRPF4	sp|O43172|PRP4_HUMAN U4/U6 small nuclear ribonucleoprotein Prp4 OS=Homo sapiens OX=9606 GN=PRPF4 PE=1 SV=2	1	8	8	8	8	8	8	8	8	8	8	8	8	21.8	21.8	21.8	58.449	522	522	0	67.132	By MS/MS	By MS/MS	By MS/MS	21.8	21.8	21.8	669080000	209830000	254760000	204490000	22303000	6994400	8492100	6816200	205140000	204590000	235240000	5	5	6	16
O43175;A5A6P1	O43175;A5A6P1	15;14	15;14	15;14	D-3-phosphoglycerate dehydrogenase	PHGDH	sp|O43175|SERA_HUMAN D-3-phosphoglycerate dehydrogenase OS=Homo sapiens OX=9606 GN=PHGDH PE=1 SV=4;sp|A5A6P1|SERA_PANTR D-3-phosphoglycerate dehydrogenase OS=Pan troglodytes OX=9598 GN=PHGDH PE=2 SV=1	2	15	15	15	15	14	13	15	14	13	15	14	13	34.5	34.5	34.5	56.65	533	533;533	0	147.58	By MS/MS	By MS/MS	By MS/MS	34.5	34.3	34.1	1817600000	501870000	692930000	622760000	75732000	20911000	28872000	25948000	590840000	553040000	641300000	14	10	10	34
O43242	O43242	22	22	22	26S proteasome non-ATPase regulatory subunit 3	PSMD3	sp|O43242|PSMD3_HUMAN 26S proteasome non-ATPase regulatory subunit 3 OS=Homo sapiens OX=9606 GN=PSMD3 PE=1 SV=2	1	22	22	22	19	22	21	19	22	21	19	22	21	48.5	48.5	48.5	60.977	534	534	0	197.77	By MS/MS	By MS/MS	By MS/MS	44	48.5	47.8	2611500000	638690000	1194700000	778120000	76808000	18785000	35137000	22886000	698270000	858190000	943220000	15	20	13	48
O43252	O43252	2	2	2	Bifunctional 3-phosphoadenosine 5-phosphosulfate synthase 1;Sulfate adenylyltransferase;Adenylyl-sulfate kinase	PAPSS1	sp|O43252|PAPS1_HUMAN Bifunctional 3-phosphoadenosine 5-phosphosulfate synthase 1 OS=Homo sapiens OX=9606 GN=PAPSS1 PE=1 SV=2	1	2	2	2	1	2	2	1	2	2	1	2	2	2.7	2.7	2.7	70.832	624	624	0	11.6	By MS/MS	By MS/MS	By matching	1.1	2.7	2.7	61228000	12494000	25539000	23195000	1855400	378600	773900	702890	0	0	27589000	1	1	0	2
O43264	O43264	6	6	6	Centromere/kinetochore protein zw10 homolog	ZW10	sp|O43264|ZW10_HUMAN Centromere/kinetochore protein zw10 homolog OS=Homo sapiens OX=9606 GN=ZW10 PE=1 SV=3	1	6	6	6	5	6	5	5	6	5	5	6	5	11	11	11	88.828	779	779	0	47.655	By MS/MS	By MS/MS	By MS/MS	9.9	11	9.9	385000000	108610000	182990000	93405000	9390300	2648900	4463200	2278200	115450000	135630000	111910000	3	3	4	10
O43290;Q9Z315;Q5XIW8	O43290;Q9Z315;Q5XIW8	11;6;6	11;6;6	11;6;6	U4/U6.U5 tri-snRNP-associated protein 1	SART1;Sart1	sp|O43290|SNUT1_HUMAN U4/U6.U5 tri-snRNP-associated protein 1 OS=Homo sapiens OX=9606 GN=SART1 PE=1 SV=1;sp|Q9Z315|SNUT1_MOUSE U4/U6.U5 tri-snRNP-associated protein 1 OS=Mus musculus OX=10090 GN=Sart1 PE=1 SV=1;sp|Q5XIW8|SNUT1_RAT U4/U6.U5 tri-snRNP-associ	3	11	11	11	11	10	10	11	10	10	11	10	10	19.5	19.5	19.5	90.254	800	800;806;806	0	105.69	By MS/MS	By MS/MS	By MS/MS	19.5	17.8	16.8	560680000	203350000	157920000	199420000	14755000	5351200	4155700	5247800	199470000	127940000	236780000	8	5	6	19
O43324	O43324	6	6	6	Eukaryotic translation elongation factor 1 epsilon-1	EEF1E1	sp|O43324|MCA3_HUMAN Eukaryotic translation elongation factor 1 epsilon-1 OS=Homo sapiens OX=9606 GN=EEF1E1 PE=1 SV=1	1	6	6	6	6	6	5	6	6	5	6	6	5	33.3	33.3	33.3	19.81	174	174	0	39.219	By MS/MS	By MS/MS	By MS/MS	33.3	33.3	27.6	1023300000	344580000	400360000	278390000	85277000	28715000	33363000	23199000	345060000	295620000	348510000	3	5	4	12
O43390	O43390	24	24	19	Heterogeneous nuclear ribonucleoprotein R	HNRNPR	sp|O43390|HNRPR_HUMAN Heterogeneous nuclear ribonucleoprotein R OS=Homo sapiens OX=9606 GN=HNRNPR PE=1 SV=1	1	24	24	19	22	22	24	22	22	24	17	17	19	41.2	41.2	33.6	70.942	633	633	0	323.31	By MS/MS	By MS/MS	By MS/MS	38.9	38.9	41.2	10030000000	2213600000	4162600000	3653400000	294990000	65105000	122430000	107450000	2290600000	3330800000	4172500000	26	33	38	97
O43395	O43395	5	5	5	U4/U6 small nuclear ribonucleoprotein Prp3	PRPF3	sp|O43395|PRPF3_HUMAN U4/U6 small nuclear ribonucleoprotein Prp3 OS=Homo sapiens OX=9606 GN=PRPF3 PE=1 SV=2	1	5	5	5	5	4	5	5	4	5	5	4	5	8.5	8.5	8.5	77.528	683	683	0	29.213	By MS/MS	By MS/MS	By MS/MS	8.5	6.7	8.5	168350000	49217000	47111000	72024000	5101600	1491400	1427600	2182500	43936000	45952000	81886000	1	1	4	6
O43396	O43396	9	9	9	Thioredoxin-like protein 1	TXNL1	sp|O43396|TXNL1_HUMAN Thioredoxin-like protein 1 OS=Homo sapiens OX=9606 GN=TXNL1 PE=1 SV=3	1	9	9	9	8	9	7	8	9	7	8	9	7	47.1	47.1	47.1	32.251	289	289	0	96.76	By MS/MS	By MS/MS	By MS/MS	44.6	47.1	43.9	1697200000	584380000	672350000	440430000	113140000	38959000	44824000	29362000	592660000	524590000	517470000	8	6	6	20
O43399	O43399	6	6	6	Tumor protein D54	TPD52L2	sp|O43399|TPD54_HUMAN Tumor protein D54 OS=Homo sapiens OX=9606 GN=TPD52L2 PE=1 SV=2	1	6	6	6	6	6	4	6	6	4	6	6	4	35.9	35.9	35.9	22.237	206	206	0	105.18	By MS/MS	By MS/MS	By MS/MS	35.9	35.9	28.6	812420000	313680000	284770000	213970000	67702000	26140000	23731000	17831000	316160000	211980000	263040000	6	6	5	17
O43447	O43447	5	5	5	Peptidyl-prolyl cis-trans isomerase H	PPIH	sp|O43447|PPIH_HUMAN Peptidyl-prolyl cis-trans isomerase H OS=Homo sapiens OX=9606 GN=PPIH PE=1 SV=1	1	5	5	5	5	3	5	5	3	5	5	3	5	37.9	37.9	37.9	19.208	177	177	0	35.049	By MS/MS	By MS/MS	By MS/MS	37.9	18.6	37.9	625890000	235320000	212660000	177900000	56899000	21393000	19333000	16173000	231760000	180410000	201280000	3	3	3	9
O43464;Q9JIY5	O43464;Q9JIY5	3;2	3;2	3;2	Serine protease HTRA2, mitochondrial	HTRA2;Htra2	sp|O43464|HTRA2_HUMAN Serine protease HTRA2, mitochondrial OS=Homo sapiens OX=9606 GN=HTRA2 PE=1 SV=2;sp|Q9JIY5|HTRA2_MOUSE Serine protease HTRA2, mitochondrial OS=Mus musculus OX=10090 GN=Htra2 PE=1 SV=2	2	3	3	3	3	1	3	3	1	3	3	1	3	10.7	10.7	10.7	48.84	458	458;458	0	17.567	By MS/MS	By MS/MS	By MS/MS	10.7	2.2	10.7	86713000	33056000	15172000	38485000	3770100	1437200	659630	1673300	31834000	0	46997000	1	1	2	4
O43488;Q8CG76;Q8CG45;Q8NHP1	O43488	5;2;2;1	5;2;2;1	5;2;2;1	Aflatoxin B1 aldehyde reductase member 2	AKR7A2	sp|O43488|ARK72_HUMAN Aflatoxin B1 aldehyde reductase member 2 OS=Homo sapiens OX=9606 GN=AKR7A2 PE=1 SV=3	4	5	5	5	5	5	5	5	5	5	5	5	5	24.2	24.2	24.2	39.589	359	359;367;367;331	0	79.688	By MS/MS	By MS/MS	By MS/MS	24.2	24.2	24.2	756790000	264250000	316570000	175970000	50453000	17616000	21105000	11732000	258850000	247410000	215190000	5	5	4	14
O43491	O43491	5	5	5	Band 4.1-like protein 2	EPB41L2	sp|O43491|E41L2_HUMAN Band 4.1-like protein 2 OS=Homo sapiens OX=9606 GN=EPB41L2 PE=1 SV=1	1	5	5	5	5	4	5	5	4	5	5	4	5	8.8	8.8	8.8	112.59	1005	1005	0	39.757	By MS/MS	By MS/MS	By MS/MS	8.8	7.6	8.8	172280000	67148000	55890000	49245000	3132400	1220900	1016200	895360	63329000	47358000	58799000	1	3	3	7
O43504	O43504	4	4	4	Ragulator complex protein LAMTOR5	LAMTOR5	sp|O43504|LTOR5_HUMAN Ragulator complex protein LAMTOR5 OS=Homo sapiens OX=9606 GN=LAMTOR5 PE=1 SV=1	1	4	4	4	4	4	4	4	4	4	4	4	4	70.3	70.3	70.3	9.6138	91	91	0	71.562	By MS/MS	By MS/MS	By MS/MS	70.3	70.3	70.3	645550000	237390000	249980000	158170000	129110000	47478000	49997000	31634000	257350000	168560000	195350000	4	2	4	10
O43583	O43583	5	5	5	Density-regulated protein	DENR	sp|O43583|DENR_HUMAN Density-regulated protein OS=Homo sapiens OX=9606 GN=DENR PE=1 SV=2	1	5	5	5	5	5	5	5	5	5	5	5	5	33.8	33.8	33.8	22.092	198	198	0	74.241	By MS/MS	By MS/MS	By MS/MS	33.8	33.8	33.8	561840000	211440000	206650000	143750000	62427000	23494000	22961000	15973000	205300000	164710000	174230000	5	3	5	13
O43592;Q5SPJ8	O43592	12;1	12;1	12;1	Exportin-T	XPOT	sp|O43592|XPOT_HUMAN Exportin-T OS=Homo sapiens OX=9606 GN=XPOT PE=1 SV=2	2	12	12	12	12	10	12	12	10	12	12	10	12	14.2	14.2	14.2	109.96	962	962;961	0	87.24	By MS/MS	By MS/MS	By MS/MS	14.2	12.3	14.2	499140000	159120000	195090000	144930000	11092000	3536000	4335400	3220700	154740000	166280000	157780000	7	8	6	21
O43598;B8A556	O43598	4;1	4;1	4;1	2-deoxynucleoside 5-phosphate N-hydrolase 1	DNPH1	sp|O43598|DNPH1_HUMAN 2-deoxynucleoside 5-phosphate N-hydrolase 1 OS=Homo sapiens OX=9606 GN=DNPH1 PE=1 SV=1	2	4	4	4	4	4	3	4	4	3	4	4	3	33.3	33.3	33.3	19.108	174	174;143	0	43.168	By MS/MS	By MS/MS	By MS/MS	33.3	33.3	32.8	468520000	160530000	199550000	108440000	58565000	20066000	24944000	13555000	160070000	154590000	131110000	5	6	3	14
O43615	O43615	10	10	10	Mitochondrial import inner membrane translocase subunit TIM44	TIMM44	sp|O43615|TIM44_HUMAN Mitochondrial import inner membrane translocase subunit TIM44 OS=Homo sapiens OX=9606 GN=TIMM44 PE=1 SV=2	1	10	10	10	10	8	9	10	8	9	10	8	9	25.9	25.9	25.9	51.355	452	452	0	77.108	By MS/MS	By MS/MS	By MS/MS	25.9	20.8	23	912170000	311440000	358840000	241890000	31454000	10739000	12374000	8341100	305200000	255150000	319780000	9	8	7	24
O43617	O43617	2	2	2	Trafficking protein particle complex subunit 3	TRAPPC3	sp|O43617|TPPC3_HUMAN Trafficking protein particle complex subunit 3 OS=Homo sapiens OX=9606 GN=TRAPPC3 PE=1 SV=1	1	2	2	2	1	2	2	1	2	2	1	2	2	8.3	8.3	8.3	20.274	180	180	0	11.343	By MS/MS	By MS/MS	By MS/MS	4.4	8.3	8.3	159610000	39727000	75077000	44809000	17735000	4414100	8341900	4978800	0	58370000	53716000	1	1	2	4
O43633	O43633	4	4	4	Charged multivesicular body protein 2a	CHMP2A	sp|O43633|CHM2A_HUMAN Charged multivesicular body protein 2a OS=Homo sapiens OX=9606 GN=CHMP2A PE=1 SV=1	1	4	4	4	4	4	3	4	4	3	4	4	3	16.2	16.2	16.2	25.104	222	222	0	31.132	By matching	By MS/MS	By MS/MS	16.2	16.2	16.2	193440000	47975000	94682000	50787000	21494000	5330600	10520000	5643000	54910000	64909000	62704000	0	4	3	7
O43660	O43660	7	7	7	Pleiotropic regulator 1	PLRG1	sp|O43660|PLRG1_HUMAN Pleiotropic regulator 1 OS=Homo sapiens OX=9606 GN=PLRG1 PE=1 SV=1	1	7	7	7	7	5	4	7	5	4	7	5	4	20.2	20.2	20.2	57.193	514	514	0	44.396	By MS/MS	By MS/MS	By MS/MS	20.2	16	14	212340000	77907000	68828000	65605000	7078000	2596900	2294300	2186800	67254000	50967000	91613000	4	2	3	9
O43663	O43663	2	2	2	Protein regulator of cytokinesis 1	PRC1	sp|O43663|PRC1_HUMAN Protein regulator of cytokinesis 1 OS=Homo sapiens OX=9606 GN=PRC1 PE=1 SV=2	1	2	2	2	2	1	1	2	1	1	2	1	1	4	4	4	71.606	620	620	0	12.522	By MS/MS	By MS/MS	By matching	4	1.8	1.8	31256000	12836000	15009000	3411400	976750	401130	469020	106610	12836000	0	0	1	1	0	2
O43665	O43665	4	4	4	Regulator of G-protein signaling 10	RGS10	sp|O43665|RGS10_HUMAN Regulator of G-protein signaling 10 OS=Homo sapiens OX=9606 GN=RGS10 PE=1 SV=2	1	4	4	4	4	4	3	4	4	3	4	4	3	31.2	31.2	31.2	20.236	173	173	0	53.181	By MS/MS	By MS/MS	By MS/MS	31.2	31.2	24.3	127400000	76527000	28720000	22148000	15924000	9565900	3590100	2768500	59930000	32672000	32758000	3	2	1	6
O43670	O43670	4	4	4	BUB3-interacting and GLEBS motif-containing protein ZNF207	ZNF207	sp|O43670|ZN207_HUMAN BUB3-interacting and GLEBS motif-containing protein ZNF207 OS=Homo sapiens OX=9606 GN=ZNF207 PE=1 SV=1	1	4	4	4	4	4	4	4	4	4	4	4	4	13	13	13	50.75	478	478	0	69.44	By MS/MS	By MS/MS	By matching	13	13	13	1026000000	445800000	341300000	238890000	73285000	31843000	24378000	17064000	472400000	280950000	243840000	6	4	0	10
O43678	O43678	2	2	2	NADH dehydrogenase [ubiquinone] 1 alpha subcomplex subunit 2	NDUFA2	sp|O43678|NDUA2_HUMAN NADH dehydrogenase [ubiquinone] 1 alpha subcomplex subunit 2 OS=Homo sapiens OX=9606 GN=NDUFA2 PE=1 SV=3	1	2	2	2	2	2	2	2	2	2	2	2	2	19.2	19.2	19.2	10.921	99	99	0	12.209	By MS/MS	By MS/MS	By MS/MS	19.2	19.2	19.2	179730000	65720000	56368000	57640000	29955000	10953000	9394700	9606700	67726000	49260000	61431000	2	1	1	4
O43681;Q6IQE5	O43681;Q6IQE5	6;4	6;4	6;4	ATPase ASNA1;ATPase asna1	ASNA1;asna1	sp|O43681|ASNA_HUMAN ATPase ASNA1 OS=Homo sapiens OX=9606 GN=ASNA1 PE=1 SV=2;sp|Q6IQE5|ASNA_DANRE ATPase asna1 OS=Danio rerio OX=7955 GN=asna1 PE=1 SV=1	2	6	6	6	6	5	5	6	5	5	6	5	5	28.4	28.4	28.4	38.792	348	348;341	0	43.092	By MS/MS	By MS/MS	By MS/MS	28.4	18.7	22.4	752060000	251730000	300780000	199540000	50137000	16782000	20052000	13303000	240310000	236500000	247780000	4	4	3	11
O43684	O43684	12	12	12	Mitotic checkpoint protein BUB3	BUB3	sp|O43684|BUB3_HUMAN Mitotic checkpoint protein BUB3 OS=Homo sapiens OX=9606 GN=BUB3 PE=1 SV=1	1	12	12	12	12	12	12	12	12	12	12	12	12	48.2	48.2	48.2	37.154	328	328	0	157.44	By MS/MS	By MS/MS	By MS/MS	48.2	48.2	48.2	2235900000	732370000	936370000	567150000	149060000	48824000	62424000	37810000	725170000	709970000	658910000	9	11	10	30
O43707;Q9H254	O43707	55;1	55;1	35;1	Alpha-actinin-4	ACTN4	sp|O43707|ACTN4_HUMAN Alpha-actinin-4 OS=Homo sapiens OX=9606 GN=ACTN4 PE=1 SV=2	2	55	55	35	52	55	50	52	55	50	33	35	32	65.9	65.9	43.7	104.85	911	911;2564	0	323.31	By MS/MS	By MS/MS	By MS/MS	63.9	65.9	62.1	23406000000	7552600000	9974800000	5878900000	425570000	137320000	181360000	106890000	7607000000	7425700000	7082600000	70	82	69	221
O43719	O43719	2	2	2	HIV Tat-specific factor 1	HTATSF1	sp|O43719|HTSF1_HUMAN HIV Tat-specific factor 1 OS=Homo sapiens OX=9606 GN=HTATSF1 PE=1 SV=1	1	2	2	2	2	1	1	2	1	1	2	1	1	4.6	4.6	4.6	85.852	755	755	0	23.947	By MS/MS	By MS/MS	By MS/MS	4.6	2	2	48387000	17598000	17543000	13246000	948770	345050	343990	259730	17598000	0	0	1	1	1	3
O43747	O43747	6	6	6	AP-1 complex subunit gamma-1	AP1G1	sp|O43747|AP1G1_HUMAN AP-1 complex subunit gamma-1 OS=Homo sapiens OX=9606 GN=AP1G1 PE=1 SV=5	1	6	6	6	5	6	5	5	6	5	5	6	5	7.3	7.3	7.3	91.35	822	822	0	34.692	By MS/MS	By MS/MS	By MS/MS	5.6	7.3	5.6	280850000	75953000	136200000	68696000	8024300	2170100	3891400	1962700	85878000	88749000	89686000	3	3	2	8
O43760	O43760	4	4	4	Synaptogyrin-2	SYNGR2	sp|O43760|SNG2_HUMAN Synaptogyrin-2 OS=Homo sapiens OX=9606 GN=SYNGR2 PE=1 SV=1	1	4	4	4	4	4	4	4	4	4	4	4	4	17	17	17	24.81	224	224	0	23.404	By MS/MS	By MS/MS	By MS/MS	17	17	17	397210000	118270000	166600000	112340000	56744000	16896000	23800000	16049000	121530000	130900000	129910000	0	3	0	3
O43765	O43765	7	7	7	Small glutamine-rich tetratricopeptide repeat-containing protein alpha	SGTA	sp|O43765|SGTA_HUMAN Small glutamine-rich tetratricopeptide repeat-containing protein alpha OS=Homo sapiens OX=9606 GN=SGTA PE=1 SV=1	1	7	7	7	7	5	5	7	5	5	7	5	5	26.2	26.2	26.2	34.063	313	313	0	57.643	By MS/MS	By MS/MS	By MS/MS	26.2	18.2	18.2	841370000	365110000	304880000	171380000	70114000	30426000	25406000	14282000	331380000	251690000	224620000	8	4	3	15
O43776	O43776	16	16	16	Asparagine--tRNA ligase, cytoplasmic	NARS	sp|O43776|SYNC_HUMAN Asparagine--tRNA ligase, cytoplasmic OS=Homo sapiens OX=9606 GN=NARS PE=1 SV=1	1	16	16	16	13	15	14	13	15	14	13	15	14	35.6	35.6	35.6	62.942	548	548	0	146.18	By MS/MS	By MS/MS	By MS/MS	28.1	34.1	33	1680600000	448880000	799070000	432680000	76392000	20404000	36321000	19667000	505720000	562820000	520690000	11	14	12	37
O43809	O43809	10	10	10	Cleavage and polyadenylation specificity factor subunit 5	NUDT21	sp|O43809|CPSF5_HUMAN Cleavage and polyadenylation specificity factor subunit 5 OS=Homo sapiens OX=9606 GN=NUDT21 PE=1 SV=1	1	10	10	10	10	10	10	10	10	10	10	10	10	59.5	59.5	59.5	26.227	227	227	0	97.345	By MS/MS	By MS/MS	By MS/MS	59.5	59.5	59.5	1547300000	441970000	624260000	481060000	110520000	31569000	44590000	34361000	419160000	456720000	627090000	9	9	11	29
O43813;O89112	O43813	3;1	3;1	3;1	LanC-like protein 1	LANCL1	sp|O43813|LANC1_HUMAN LanC-like protein 1 OS=Homo sapiens OX=9606 GN=LANCL1 PE=1 SV=1	2	3	3	3	3	2	3	3	2	3	3	2	3	9.8	9.8	9.8	45.283	399	399;399	0	21.682	By MS/MS	By MS/MS	By MS/MS	9.8	6.8	9.8	97841000	28088000	30366000	39387000	5755300	1652200	1786200	2316900	35607000	30415000	32692000	3	2	2	7
O43815	O43815	3	3	3	Striatin	STRN	sp|O43815|STRN_HUMAN Striatin OS=Homo sapiens OX=9606 GN=STRN PE=1 SV=4	1	3	3	3	2	3	2	2	3	2	2	3	2	8.5	8.5	8.5	86.131	780	780	0	20.248	By matching	By MS/MS	By MS/MS	5.5	8.5	5.5	118610000	38963000	50503000	29140000	3121200	1025300	1329000	766830	0	39546000	0	0	1	1	2
O43818	O43818	8	8	8	U3 small nucleolar RNA-interacting protein 2	RRP9	sp|O43818|U3IP2_HUMAN U3 small nucleolar RNA-interacting protein 2 OS=Homo sapiens OX=9606 GN=RRP9 PE=1 SV=1	1	8	8	8	7	7	6	7	7	6	7	7	6	23.4	23.4	23.4	51.84	475	475	0	65.801	By MS/MS	By MS/MS	By MS/MS	21.7	21.5	19.8	369110000	115400000	131180000	122530000	16048000	5017200	5703600	5327300	113350000	102980000	147530000	7	6	7	20
O43823	O43823	3	3	3	A-kinase anchor protein 8	AKAP8	sp|O43823|AKAP8_HUMAN A-kinase anchor protein 8 OS=Homo sapiens OX=9606 GN=AKAP8 PE=1 SV=1	1	3	3	3	2	3	2	2	3	2	2	3	2	7.1	7.1	7.1	76.107	692	692	0	33.713	By MS/MS	By MS/MS	By MS/MS	5.8	7.1	5.8	230430000	72269000	88213000	69946000	8534400	2676600	3267200	2590600	76954000	56971000	90615000	2	2	3	7
O43837	O43837	5	5	5	Isocitrate dehydrogenase [NAD] subunit beta, mitochondrial	IDH3B	sp|O43837|IDH3B_HUMAN Isocitrate dehydrogenase [NAD] subunit beta, mitochondrial OS=Homo sapiens OX=9606 GN=IDH3B PE=1 SV=2	1	5	5	5	5	5	5	5	5	5	5	5	5	19.5	19.5	19.5	42.183	385	385	0	37.461	By MS/MS	By MS/MS	By MS/MS	19.5	19.5	19.5	334470000	83505000	131900000	119070000	15927000	3976400	6281100	5669800	78821000	97013000	152580000	2	4	6	12
O43847;P47245	O43847;P47245	17;10	17;10	17;10	Nardilysin	NRD1;Nrd1	sp|O43847|NRDC_HUMAN Nardilysin OS=Homo sapiens OX=9606 GN=NRDC PE=1 SV=2;sp|P47245|NRDC_RAT Nardilysin OS=Rattus norvegicus OX=10116 GN=Nrdc PE=1 SV=1	2	17	17	17	16	17	14	16	17	14	16	17	14	16.3	16.3	16.3	131.57	1150	1150;1161	0	127.4	By MS/MS	By MS/MS	By MS/MS	15.6	16.3	13.7	1287500000	488030000	625550000	173940000	25750000	9760500	12511000	3478700	456320000	452420000	276000000	14	16	6	36
O43852;Q6IQP3	O43852	16;1	16;1	16;1	Calumenin	CALU	sp|O43852|CALU_HUMAN Calumenin OS=Homo sapiens OX=9606 GN=CALU PE=1 SV=2	2	16	16	16	15	14	16	15	14	16	15	14	16	55.2	55.2	55.2	37.106	315	315;315	0	323.31	By MS/MS	By MS/MS	By MS/MS	55.2	55.2	55.2	6107900000	2082600000	1877900000	2147400000	381740000	130160000	117370000	134220000	2227400000	1522800000	2198900000	25	17	22	64
O43865;Q96HN2	O43865;Q96HN2	3;3	3;3	3;3	Putative adenosylhomocysteinase 2;Putative adenosylhomocysteinase 3	AHCYL1;AHCYL2	sp|O43865|SAHH2_HUMAN S-adenosylhomocysteine hydrolase-like protein 1 OS=Homo sapiens OX=9606 GN=AHCYL1 PE=1 SV=2;sp|Q96HN2|SAHH3_HUMAN Adenosylhomocysteinase 3 OS=Homo sapiens OX=9606 GN=AHCYL2 PE=1 SV=1	2	3	3	3	3	3	3	3	3	3	3	3	3	6.4	6.4	6.4	58.951	530	530;611	0	17.901	By matching	By MS/MS	By MS/MS	6.4	6.4	6.4	220090000	64524000	75971000	79592000	8464900	2481700	2922000	3061200	65519000	58257000	94906000	0	2	3	5
O43920	O43920	2	2	2	NADH dehydrogenase [ubiquinone] iron-sulfur protein 5	NDUFS5	sp|O43920|NDUS5_HUMAN NADH dehydrogenase [ubiquinone] iron-sulfur protein 5 OS=Homo sapiens OX=9606 GN=NDUFS5 PE=1 SV=3	1	2	2	2	1	2	1	1	2	1	1	2	1	20.8	20.8	20.8	12.517	106	106	0	16.595	By MS/MS	By MS/MS	By MS/MS	11.3	20.8	11.3	140950000	30097000	64626000	46222000	23491000	5016200	10771000	7703700	0	50604000	0	1	2	1	4
O60216;Q61550;O93310	O60216;Q61550	3;3;1	3;3;1	3;3;1	Double-strand-break repair protein rad21 homolog	RAD21;Rad21	sp|O60216|RAD21_HUMAN Double-strand-break repair protein rad21 homolog OS=Homo sapiens OX=9606 GN=RAD21 PE=1 SV=2;sp|Q61550|RAD21_MOUSE Double-strand-break repair protein rad21 homolog OS=Mus musculus OX=10090 GN=Rad21 PE=1 SV=3	3	3	3	3	1	3	2	1	3	2	1	3	2	7.3	7.3	7.3	71.689	631	631;635;629	0	21.54	By MS/MS	By MS/MS	By matching	2.1	7.3	4.1	165960000	27704000	98423000	39831000	6383000	1065500	3785500	1531900	0	77068000	0	1	2	0	3
O60220	O60220	3	3	3	Mitochondrial import inner membrane translocase subunit Tim8 A	TIMM8A	sp|O60220|TIM8A_HUMAN Mitochondrial import inner membrane translocase subunit Tim8 A OS=Homo sapiens OX=9606 GN=TIMM8A PE=1 SV=1	1	3	3	3	3	3	2	3	3	2	3	3	2	52.6	52.6	52.6	10.998	97	97	0	29.669	By MS/MS	By MS/MS	By MS/MS	52.6	52.6	41.2	248700000	131390000	95969000	21336000	49739000	26278000	19194000	4267200	129090000	77452000	0	3	1	1	5
O60231	O60231	9	8	8	Putative pre-mRNA-splicing factor ATP-dependent RNA helicase DHX16	DHX16	sp|O60231|DHX16_HUMAN Pre-mRNA-splicing factor ATP-dependent RNA helicase DHX16 OS=Homo sapiens OX=9606 GN=DHX16 PE=1 SV=2	2	9	8	8	8	9	8	7	8	8	7	8	8	11	10.2	10.2	119.65	1044	1044;1041	0	64.656	By MS/MS	By MS/MS	By MS/MS	9.6	11	10.2	301160000	79191000	123060000	98909000	6023200	1583800	2461200	1978200	87197000	86934000	119070000	1	4	5	10
O60232	O60232	3	3	3	Sjoegren syndrome/scleroderma autoantigen 1	SSSCA1	sp|O60232|SSA27_HUMAN Sjoegren syndrome/scleroderma autoantigen 1 OS=Homo sapiens OX=9606 GN=SSSCA1 PE=1 SV=1	1	3	3	3	3	3	1	3	3	1	3	3	1	33.7	33.7	33.7	21.474	199	199	0	26.912	By MS/MS	By MS/MS	By MS/MS	33.7	33.7	10.6	117870000	49311000	58664000	9894200	9822400	4109300	4888600	824520	56606000	38640000	0	3	3	1	7
O60256	O60256	4	4	3	Phosphoribosyl pyrophosphate synthase-associated protein 2	PRPSAP2	sp|O60256|KPRB_HUMAN Phosphoribosyl pyrophosphate synthase-associated protein 2 OS=Homo sapiens OX=9606 GN=PRPSAP2 PE=1 SV=1	1	4	4	3	3	4	4	3	4	4	2	3	3	16.8	16.8	13	40.925	369	369	0	31.459	By MS/MS	By MS/MS	By MS/MS	10.8	16.8	16.8	178390000	43107000	77252000	58033000	7756200	1874200	3358800	2523200	54104000	60762000	57759000	1	3	2	6
O60264;Q6PGB8;P28370	O60264	20;6;6	20;6;6	20;6;6	SWI/SNF-related matrix-associated actin-dependent regulator of chromatin subfamily A member 5	SMARCA5	sp|O60264|SMCA5_HUMAN SWI/SNF-related matrix-associated actin-dependent regulator of chromatin subfamily A member 5 OS=Homo sapiens OX=9606 GN=SMARCA5 PE=1 SV=1	3	20	20	20	17	19	17	17	19	17	17	19	17	20	20	20	121.9	1052	1052;1046;1054	0	182.49	By MS/MS	By MS/MS	By MS/MS	16.6	19	16.4	1046500000	194410000	437460000	414660000	19028000	3534800	7953900	7539300	235180000	318380000	476620000	10	18	12	40
O60271;Q9UPT6	O60271	8;1	8;1	8;1	C-Jun-amino-terminal kinase-interacting protein 4	SPAG9	sp|O60271|JIP4_HUMAN C-Jun-amino-terminal kinase-interacting protein 4 OS=Homo sapiens OX=9606 GN=SPAG9 PE=1 SV=4	2	8	8	8	5	6	8	5	6	8	5	6	8	10.6	10.6	10.6	146.2	1321	1321;1336	0	54.032	By MS/MS	By MS/MS	By MS/MS	7.3	8.3	10.6	260360000	73012000	91272000	96078000	3886000	1089700	1362300	1434000	80428000	79898000	98434000	3	4	4	11
O60287	O60287	2	2	2	Nucleolar pre-ribosomal-associated protein 1	URB1	sp|O60287|NPA1P_HUMAN Nucleolar pre-ribosomal-associated protein 1 OS=Homo sapiens OX=9606 GN=URB1 PE=1 SV=4	1	2	2	2	0	2	1	0	2	1	0	2	1	1.5	1.5	1.5	254.39	2271	2271	0	13.207		By MS/MS	By matching	0	1.5	0.6	19512000	0	17441000	2070900	174210	0	155720	18490	0	13657000	0	0	1	0	1
O60306	O60306	7	6	6	Intron-binding protein aquarius	AQR	sp|O60306|AQR_HUMAN RNA helicase aquarius OS=Homo sapiens OX=9606 GN=AQR PE=1 SV=4	1	7	6	6	6	7	6	5	6	5	5	6	5	8.1	7.6	7.6	171.29	1485	1485	0	61.085	By MS/MS	By MS/MS	By MS/MS	7.3	8.1	7.3	205420000	65749000	67992000	71678000	3020900	966890	999880	1054100	61641000	72348000	70257000	2	5	4	11
O60313	O60313	12	12	12	Dynamin-like 120 kDa protein, mitochondrial;Dynamin-like 120 kDa protein, form S1	OPA1	sp|O60313|OPA1_HUMAN Dynamin-like 120 kDa protein, mitochondrial OS=Homo sapiens OX=9606 GN=OPA1 PE=1 SV=3	1	12	12	12	10	12	10	10	12	10	10	12	10	15.3	15.3	15.3	111.63	960	960	0	82.707	By MS/MS	By MS/MS	By MS/MS	13	15.3	12.7	464670000	108900000	217330000	138440000	8605000	2016600	4024600	2563800	118540000	141950000	183260000	2	6	9	17
O60318	O60318	2	2	2	Germinal-center associated nuclear protein	MCM3AP	sp|O60318|GANP_HUMAN Germinal-center associated nuclear protein OS=Homo sapiens OX=9606 GN=MCM3AP PE=1 SV=2	1	2	2	2	2	2	2	2	2	2	2	2	2	1.8	1.8	1.8	218.4	1980	1980	0.00072124	10.977	By MS/MS	By MS/MS	By MS/MS	1.8	1.8	1.8	29611000	8994100	11203000	9413300	379630	115310	143630	120680	9085100	8971100	10907000	1	1	2	4
O60341	O60341	9	9	9	Lysine-specific histone demethylase 1A	KDM1A	sp|O60341|KDM1A_HUMAN Lysine-specific histone demethylase 1A OS=Homo sapiens OX=9606 GN=KDM1A PE=1 SV=2	1	9	9	9	7	8	9	7	8	9	7	8	9	15.3	15.3	15.3	92.902	852	852	0	64.525	By MS/MS	By MS/MS	By MS/MS	11.3	12.9	15.3	380220000	117860000	148200000	114170000	10276000	3185300	4005400	3085600	134300000	119930000	115460000	3	4	2	9
O60427	O60427	5	5	5	Fatty acid desaturase 1	FADS1	sp|O60427|FADS1_HUMAN Fatty acid desaturase 1 OS=Homo sapiens OX=9606 GN=FADS1 PE=1 SV=3	1	5	5	5	3	4	5	3	4	5	3	4	5	13.5	13.5	13.5	51.964	444	444	0	38.42	By MS/MS	By MS/MS	By MS/MS	7.4	11.7	13.5	144310000	24905000	79633000	39771000	6559500	1132000	3619700	1807800	33004000	62310000	39252000	1	3	2	6
O60488	O60488	3	2	2	Long-chain-fatty-acid--CoA ligase 4	ACSL4	sp|O60488|ACSL4_HUMAN Long-chain-fatty-acid--CoA ligase 4 OS=Homo sapiens OX=9606 GN=ACSL4 PE=1 SV=2	1	3	2	2	2	3	3	1	2	2	1	2	2	5.8	3.2	3.2	79.187	711	711	0	11.636	By matching	By MS/MS	By MS/MS	4.6	5.8	5.8	2320400000	5148100	2272000000	43319000	66298000	147090	64913000	1237700	0	1441600000	388950000	0	1	2	3
O60493	O60493	7	7	6	Sorting nexin-3	SNX3	sp|O60493|SNX3_HUMAN Sorting nexin-3 OS=Homo sapiens OX=9606 GN=SNX3 PE=1 SV=3	1	7	7	6	6	7	6	6	7	6	5	6	5	38.9	38.9	34.6	18.762	162	162	0	48.311	By MS/MS	By MS/MS	By MS/MS	34	38.9	34	1008000000	359980000	411260000	236770000	100800000	35998000	41126000	23677000	373420000	293660000	296550000	4	2	5	11
O60502	O60502	4	4	4	Protein O-GlcNAcase	Mgea5;MGEA5	sp|O60502|OGA_HUMAN Protein O-GlcNAcase OS=Homo sapiens OX=9606 GN=MGEA5 PE=1 SV=2	3	4	4	4	4	4	4	4	4	4	4	4	4	6.1	6.1	6.1	103.16	916	916;916;916	0	21.146	By MS/MS	By MS/MS	By MS/MS	6.1	6.1	6.1	109250000	33737000	48895000	26621000	2375100	733410	1062900	578720	32347000	39394000	31946000	2	2	1	5
O60506	O60506	20	15	15	Heterogeneous nuclear ribonucleoprotein Q	Syncrip;SYNCRIP	sp|O60506|HNRPQ_HUMAN Heterogeneous nuclear ribonucleoprotein Q OS=Homo sapiens OX=9606 GN=SYNCRIP PE=1 SV=2	2	20	15	15	18	20	19	13	15	14	13	15	14	34.2	26.5	26.5	69.632	623	623;623	0	244.46	By MS/MS	By MS/MS	By MS/MS	31	34.2	33.5	5316200000	1308100000	2388500000	1619600000	166130000	40879000	74640000	50611000	1304200000	1868400000	1932200000	13	19	16	48
O60568	O60568	2	2	2	Procollagen-lysine,2-oxoglutarate 5-dioxygenase 3	PLOD3	sp|O60568|PLOD3_HUMAN Procollagen-lysine,2-oxoglutarate 5-dioxygenase 3 OS=Homo sapiens OX=9606 GN=PLOD3 PE=1 SV=1	1	2	2	2	2	2	2	2	2	2	2	2	2	3.7	3.7	3.7	84.784	738	738	0	15.107	By MS/MS	By MS/MS	By MS/MS	3.7	3.7	3.7	95837000	25642000	34393000	35802000	2228800	596320	799840	832600	25624000	26249000	43284000	1	1	2	4
O60610	O60610	21	21	21	Protein diaphanous homolog 1	DIAPH1	sp|O60610|DIAP1_HUMAN Protein diaphanous homolog 1 OS=Homo sapiens OX=9606 GN=DIAPH1 PE=1 SV=2	1	21	21	21	21	21	21	21	21	21	21	21	21	18.9	18.9	18.9	141.35	1272	1272	0	180.67	By MS/MS	By MS/MS	By MS/MS	18.9	18.9	18.9	1798900000	432130000	811140000	555670000	29982000	7202200	13519000	9261100	392920000	612360000	714280000	10	19	15	44
O60645	O60645	3	3	3	Exocyst complex component 3	EXOC3	sp|O60645|EXOC3_HUMAN Exocyst complex component 3 OS=Homo sapiens OX=9606 GN=EXOC3 PE=1 SV=2	1	3	3	3	3	3	3	3	3	3	3	3	3	5.8	5.8	5.8	86.844	756	756	0	19.509	By MS/MS	By MS/MS	By MS/MS	5.8	5.8	5.8	79370000	20147000	39115000	20108000	2204700	559630	1086500	558560	18893000	33080000	22720000	1	3	1	5
O60664	O60664	17	17	17	Perilipin-3	PLIN3	sp|O60664|PLIN3_HUMAN Perilipin-3 OS=Homo sapiens OX=9606 GN=PLIN3 PE=1 SV=3	1	17	17	17	16	17	15	16	17	15	16	17	15	59.7	59.7	59.7	47.074	434	434	0	301.78	By MS/MS	By MS/MS	By MS/MS	59.4	59.7	59.4	2913200000	950570000	1106200000	856510000	112050000	36560000	42544000	32943000	966830000	837010000	1024400000	18	19	17	54
O60678	O60678	6	6	6	Protein arginine N-methyltransferase 3	PRMT3	sp|O60678|ANM3_HUMAN Protein arginine N-methyltransferase 3 OS=Homo sapiens OX=9606 GN=PRMT3 PE=1 SV=4	1	6	6	6	6	6	5	6	6	5	6	6	5	14.1	14.1	14.1	59.902	531	531	0	36.841	By MS/MS	By MS/MS	By MS/MS	14.1	14.1	10.5	235690000	85504000	101950000	48230000	10247000	3717600	4432700	2096900	88234000	77110000	57358000	1	4	1	6
O60684;O15131	O60684;O15131	5;4	5;4	3;2	Importin subunit alpha-7;Importin subunit alpha-6	KPNA6;KPNA5	sp|O60684|IMA7_HUMAN Importin subunit alpha-7 OS=Homo sapiens OX=9606 GN=KPNA6 PE=1 SV=1;sp|O15131|IMA6_HUMAN Importin subunit alpha-6 OS=Homo sapiens OX=9606 GN=KPNA5 PE=1 SV=2	2	5	5	3	4	5	3	4	5	3	2	3	1	11.2	11.2	6.3	60.029	536	536;536	0	54.854	By MS/MS	By MS/MS	By MS/MS	11.2	11.2	7.5	263260000	77418000	112640000	73203000	11446000	3366000	4897400	3182700	80480000	81720000	90489000	5	6	3	14
O60701;O70475	O60701;O70475	9;5	9;5	9;5	UDP-glucose 6-dehydrogenase	UGDH;Ugdh	sp|O60701|UGDH_HUMAN UDP-glucose 6-dehydrogenase OS=Homo sapiens OX=9606 GN=UGDH PE=1 SV=1;sp|O70475|UGDH_MOUSE UDP-glucose 6-dehydrogenase OS=Mus musculus OX=10090 GN=Ugdh PE=1 SV=1	2	9	9	9	5	6	9	5	6	9	5	6	9	28.5	28.5	28.5	55.023	494	494;493	0	82.894	By MS/MS	By MS/MS	By MS/MS	13.2	15.6	28.5	373540000	36817000	53000000	283720000	13341000	1314900	1892800	10133000	42962000	43327000	329500000	1	1	10	12
O60716	O60716	13	13	13	Catenin delta-1	CTNND1	sp|O60716|CTND1_HUMAN Catenin delta-1 OS=Homo sapiens OX=9606 GN=CTNND1 PE=1 SV=1	1	13	13	13	11	13	10	11	13	10	11	13	10	17.9	17.9	17.9	108.17	968	968	0	115.22	By MS/MS	By MS/MS	By MS/MS	15.3	17.9	13.8	486740000	161680000	212370000	112680000	10140000	3368400	4424500	2347600	161960000	149010000	151040000	8	9	7	24
O60732	O60732	6	6	5	Melanoma-associated antigen C1	MAGEC1	sp|O60732|MAGC1_HUMAN Melanoma-associated antigen C1 OS=Homo sapiens OX=9606 GN=MAGEC1 PE=1 SV=3	1	6	6	5	3	6	4	3	6	4	3	5	4	6.4	6.4	5.6	123.64	1142	1142	0	52.477	By MS/MS	By MS/MS	By MS/MS	3.3	6.4	4.7	405750000	97400000	222210000	86139000	27050000	6493400	14814000	5742600	118540000	140660000	106780000	3	6	3	12
O60739	O60739	6	2	2	Eukaryotic translation initiation factor 1b	EIF1B	sp|O60739|EIF1B_HUMAN Eukaryotic translation initiation factor 1b OS=Homo sapiens OX=9606 GN=EIF1B PE=1 SV=2	1	6	2	2	5	6	5	1	2	1	1	2	1	54.9	26.5	26.5	12.823	113	113	0	12.023	By MS/MS	By MS/MS	By matching	43.4	54.9	43.4	12915000	5017700	4447300	3449900	2583000	1003500	889460	689990	0	0	4103500	1	1	0	2
O60749	O60749	5	5	4	Sorting nexin-2	SNX2	sp|O60749|SNX2_HUMAN Sorting nexin-2 OS=Homo sapiens OX=9606 GN=SNX2 PE=1 SV=2	1	5	5	4	5	5	3	5	5	3	4	4	2	11.9	11.9	9.8	58.47	519	519	0	37.341	By MS/MS	By MS/MS	By MS/MS	11.9	11.9	6.2	320790000	118100000	130220000	72475000	11881000	4373900	4823100	2684200	118690000	98922000	88655000	4	4	3	11
O60762;O14466	O60762	5;1	5;1	5;1	Dolichol-phosphate mannosyltransferase subunit 1	DPM1	sp|O60762|DPM1_HUMAN Dolichol-phosphate mannosyltransferase subunit 1 OS=Homo sapiens OX=9606 GN=DPM1 PE=1 SV=1	2	5	5	5	1	4	4	1	4	4	1	4	4	21.9	21.9	21.9	29.634	260	260;236	0	38.455	By matching	By MS/MS	By MS/MS	3.1	19.2	18.8	235940000	3429300	126310000	106200000	14746000	214330	7894300	6637400	0	106290000	118930000	0	2	4	6
O60763;REV__Q5VZ89	O60763	21;1	21;1	21;1	General vesicular transport factor p115	USO1	sp|O60763|USO1_HUMAN General vesicular transport factor p115 OS=Homo sapiens OX=9606 GN=USO1 PE=1 SV=2	2	21	21	21	19	21	18	19	21	18	19	21	18	29.5	29.5	29.5	107.89	962	962;1909	0	220.89	By MS/MS	By MS/MS	By MS/MS	27.7	29.5	26.4	1632000000	443670000	599780000	588530000	37953000	10318000	13948000	13687000	441460000	434230000	737640000	14	18	19	51
O60826	O60826	2	2	2	Coiled-coil domain-containing protein 22	CCDC22	sp|O60826|CCD22_HUMAN Coiled-coil domain-containing protein 22 OS=Homo sapiens OX=9606 GN=CCDC22 PE=1 SV=1	1	2	2	2	2	2	2	2	2	2	2	2	2	4.9	4.9	4.9	70.755	627	627	0.00071633	10.811	By MS/MS	By matching	By MS/MS	4.9	4.9	4.9	52139000	16055000	25001000	11084000	1448300	445970	694460	307880	0	0	13183000	1	0	0	1
O60832	O60832	21	21	21	H/ACA ribonucleoprotein complex subunit 4	DKC1	sp|O60832|DKC1_HUMAN H/ACA ribonucleoprotein complex subunit DKC1 OS=Homo sapiens OX=9606 GN=DKC1 PE=1 SV=3	1	21	21	21	21	20	20	21	20	20	21	20	20	46.5	46.5	46.5	57.673	514	514	0	250.06	By MS/MS	By MS/MS	By MS/MS	46.5	46.5	46.3	3640000000	1076000000	1407300000	1156700000	117420000	34710000	45396000	37312000	1077000000	1033500000	1412300000	18	18	18	54
O60841	O60841	18	18	18	Eukaryotic translation initiation factor 5B	EIF5B	sp|O60841|IF2P_HUMAN Eukaryotic translation initiation factor 5B OS=Homo sapiens OX=9606 GN=EIF5B PE=1 SV=4	1	18	18	18	18	18	18	18	18	18	18	18	18	21.8	21.8	21.8	138.83	1220	1220	0	241.48	By MS/MS	By MS/MS	By MS/MS	21.8	21.8	21.8	2297100000	786780000	1011600000	498740000	45943000	15736000	20232000	9974800	805870000	813660000	552610000	15	19	12	46
O60869	O60869	5	5	5	Endothelial differentiation-related factor 1	EDF1	sp|O60869|EDF1_HUMAN Endothelial differentiation-related factor 1 OS=Homo sapiens OX=9606 GN=EDF1 PE=1 SV=1	1	5	5	5	4	5	4	4	5	4	4	5	4	35.1	35.1	35.1	16.368	148	148	0	46.367	By MS/MS	By MS/MS	By MS/MS	29.7	35.1	29.7	1099500000	488190000	361560000	249770000	122170000	54244000	40173000	27752000	465520000	287030000	315850000	5	4	4	13
O60884	O60884	8	8	8	DnaJ homolog subfamily A member 2	DNAJA2	sp|O60884|DNJA2_HUMAN DnaJ homolog subfamily A member 2 OS=Homo sapiens OX=9606 GN=DNAJA2 PE=1 SV=1	1	8	8	8	8	5	7	8	5	7	8	5	7	31.1	31.1	31.1	45.745	412	412	0	99.633	By MS/MS	By MS/MS	By MS/MS	31.1	18.7	28.6	894740000	390720000	235280000	268740000	40670000	17760000	10694000	12216000	345420000	252670000	296520000	6	4	5	15
O60885;Q15059;F1R5H6;Q58F21	O60885	5;2;2;1	5;2;2;1	5;2;2;1	Bromodomain-containing protein 4	BRD4	sp|O60885|BRD4_HUMAN Bromodomain-containing protein 4 OS=Homo sapiens OX=9606 GN=BRD4 PE=1 SV=2	4	5	5	5	4	5	4	4	5	4	4	5	4	4.3	4.3	4.3	152.22	1362	1362;726;1444;947	0	29.224	By MS/MS	By MS/MS	By MS/MS	3.5	4.3	3.5	147650000	51809000	62782000	33054000	3075900	1079400	1308000	688630	56132000	45328000	38826000	2	3	1	6
O60888	O60888	5	5	5	Protein CutA	CUTA	sp|O60888|CUTA_HUMAN Protein CutA OS=Homo sapiens OX=9606 GN=CUTA PE=1 SV=2	1	5	5	5	5	5	5	5	5	5	5	5	5	40.8	40.8	40.8	19.116	179	179	0	72.37	By MS/MS	By MS/MS	By MS/MS	40.8	40.8	40.8	2670000000	1066200000	1098700000	505190000	445010000	177690000	183110000	84198000	1082000000	910720000	534600000	6	6	3	15
O60925	O60925	5	5	5	Prefoldin subunit 1	PFDN1	sp|O60925|PFD1_HUMAN Prefoldin subunit 1 OS=Homo sapiens OX=9606 GN=PFDN1 PE=1 SV=2	1	5	5	5	5	5	4	5	5	4	5	5	4	50.8	50.8	50.8	14.21	122	122	0	44.533	By MS/MS	By MS/MS	By MS/MS	50.8	50.8	44.3	614780000	274650000	232680000	107450000	76847000	34331000	29086000	13431000	264060000	168820000	151770000	5	4	1	10
O75063;Q5RH51	O75063;Q5RH51	2;1	2;1	2;1	Glycosaminoglycan xylosylkinase	FAM20B;fam20b	sp|O75063|XYLK_HUMAN Glycosaminoglycan xylosylkinase OS=Homo sapiens OX=9606 GN=FAM20B PE=1 SV=1;sp|Q5RH51|XYLK_DANRE Glycosaminoglycan xylosylkinase OS=Danio rerio OX=7955 GN=fam20b PE=2 SV=1	2	2	2	2	1	2	2	1	2	2	1	2	2	4.9	4.9	4.9	46.432	409	409;409	0	11.839	By matching	By MS/MS	By MS/MS	2.4	4.9	4.9	59482000	5064200	25286000	29132000	3130600	266540	1330900	1533200	0	20093000	34357000	0	0	2	2
O75083;Q5RKI0	O75083	18;8	18;8	18;8	WD repeat-containing protein 1	WDR1	sp|O75083|WDR1_HUMAN WD repeat-containing protein 1 OS=Homo sapiens OX=9606 GN=WDR1 PE=1 SV=4	2	18	18	18	16	16	18	16	16	18	16	16	18	50.3	50.3	50.3	66.193	606	606;606	0	247.23	By MS/MS	By MS/MS	By MS/MS	45.4	43.2	50.3	4189900000	1186200000	1631200000	1372500000	139660000	39540000	54372000	45751000	1272000000	1319600000	1494300000	20	23	22	65
O75131;Q96FN4;Q8IYJ1;Q96A23;O95741;Q86YQ8;Q9HCH3;Q9UBL6	O75131	15;1;1;1;1;1;1;1	15;1;1;1;1;1;1;1	15;1;1;1;1;1;1;1	Copine-3	CPNE3	sp|O75131|CPNE3_HUMAN Copine-3 OS=Homo sapiens OX=9606 GN=CPNE3 PE=1 SV=1	8	15	15	15	14	15	12	14	15	12	14	15	12	32.2	32.2	32.2	60.13	537	537;548;553;557;557;564;593;633	0	106.6	By MS/MS	By MS/MS	By MS/MS	29.8	32.2	26.1	962630000	319620000	436800000	206210000	40110000	13317000	18200000	8592000	319670000	324310000	262950000	9	11	4	24
O75151;Q9UPP1;Q6P949	O75151;Q9UPP1;Q6P949	2;1;1	2;1;1	2;1;1	Lysine-specific demethylase PHF2;Histone lysine demethylase PHF8;Lysine-specific demethylase phf2	Phf2;PHF2;PHF8;phf2	sp|O75151|PHF2_HUMAN Lysine-specific demethylase PHF2 OS=Homo sapiens OX=9606 GN=PHF2 PE=1 SV=4;sp|Q9UPP1|PHF8_HUMAN Histone lysine demethylase PHF8 OS=Homo sa	4	2	2	2	2	2	2	2	2	2	2	2	2	1.9	1.9	1.9	120.81	1096	1096;1096;1060;1063	0	13.219	By MS/MS	By matching	By MS/MS	1.9	1.9	1.9	59952000	16796000	20630000	22526000	1275600	357350	438940	479280	19335000	0	24254000	1	0	1	2
O75152;A0A1B0GTU1	O75152;A0A1B0GTU1	4;2	4;2	4;2	Zinc finger CCCH domain-containing protein 11A	ZC3H11A	sp|O75152|ZC11A_HUMAN Zinc finger CCCH domain-containing protein 11A OS=Homo sapiens OX=9606 GN=ZC3H11A PE=1 SV=3;sp|A0A1B0GTU1|ZC11B_HUMAN Zinc finger CCCH domain-containing protein 11B OS=Homo sapiens OX=9606 GN=ZC3H11B PE=4 SV=1	2	4	4	4	4	4	4	4	4	4	4	4	4	7.2	7.2	7.2	89.13	810	810;805	0	27.702	By MS/MS	By MS/MS	By MS/MS	7.2	7.2	7.2	156670000	51300000	52042000	53330000	3730300	1221400	1239100	1269800	54299000	38632000	62552000	2	2	3	7
O75153	O75153	9	9	9	Clustered mitochondria protein homolog	CLUH	sp|O75153|CLU_HUMAN Clustered mitochondria protein homolog OS=Homo sapiens OX=9606 GN=CLUH PE=1 SV=2	1	9	9	9	6	9	6	6	9	6	6	9	6	8.9	8.9	8.9	146.67	1309	1309	0	60.497	By MS/MS	By MS/MS	By MS/MS	5.9	8.9	4.6	325270000	88649000	200250000	36367000	4783300	1303700	2944900	534810	109110000	121200000	58393000	6	8	1	15
O75157	O75157	2	2	2	TSC22 domain family protein 2	TSC22D2	sp|O75157|T22D2_HUMAN TSC22 domain family protein 2 OS=Homo sapiens OX=9606 GN=TSC22D2 PE=1 SV=3	1	2	2	2	2	2	1	2	2	1	2	2	1	3.2	3.2	3.2	79.227	780	780	0	14.805	By MS/MS	By MS/MS	By MS/MS	3.2	3.2	1.5	49289000	23665000	18649000	6975100	4107400	1972100	1554100	581260	23735000	14533000	0	1	1	0	2
O75190;Q6AYU3;Q8WWF6;Q8NHS0;Q7Z6W7;P25686	O75190;Q6AYU3	4;3;1;1;1;1	4;3;1;1;1;1	4;3;1;1;1;1	DnaJ homolog subfamily B member 6	DNAJB6;Dnajb6	sp|O75190|DNJB6_HUMAN DnaJ homolog subfamily B member 6 OS=Homo sapiens OX=9606 GN=DNAJB6 PE=1 SV=2;sp|Q6AYU3|DNJB6_RAT DnaJ homolog subfamily B member 6 OS=Rattus norvegicus OX=10116 GN=Dnajb6 PE=1 SV=1	6	4	4	4	4	4	4	4	4	4	4	4	4	16.3	16.3	16.3	36.087	326	326;357;145;232;309;324	0	24.995	By MS/MS	By MS/MS	By MS/MS	16.3	16.3	16.3	194450000	70589000	79332000	44526000	14957000	5429900	6102500	3425100	69713000	67338000	48618000	1	2	2	5
O75223	O75223	3	3	3	Gamma-glutamylcyclotransferase	GGCT	sp|O75223|GGCT_HUMAN Gamma-glutamylcyclotransferase OS=Homo sapiens OX=9606 GN=GGCT PE=1 SV=1	1	3	3	3	3	3	2	3	3	2	3	3	2	24.5	24.5	24.5	21.007	188	188	0	28.553	By MS/MS	By MS/MS	By MS/MS	24.5	24.5	12.2	238200000	90880000	94599000	52721000	18323000	6990800	7276800	4055500	87648000	70958000	69057000	3	1	1	5
O75251;Q6G389;Q6FZZ0;B4RCM8	O75251;Q6G389;Q6FZZ0;B4RCM8	2;1;1;1	2;1;1;1	2;1;1;1	NADH dehydrogenase [ubiquinone] iron-sulfur protein 7, mitochondrial	NDUFS7	sp|O75251|NDUS7_HUMAN NADH dehydrogenase [ubiquinone] iron-sulfur protein 7, mitochondrial OS=Homo sapiens OX=9606 GN=NDUFS7 PE=1 SV=3;sp|Q6G389|NUOB_BARHE NADH-quinone oxidoreductase subunit B OS=Bartonella henselae (strain ATCC 49882 / DSM 28221 / Housto	4	2	2	2	2	0	2	2	0	2	2	0	2	8.9	8.9	8.9	23.563	213	213;193;193;193	0	11.833	By MS/MS		By MS/MS	8.9	0	8.9	47139000	21033000	0	26106000	4713900	2103300	0	2610600	21226000	0	30859000	1	0	1	2
O75306	O75306	4	4	4	NADH dehydrogenase [ubiquinone] iron-sulfur protein 2, mitochondrial	NDUFS2	sp|O75306|NDUS2_HUMAN NADH dehydrogenase [ubiquinone] iron-sulfur protein 2, mitochondrial OS=Homo sapiens OX=9606 GN=NDUFS2 PE=1 SV=2	1	4	4	4	3	3	4	3	3	4	3	3	4	13	13	13	52.545	463	463	0	37.912	By MS/MS	By MS/MS	By MS/MS	9.9	9.9	13	242130000	55445000	99229000	87453000	9685100	2217800	3969200	3498100	60898000	85737000	90530000	2	3	3	8
O75312	O75312	7	7	7	Zinc finger protein ZPR1	ZPR1	sp|O75312|ZPR1_HUMAN Zinc finger protein ZPR1 OS=Homo sapiens OX=9606 GN=ZPR1 PE=1 SV=1	1	7	7	7	6	6	6	6	6	6	6	6	6	16.8	16.8	16.8	50.925	459	459	0	52.623	By MS/MS	By MS/MS	By MS/MS	14.4	14.4	15.3	280000000	117150000	103770000	59073000	10769000	4505900	3991300	2272000	118130000	77831000	72715000	6	4	4	14
O75323;O55126	O75323;O55126	4;2	4;2	4;2	Protein NipSnap homolog 2	GBAS;Gbas	sp|O75323|NIPS2_HUMAN Protein NipSnap homolog 2 OS=Homo sapiens OX=9606 GN=NIPSNAP2 PE=1 SV=1;sp|O55126|NIPS2_MOUSE Protein NipSnap homolog 2 OS=Mus musculus OX=10090 GN=Nipsnap2 PE=1 SV=1	2	4	4	4	3	4	4	3	4	4	3	4	4	20.6	20.6	20.6	33.742	286	286;281	0	25.647	By MS/MS	By matching	By MS/MS	15	20.6	20.6	204950000	34397000	61869000	108680000	12809000	2149800	3866800	6792500	53387000	50181000	108540000	1	0	4	5
O75330	O75330	3	3	3	Hyaluronan mediated motility receptor	HMMR	sp|O75330|HMMR_HUMAN Hyaluronan mediated motility receptor OS=Homo sapiens OX=9606 GN=HMMR PE=1 SV=2	1	3	3	3	3	3	2	3	3	2	3	3	2	6.5	6.5	6.5	84.099	724	724	0	17.454	By MS/MS	By MS/MS	By matching	6.5	6.5	4.1	36444000	9593800	19939000	6911300	809870	213200	443090	153580	0	15613000	0	1	1	0	2
O75340	O75340	6	6	6	Programmed cell death protein 6	PDCD6	sp|O75340|PDCD6_HUMAN Programmed cell death protein 6 OS=Homo sapiens OX=9606 GN=PDCD6 PE=1 SV=1	1	6	6	6	4	6	5	4	6	5	4	6	5	41.9	41.9	41.9	21.868	191	191	0	48.603	By MS/MS	By MS/MS	By MS/MS	33	41.9	37.2	602860000	173760000	266800000	162310000	54806000	15796000	24254000	14756000	195010000	190700000	190010000	3	5	3	11
O75347	O75347	7	7	7	Tubulin-specific chaperone A	TBCA	sp|O75347|TBCA_HUMAN Tubulin-specific chaperone A OS=Homo sapiens OX=9606 GN=TBCA PE=1 SV=3	1	7	7	7	6	7	6	6	7	6	6	7	6	51.9	51.9	51.9	12.855	108	108	0	94.527	By MS/MS	By MS/MS	By MS/MS	42.6	51.9	42.6	3189100000	1383800000	1161300000	644000000	531520000	230630000	193550000	107330000	1394300000	984520000	680300000	9	9	6	24
O75348	O75348	2	2	2	V-type proton ATPase subunit G 1	ATP6V1G1	sp|O75348|VATG1_HUMAN V-type proton ATPase subunit G 1 OS=Homo sapiens OX=9606 GN=ATP6V1G1 PE=1 SV=3	1	2	2	2	2	2	2	2	2	2	2	2	2	28.8	28.8	28.8	13.757	118	118	0	40.83	By MS/MS	By MS/MS	By MS/MS	28.8	28.8	28.8	258370000	88132000	91102000	79136000	36910000	12590000	13015000	11305000	78725000	75078000	99793000	1	1	2	4
O75352	O75352	3	3	3	Mannose-P-dolichol utilization defect 1 protein	MPDU1	sp|O75352|MPU1_HUMAN Mannose-P-dolichol utilization defect 1 protein OS=Homo sapiens OX=9606 GN=MPDU1 PE=1 SV=2	1	3	3	3	3	3	3	3	3	3	3	3	3	13.8	13.8	13.8	26.638	247	247	0	19.871	By matching	By MS/MS	By MS/MS	13.8	13.8	13.8	230190000	34859000	98835000	96499000	57548000	8714800	24709000	24125000	34825000	75073000	117130000	0	2	2	4
O75367;Q9P0M6	O75367	14;2	14;2	14;2	Core histone macro-H2A.1	H2AFY	sp|O75367|H2AY_HUMAN Core histone macro-H2A.1 OS=Homo sapiens OX=9606 GN=H2AFY PE=1 SV=4	2	14	14	14	12	14	13	12	14	13	12	14	13	47	47	47	39.617	372	372;372	0	199.16	By MS/MS	By MS/MS	By MS/MS	41.9	47	44.4	3870500000	864490000	1676300000	1329700000	215030000	48027000	93127000	73874000	919370000	1286200000	1548500000	9	15	14	38
O75368;Q9JJU8	O75368;Q9JJU8	5;3	5;3	5;3	SH3 domain-binding glutamic acid-rich-like protein	SH3BGRL;Sh3bgrl	sp|O75368|SH3L1_HUMAN SH3 domain-binding glutamic acid-rich-like protein OS=Homo sapiens OX=9606 GN=SH3BGRL PE=1 SV=1;sp|Q9JJU8|SH3L1_MOUSE SH3 domain-binding glutamic acid-rich-like protein OS=Mus musculus OX=10090 GN=Sh3bgrl PE=1 SV=1	2	5	5	5	4	5	5	4	5	5	4	5	5	70.2	70.2	70.2	12.774	114	114;114	0	48.194	By MS/MS	By MS/MS	By MS/MS	47.4	70.2	70.2	831620000	329410000	311900000	190310000	103950000	41176000	38988000	23789000	342310000	227350000	230340000	3	3	4	10
O75369;Q9MZD2	O75369	48;3	40;3	40;3	Filamin-B	FLNB	sp|O75369|FLNB_HUMAN Filamin-B OS=Homo sapiens OX=9606 GN=FLNB PE=1 SV=2	2	48	40	40	44	41	42	38	34	36	38	34	36	26.6	23.3	23.3	278.16	2602	2602;294	0	314.21	By MS/MS	By MS/MS	By MS/MS	24.8	23.3	24	2145800000	656430000	782640000	706730000	15111000	4622700	5511600	4977000	642750000	664390000	797920000	25	23	28	76
O75380	O75380	3	3	3	NADH dehydrogenase [ubiquinone] iron-sulfur protein 6, mitochondrial	NDUFS6	sp|O75380|NDUS6_HUMAN NADH dehydrogenase [ubiquinone] iron-sulfur protein 6, mitochondrial OS=Homo sapiens OX=9606 GN=NDUFS6 PE=1 SV=1	1	3	3	3	3	3	3	3	3	3	3	3	3	33.1	33.1	33.1	13.711	124	124	0	34.219	By MS/MS	By MS/MS	By MS/MS	33.1	33.1	33.1	332200000	136150000	112130000	83927000	41526000	17019000	14016000	10491000	138550000	89002000	96222000	4	3	4	11
O75381	O75381	2	2	2	Peroxisomal membrane protein PEX14	PEX14	sp|O75381|PEX14_HUMAN Peroxisomal membrane protein PEX14 OS=Homo sapiens OX=9606 GN=PEX14 PE=1 SV=1	1	2	2	2	1	1	1	1	1	1	1	1	1	9.5	9.5	9.5	41.236	377	377	0.00071865	10.925	By matching	By MS/MS	By MS/MS	3.2	3.2	6.4	23652000	6901500	10750000	6000600	1576800	460100	716690	400040	0	0	7137300	0	1	1	2
O75390	O75390	14	14	14	Citrate synthase, mitochondrial	CS	sp|O75390|CISY_HUMAN Citrate synthase, mitochondrial OS=Homo sapiens OX=9606 GN=CS PE=1 SV=2	1	14	14	14	14	14	13	14	14	13	14	14	13	40.1	40.1	40.1	51.712	466	466	0	214.81	By MS/MS	By MS/MS	By MS/MS	40.1	40.1	31.8	6038100000	1724800000	2441600000	1871700000	317800000	90780000	128510000	98508000	1712400000	1949600000	2200900000	14	15	11	40
O75396	O75396	5	5	5	Vesicle-trafficking protein SEC22b	SEC22B	sp|O75396|SC22B_HUMAN Vesicle-trafficking protein SEC22b OS=Homo sapiens OX=9606 GN=SEC22B PE=1 SV=4	1	5	5	5	4	5	4	4	5	4	4	5	4	29.3	29.3	29.3	24.593	215	215	0	62.487	By MS/MS	By MS/MS	By MS/MS	24.7	29.3	24.7	386270000	74941000	166970000	144360000	27590000	5352900	11926000	10311000	86358000	101160000	189870000	1	3	4	8
O75400	O75400	9	9	9	Pre-mRNA-processing factor 40 homolog A	PRPF40A	sp|O75400|PR40A_HUMAN Pre-mRNA-processing factor 40 homolog A OS=Homo sapiens OX=9606 GN=PRPF40A PE=1 SV=2	1	9	9	9	6	7	7	6	7	7	6	7	7	11.6	11.6	11.6	108.8	957	957	0	66.95	By MS/MS	By MS/MS	By MS/MS	8.4	9.7	9.2	575640000	197230000	205480000	172940000	17444000	5976600	6226600	5240500	209690000	161540000	192590000	5	6	6	17
O75419;Q9Z1X9	O75419	7;2	7;2	7;2	Cell division control protein 45 homolog	CDC45	sp|O75419|CDC45_HUMAN Cell division control protein 45 homolog OS=Homo sapiens OX=9606 GN=CDC45 PE=1 SV=1	2	7	7	7	5	6	4	5	6	4	5	6	4	14.8	14.8	14.8	65.568	566	566;566	0	55.632	By MS/MS	By MS/MS	By MS/MS	10.1	13.1	8.5	243030000	102620000	121480000	18925000	9347400	3947100	4672500	727870	70385000	101860000	48015000	1	5	2	8
O75431	O75431	4	4	4	Metaxin-2	MTX2	sp|O75431|MTX2_HUMAN Metaxin-2 OS=Homo sapiens OX=9606 GN=MTX2 PE=1 SV=1	1	4	4	4	4	4	4	4	4	4	4	4	4	27.8	27.8	27.8	29.763	263	263	0	77.485	By MS/MS	By MS/MS	By MS/MS	27.8	27.8	27.8	361830000	100800000	140260000	120760000	32893000	9163600	12751000	10979000	101890000	113510000	138880000	3	3	3	9
O75436;Q4G0F5	O75436	8;1	8;1	8;1	Vacuolar protein sorting-associated protein 26A	VPS26A	sp|O75436|VP26A_HUMAN Vacuolar protein sorting-associated protein 26A OS=Homo sapiens OX=9606 GN=VPS26A PE=1 SV=2	2	8	8	8	7	7	6	7	7	6	7	7	6	30	30	30	38.169	327	327;336	0	70.651	By MS/MS	By MS/MS	By MS/MS	26.3	26.3	22.6	682920000	195440000	268320000	219160000	35943000	10286000	14122000	11535000	203180000	217260000	194260000	5	7	6	18
O75439	O75439	12	11	11	Mitochondrial-processing peptidase subunit beta	PMPCB	sp|O75439|MPPB_HUMAN Mitochondrial-processing peptidase subunit beta OS=Homo sapiens OX=9606 GN=PMPCB PE=1 SV=2	1	12	11	11	10	12	11	10	11	11	10	11	11	35.2	33.7	33.7	54.366	489	489	0	136.78	By MS/MS	By MS/MS	By MS/MS	29.9	35.2	33.7	1086200000	284340000	363760000	438130000	41778000	10936000	13991000	16851000	311430000	278220000	500640000	5	7	12	24
O75459	O75459	2	2	2	P antigen family member 1	PAGE1	sp|O75459|PAGE1_HUMAN P antigen family member 1 OS=Homo sapiens OX=9606 GN=PAGE1 PE=1 SV=2	1	2	2	2	2	1	1	2	1	1	2	1	1	25.3	25.3	25.3	16.15	146	146	0	69.063	By MS/MS	By matching	By matching	25.3	13	13	144320000	81180000	41434000	21706000	28864000	16236000	8286700	4341200	88798000	28202000	22443000	3	0	0	3
O75475;Q5XXA9	O75475;Q5XXA9	6;4	5;3	5;3	PC4 and SFRS1-interacting protein	PSIP1	sp|O75475|PSIP1_HUMAN PC4 and SFRS1-interacting protein OS=Homo sapiens OX=9606 GN=PSIP1 PE=1 SV=1;sp|Q5XXA9|PSIP1_CHICK Lens epithelium-derived growth factor OS=Gallus gallus OX=9031 GN=PSIP1 PE=2 SV=1	2	6	5	5	6	6	6	5	5	5	5	5	5	14	12.5	12.5	60.103	530	530;579	0	40.225	By MS/MS	By MS/MS	By MS/MS	14	14	14	518240000	166020000	204920000	147300000	18508000	5929100	7318500	5260800	180190000	150590000	170900000	4	4	6	14
O75489	O75489	10	10	10	NADH dehydrogenase [ubiquinone] iron-sulfur protein 3, mitochondrial	NDUFS3	sp|O75489|NDUS3_HUMAN NADH dehydrogenase [ubiquinone] iron-sulfur protein 3, mitochondrial OS=Homo sapiens OX=9606 GN=NDUFS3 PE=1 SV=1	1	10	10	10	8	10	9	8	10	9	8	10	9	48.5	48.5	48.5	30.241	264	264	0	98.931	By MS/MS	By MS/MS	By MS/MS	36.7	48.5	43.2	1365000000	330260000	503790000	530990000	80296000	19427000	29634000	31235000	365490000	376570000	614260000	5	5	6	16
O75494;Q8WXF0	O75494	4;1	4;1	4;1	Serine/arginine-rich splicing factor 10	SRSF10	sp|O75494|SRS10_HUMAN Serine/arginine-rich splicing factor 10 OS=Homo sapiens OX=9606 GN=SRSF10 PE=1 SV=1	2	4	4	4	4	4	4	4	4	4	4	4	4	17.2	17.2	17.2	31.3	262	262;261	0	50.124	By MS/MS	By MS/MS	By MS/MS	17.2	17.2	17.2	1102600000	314570000	396980000	391010000	122510000	34952000	44109000	43446000	313730000	221340000	368660000	4	3	4	11
O75496	O75496	2	2	2	Geminin	GMNN	sp|O75496|GEMI_HUMAN Geminin OS=Homo sapiens OX=9606 GN=GMNN PE=1 SV=1	1	2	2	2	2	2	0	2	2	0	2	2	0	16.7	16.7	16.7	23.565	209	209	0	17.802	By MS/MS	By MS/MS		16.7	16.7	0	96914000	55986000	40928000	0	13845000	7997900	5846900	0	55660000	32374000	0	2	2	0	4
O75506	O75506	3	3	3	Heat shock factor-binding protein 1	HSBP1	sp|O75506|HSBP1_HUMAN Heat shock factor-binding protein 1 OS=Homo sapiens OX=9606 GN=HSBP1 PE=1 SV=1	1	3	3	3	2	3	1	2	3	1	2	3	1	57.9	57.9	57.9	8.5435	76	76	0	73.195	By MS/MS	By MS/MS	By matching	57.9	57.9	25	241850000	107490000	107500000	26860000	48370000	21497000	21501000	5372000	120150000	71518000	0	2	2	0	4
O75521	O75521	7	7	7	Enoyl-CoA delta isomerase 2, mitochondrial	ECI2	sp|O75521|ECI2_HUMAN Enoyl-CoA delta isomerase 2, mitochondrial OS=Homo sapiens OX=9606 GN=ECI2 PE=1 SV=4	1	7	7	7	5	6	6	5	6	6	5	6	6	28.9	28.9	28.9	43.585	394	394	0	77.031	By MS/MS	By MS/MS	By MS/MS	21.8	22.8	25.9	533210000	138260000	198800000	196150000	28064000	7276900	10463000	10324000	143100000	135910000	248230000	3	2	5	10
O75530	O75530	3	3	3	Polycomb protein EED	EED	sp|O75530|EED_HUMAN Polycomb protein EED OS=Homo sapiens OX=9606 GN=EED PE=1 SV=2	1	3	3	3	2	3	3	2	3	3	2	3	3	8.2	8.2	8.2	50.197	441	441	0	18.626	By MS/MS	By MS/MS	By MS/MS	5.2	8.2	8.2	52657000	12412000	25532000	14713000	2106300	496490	1021300	588500	17303000	16441000	16160000	1	2	2	5
O75531	O75531	7	7	7	Barrier-to-autointegration factor;Barrier-to-autointegration factor, N-terminally processed	BANF1	sp|O75531|BAF_HUMAN Barrier-to-autointegration factor OS=Homo sapiens OX=9606 GN=BANF1 PE=1 SV=1	1	7	7	7	7	7	6	7	7	6	7	7	6	68.5	68.5	68.5	10.058	89	89	0	86.267	By MS/MS	By MS/MS	By MS/MS	68.5	68.5	64	4749900000	1841700000	1830600000	1077600000	791660000	306950000	305110000	179590000	1746300000	1310200000	1280800000	9	8	7	24
O75533	O75533	40	40	40	Splicing factor 3B subunit 1	SF3B1	sp|O75533|SF3B1_HUMAN Splicing factor 3B subunit 1 OS=Homo sapiens OX=9606 GN=SF3B1 PE=1 SV=3	1	40	40	40	34	39	38	34	39	38	34	39	38	45.5	45.5	45.5	145.83	1304	1304	0	323.31	By MS/MS	By MS/MS	By MS/MS	39.9	44.4	44.2	4874200000	1101700000	2109600000	1663000000	78617000	17769000	34026000	26822000	1202200000	1587700000	1929600000	26	34	38	98
O75534	O75534	23	23	23	Cold shock domain-containing protein E1	CSDE1	sp|O75534|CSDE1_HUMAN Cold shock domain-containing protein E1 OS=Homo sapiens OX=9606 GN=CSDE1 PE=1 SV=2	1	23	23	23	22	20	20	22	20	20	22	20	20	32.7	32.7	32.7	88.884	798	798	0	246.36	By MS/MS	By MS/MS	By MS/MS	31.7	29.4	28.4	1743600000	630070000	755770000	357810000	37905000	13697000	16430000	7778600	639330000	591140000	403670000	19	16	12	47
O75569	O75569	3	3	3	Interferon-inducible double-stranded RNA-dependent protein kinase activator A	PRKRA	sp|O75569|PRKRA_HUMAN Interferon-inducible double-stranded RNA-dependent protein kinase activator A OS=Homo sapiens OX=9606 GN=PRKRA PE=1 SV=1	1	3	3	3	3	3	3	3	3	3	3	3	3	15.7	15.7	15.7	34.404	313	313	0	29.169	By MS/MS	By MS/MS	By MS/MS	15.7	15.7	15.7	175610000	63740000	54514000	57352000	12543000	4552800	3893900	4096500	63327000	43292000	68024000	4	3	4	11
O75607	O75607	5	5	5	Nucleoplasmin-3	NPM3	sp|O75607|NPM3_HUMAN Nucleoplasmin-3 OS=Homo sapiens OX=9606 GN=NPM3 PE=1 SV=3	1	5	5	5	5	5	5	5	5	5	5	5	5	53.9	53.9	53.9	19.343	178	178	0	89.81	By MS/MS	By MS/MS	By MS/MS	53.9	53.9	53.9	815640000	336430000	331630000	147580000	101960000	42054000	41454000	18447000	318800000	280280000	167250000	5	5	4	14
O75608	O75608	6	6	6	Acyl-protein thioesterase 1	LYPLA1	sp|O75608|LYPA1_HUMAN Acyl-protein thioesterase 1 OS=Homo sapiens OX=9606 GN=LYPLA1 PE=1 SV=1	1	6	6	6	5	5	5	5	5	5	5	5	5	43	43	43	24.669	230	230	0	71.236	By MS/MS	By MS/MS	By MS/MS	39.6	39.6	37	1136200000	348150000	484050000	304000000	94683000	29012000	40337000	25333000	340540000	391780000	356440000	3	5	4	12
O75643	O75643	65	65	65	U5 small nuclear ribonucleoprotein 200 kDa helicase	SNRNP200	sp|O75643|U520_HUMAN U5 small nuclear ribonucleoprotein 200 kDa helicase OS=Homo sapiens OX=9606 GN=SNRNP200 PE=1 SV=2	1	65	65	65	59	64	60	59	64	60	59	64	60	40.8	40.8	40.8	244.5	2136	2136	0	323.31	By MS/MS	By MS/MS	By MS/MS	37.5	40.3	39	8160800000	2295300000	3341700000	2523700000	69159000	19452000	28320000	21388000	2329800000	2562500000	3013100000	47	64	65	176
O75663	O75663	7	7	7	TIP41-like protein	TIPRL	sp|O75663|TIPRL_HUMAN TIP41-like protein OS=Homo sapiens OX=9606 GN=TIPRL PE=1 SV=2	1	7	7	7	6	7	7	6	7	7	6	7	7	39.7	39.7	39.7	31.444	272	272	0	52.995	By MS/MS	By MS/MS	By MS/MS	34.2	39.7	39.7	573200000	167080000	262840000	143270000	35825000	10443000	16428000	8954500	169180000	205640000	168490000	5	7	6	18
O75683	O75683	3	3	3	Surfeit locus protein 6	SURF6	sp|O75683|SURF6_HUMAN Surfeit locus protein 6 OS=Homo sapiens OX=9606 GN=SURF6 PE=1 SV=3	1	3	3	3	3	3	3	3	3	3	3	3	3	11.4	11.4	11.4	41.45	361	361	0	22.998	By MS/MS	By MS/MS	By MS/MS	11.4	11.4	11.4	190820000	74480000	59254000	57085000	12721000	4965300	3950200	3805700	70835000	47307000	70635000	3	2	1	6
O75691;Q5XG71	O75691;Q5XG71	2;2	2;2	2;2	Small subunit processome component 20 homolog	UTP20;Utp20	sp|O75691|UTP20_HUMAN Small subunit processome component 20 homolog OS=Homo sapiens OX=9606 GN=UTP20 PE=1 SV=3;sp|Q5XG71|UTP20_MOUSE Small subunit processome component 20 homolog OS=Mus musculus OX=10090 GN=Utp20 PE=1 SV=2	2	2	2	2	1	2	1	1	2	1	1	2	1	0.6	0.6	0.6	318.38	2785	2785;2788	0.0007228	11.055	By matching	By MS/MS	By matching	0.3	0.6	0.3	62188000	5477600	50888000	5822400	450640	39693	368750	42191	0	39847000	0	0	2	0	2
O75694;Q99P88	O75694;Q99P88	22;13	22;13	22;13	Nuclear pore complex protein Nup155	NUP155;Nup155	sp|O75694|NU155_HUMAN Nuclear pore complex protein Nup155 OS=Homo sapiens OX=9606 GN=NUP155 PE=1 SV=1;sp|Q99P88|NU155_MOUSE Nuclear pore complex protein Nup155 OS=Mus musculus OX=10090 GN=Nup155 PE=1 SV=1	2	22	22	22	19	21	21	19	21	21	19	21	21	23	23	23	155.2	1391	1391;1391	0	193.86	By MS/MS	By MS/MS	By MS/MS	19.5	21.5	22.3	1388600000	391010000	546560000	450990000	24361000	6859800	9588800	7912100	426090000	426230000	503090000	12	15	18	45
O75717	O75717	4	4	4	WD repeat and HMG-box DNA-binding protein 1	WDHD1	sp|O75717|WDHD1_HUMAN WD repeat and HMG-box DNA-binding protein 1 OS=Homo sapiens OX=9606 GN=WDHD1 PE=1 SV=1	1	4	4	4	4	4	3	4	4	3	4	4	3	4.2	4.2	4.2	125.97	1129	1129	0	31.48	By MS/MS	By MS/MS	By MS/MS	4.2	4.2	2.4	111720000	39744000	55178000	16799000	1893600	673620	935230	284720	36822000	40672000	25436000	3	4	1	8
O75718	O75718	2	2	2	Cartilage-associated protein	CRTAP	sp|O75718|CRTAP_HUMAN Cartilage-associated protein OS=Homo sapiens OX=9606 GN=CRTAP PE=1 SV=1	1	2	2	2	2	2	1	2	2	1	2	2	1	4.5	4.5	4.5	46.561	401	401	0.001421	10.596	By matching	By MS/MS	By matching	4.5	4.5	2.7	30826000	10807000	15624000	4394500	1233000	432290	624980	175780	10877000	12164000	0	0	2	0	2
O75792;Q2TBT5	O75792	3;1	3;1	3;1	Ribonuclease H2 subunit A	RNASEH2A	sp|O75792|RNH2A_HUMAN Ribonuclease H2 subunit A OS=Homo sapiens OX=9606 GN=RNASEH2A PE=1 SV=2	2	3	3	3	2	2	3	2	2	3	2	2	3	12.7	12.7	12.7	33.395	299	299;299	0	19.477	By MS/MS	By MS/MS	By MS/MS	10	10	12.7	112570000	19400000	22489000	70677000	7504400	1293400	1499300	4711800	48861000	45644000	26571000	2	2	3	7
O75794	O75794	5	5	5	Cell division cycle protein 123 homolog	CDC123	sp|O75794|CD123_HUMAN Cell division cycle protein 123 homolog OS=Homo sapiens OX=9606 GN=CDC123 PE=1 SV=1	1	5	5	5	4	5	3	4	5	3	4	5	3	18.2	18.2	18.2	39.134	336	336	0	38.641	By MS/MS	By MS/MS	By matching	14.6	18.2	11.3	147510000	51182000	86094000	10233000	9219300	3198900	5380900	639560	53371000	55634000	21763000	3	5	0	8
O75818	O75818	2	2	2	Ribonuclease P protein subunit p40	RPP40	sp|O75818|RPP40_HUMAN Ribonuclease P protein subunit p40 OS=Homo sapiens OX=9606 GN=RPP40 PE=1 SV=3	1	2	2	2	1	2	2	1	2	2	1	2	2	9.4	9.4	9.4	41.833	363	363	0	17.687	By matching	By MS/MS	By matching	5	9.4	9.4	73410000	8567200	44676000	20167000	3863700	450900	2351400	1061400	0	34987000	23982000	0	2	0	2
O75821	O75821	11	11	11	Eukaryotic translation initiation factor 3 subunit G	EIF3G	sp|O75821|EIF3G_HUMAN Eukaryotic translation initiation factor 3 subunit G OS=Homo sapiens OX=9606 GN=EIF3G PE=1 SV=2	1	11	11	11	11	11	10	11	11	10	11	11	10	38.8	38.8	38.8	35.611	320	320	0	323.31	By MS/MS	By MS/MS	By MS/MS	38.8	38.8	38.8	2364200000	997570000	944720000	421940000	124430000	52504000	49722000	22207000	968320000	717330000	553530000	14	13	11	38
O75822	O75822	9	9	9	Eukaryotic translation initiation factor 3 subunit J	EIF3J	sp|O75822|EIF3J_HUMAN Eukaryotic translation initiation factor 3 subunit J OS=Homo sapiens OX=9606 GN=EIF3J PE=1 SV=2	1	9	9	9	7	9	6	7	9	6	7	9	6	34.9	34.9	34.9	29.062	258	258	0	93.579	By MS/MS	By MS/MS	By MS/MS	31.4	34.9	27.1	1871800000	736900000	747440000	387420000	133700000	52635000	53389000	27673000	688790000	520740000	573450000	7	8	6	21
O75832;Q9Z2X2	O75832;Q9Z2X2	4;3	4;3	4;3	26S proteasome non-ATPase regulatory subunit 10	PSMD10;Psmd10	sp|O75832|PSD10_HUMAN 26S proteasome non-ATPase regulatory subunit 10 OS=Homo sapiens OX=9606 GN=PSMD10 PE=1 SV=1;sp|Q9Z2X2|PSD10_MOUSE 26S proteasome non-ATPase regulatory subunit 10 OS=Mus musculus OX=10090 GN=Psmd10 PE=1 SV=3	2	4	4	4	2	4	3	2	4	3	2	4	3	21.2	21.2	21.2	24.428	226	226;231	0	47.289	By MS/MS	By MS/MS	By MS/MS	11.9	21.2	18.1	310900000	94021000	147570000	69308000	25908000	7835100	12298000	5775600	124270000	93410000	74329000	3	4	1	8
O75844	O75844	5	5	5	CAAX prenyl protease 1 homolog	ZMPSTE24	sp|O75844|FACE1_HUMAN CAAX prenyl protease 1 homolog OS=Homo sapiens OX=9606 GN=ZMPSTE24 PE=1 SV=2	1	5	5	5	5	5	5	5	5	5	5	5	5	13.3	13.3	13.3	54.812	475	475	0	47.335	By MS/MS	By MS/MS	By MS/MS	13.3	13.3	13.3	309270000	56263000	126820000	126180000	16277000	2961200	6674700	6641200	52659000	95183000	156030000	3	4	6	13
O75874	O75874	9	9	9	Isocitrate dehydrogenase [NADP] cytoplasmic	IDH1	sp|O75874|IDHC_HUMAN Isocitrate dehydrogenase [NADP] cytoplasmic OS=Homo sapiens OX=9606 GN=IDH1 PE=1 SV=2	1	9	9	9	9	9	8	9	9	8	9	9	8	24.6	24.6	24.6	46.659	414	414	0	68.361	By MS/MS	By MS/MS	By MS/MS	24.6	24.6	21.5	865420000	265630000	361370000	238420000	34617000	10625000	14455000	9537000	280220000	279080000	272880000	8	6	5	19
O75907	O75907	2	2	2	Diacylglycerol O-acyltransferase 1	DGAT1	sp|O75907|DGAT1_HUMAN Diacylglycerol O-acyltransferase 1 OS=Homo sapiens OX=9606 GN=DGAT1 PE=1 SV=2	1	2	2	2	1	1	2	1	1	2	1	1	2	8.2	8.2	8.2	55.278	488	488	0	14.132	By matching	By matching	By MS/MS	3.9	3.9	8.2	34300000	6408100	8113300	19778000	2286700	427200	540880	1318600	0	0	23525000	0	0	2	2
O75909;O88874	O75909;O88874	2;1	2;1	2;1	Cyclin-K	CCNK;Ccnk	sp|O75909|CCNK_HUMAN Cyclin-K OS=Homo sapiens OX=9606 GN=CCNK PE=1 SV=2;sp|O88874|CCNK_MOUSE Cyclin-K OS=Mus musculus OX=10090 GN=Ccnk PE=1 SV=3	2	2	2	2	2	2	2	2	2	2	2	2	2	7.4	7.4	7.4	64.239	580	580;554	0	15.165	By MS/MS	By MS/MS	By matching	7.4	7.4	7.4	159330000	55108000	55890000	48336000	7966700	2755400	2794500	2416800	53204000	48060000	55101000	2	0	0	2
O75916;P49805	O75916;P49805	2;1	2;1	2;1	Regulator of G-protein signaling 9	RGS9;Rgs9	sp|O75916|RGS9_HUMAN Regulator of G-protein signaling 9 OS=Homo sapiens OX=9606 GN=RGS9 PE=1 SV=1;sp|P49805|RGS9_RAT Regulator of G-protein signaling 9 OS=Rattus norvegicus OX=10116 GN=Rgs9 PE=2 SV=3	2	2	2	2	1	1	1	1	1	1	1	1	1	2.7	2.7	2.7	76.965	674	674;677	0.0017624	10.254	By MS/MS	By MS/MS	By matching	1.3	1.3	1.3	12716000	5722300	3662800	3330700	310140	139570	89338	81237	0	2868100	0	0	0	0	0
O75934	O75934	4	4	4	Pre-mRNA-splicing factor SPF27	BCAS2	sp|O75934|SPF27_HUMAN Pre-mRNA-splicing factor SPF27 OS=Homo sapiens OX=9606 GN=BCAS2 PE=1 SV=1	1	4	4	4	4	4	4	4	4	4	4	4	4	28.9	28.9	28.9	26.131	225	225	0	49.347	By MS/MS	By MS/MS	By MS/MS	28.9	28.9	28.9	504930000	160890000	179510000	164540000	38841000	12376000	13809000	12657000	163510000	142020000	191630000	2	3	3	8
O75935	O75935	3	3	3	Dynactin subunit 3	DCTN3	sp|O75935|DCTN3_HUMAN Dynactin subunit 3 OS=Homo sapiens OX=9606 GN=DCTN3 PE=1 SV=1	1	3	3	3	3	3	3	3	3	3	3	3	3	19.9	19.9	19.9	21.119	186	186	0	21.743	By MS/MS	By MS/MS	By MS/MS	19.9	19.9	19.9	139440000	45892000	54956000	38591000	12676000	4172000	4996000	3508200	45052000	41745000	48029000	3	1	2	6
O75937	O75937	9	9	9	DnaJ homolog subfamily C member 8	DNAJC8	sp|O75937|DNJC8_HUMAN DnaJ homolog subfamily C member 8 OS=Homo sapiens OX=9606 GN=DNAJC8 PE=1 SV=2	1	9	9	9	9	9	8	9	9	8	9	9	8	34.8	34.8	34.8	29.841	253	253	0	79.142	By MS/MS	By MS/MS	By MS/MS	34.8	34.8	34.8	1492600000	546250000	616830000	329530000	114820000	42020000	47448000	25348000	563620000	400070000	457520000	8	9	6	23
O75940	O75940	3	3	3	Survival of motor neuron-related-splicing factor 30	SMNDC1	sp|O75940|SPF30_HUMAN Survival of motor neuron-related-splicing factor 30 OS=Homo sapiens OX=9606 GN=SMNDC1 PE=1 SV=1	1	3	3	3	3	3	3	3	3	3	3	3	3	20.6	20.6	20.6	26.711	238	238	0	51.629	By MS/MS	By MS/MS	By MS/MS	20.6	20.6	20.6	309820000	138920000	113210000	57694000	34425000	15435000	12579000	6410400	149050000	87312000	59828000	3	3	2	8
O75947	O75947	6	6	6	ATP synthase subunit d, mitochondrial	ATP5H	sp|O75947|ATP5H_HUMAN ATP synthase subunit d, mitochondrial OS=Homo sapiens OX=9606 GN=ATP5H PE=1 SV=3	1	6	6	6	6	6	5	6	6	5	6	6	5	50.3	50.3	50.3	18.491	161	161	0	62.873	By MS/MS	By MS/MS	By MS/MS	50.3	50.3	46	1427900000	437800000	543780000	446370000	142790000	43780000	54378000	44637000	411720000	411280000	571520000	6	8	5	19
O75955;Q7YR41	O75955;Q7YR41	15;14	15;14	15;14	Flotillin-1	FLOT1	sp|O75955|FLOT1_HUMAN Flotillin-1 OS=Homo sapiens OX=9606 GN=FLOT1 PE=1 SV=3;sp|Q7YR41|FLOT1_PANTR Flotillin-1 OS=Pan troglodytes OX=9598 GN=FLOT1 PE=3 SV=1	2	15	15	15	15	15	14	15	15	14	15	15	14	46.8	46.8	46.8	47.355	427	427;427	0	139.41	By MS/MS	By MS/MS	By MS/MS	46.8	46.8	43.3	1114400000	322270000	377850000	414270000	41274000	11936000	13994000	15343000	322560000	297110000	491210000	7	8	12	27
O75964	O75964	4	4	4	ATP synthase subunit g, mitochondrial	ATP5L	sp|O75964|ATP5L_HUMAN ATP synthase subunit g, mitochondrial OS=Homo sapiens OX=9606 GN=ATP5L PE=1 SV=3	1	4	4	4	4	4	4	4	4	4	4	4	4	46.6	46.6	46.6	11.428	103	103	0	32.427	By MS/MS	By MS/MS	By MS/MS	46.6	46.6	46.6	644520000	139240000	250650000	254630000	107420000	23207000	41775000	42438000	123560000	188420000	326390000	1	3	3	7
O76003	O76003	12	12	12	Glutaredoxin-3	GLRX3	sp|O76003|GLRX3_HUMAN Glutaredoxin-3 OS=Homo sapiens OX=9606 GN=GLRX3 PE=1 SV=2	1	12	12	12	12	12	10	12	12	10	12	12	10	46.9	46.9	46.9	37.432	335	335	0	249.99	By MS/MS	By MS/MS	By MS/MS	46.9	46.9	42.7	4435800000	1650000000	1795400000	990410000	246430000	91668000	99742000	55023000	1610400000	1407900000	1215600000	15	15	13	43
O76021	O76021	15	15	15	Ribosomal L1 domain-containing protein 1	RSL1D1	sp|O76021|RL1D1_HUMAN Ribosomal L1 domain-containing protein 1 OS=Homo sapiens OX=9606 GN=RSL1D1 PE=1 SV=3	1	15	15	15	13	15	14	13	15	14	13	15	14	39.8	39.8	39.8	54.972	490	490	0	157.08	By MS/MS	By MS/MS	By MS/MS	35.3	39.8	38	3501800000	1037400000	1653000000	811390000	159170000	47153000	75136000	36881000	1106700000	1162900000	1027200000	13	17	14	44
O76031;Q9JHS4;Q180E8;Q4L715	O76031;Q9JHS4	8;7;1;1	8;7;1;1	8;7;1;1	ATP-dependent Clp protease ATP-binding subunit clpX-like, mitochondrial	CLPX;Clpx	sp|O76031|CLPX_HUMAN ATP-dependent Clp protease ATP-binding subunit clpX-like, mitochondrial OS=Homo sapiens OX=9606 GN=CLPX PE=1 SV=2;sp|Q9JHS4|CLPX_MOUSE ATP-dependent Clp protease ATP-binding subunit clpX-like, mitochondrial OS=Mus musculus OX=10090 GN=	4	8	8	8	6	7	8	6	7	8	6	7	8	18.8	18.8	18.8	69.223	633	633;634;416;420	0	58.958	By MS/MS	By MS/MS	By MS/MS	11.7	16	18.8	266680000	79528000	103850000	83299000	6838000	2039200	2662900	2135900	83122000	77655000	99152000	3	5	5	13
O76070;Q9NZ50	O76070	6;1	6;1	6;1	Gamma-synuclein	SNCG	sp|O76070|SYUG_HUMAN Gamma-synuclein OS=Homo sapiens OX=9606 GN=SNCG PE=1 SV=2	2	6	6	6	6	6	6	6	6	6	6	6	6	53.5	53.5	53.5	13.331	127	127;127	0	109.76	By MS/MS	By MS/MS	By MS/MS	53.5	53.5	53.5	545820000	230250000	221400000	94170000	68228000	28781000	27676000	11771000	203700000	138040000	173890000	11	6	8	25
O76071	O76071	5	5	5	Probable cytosolic iron-sulfur protein assembly protein CIAO1	CIAO1	sp|O76071|CIAO1_HUMAN Probable cytosolic iron-sulfur protein assembly protein CIAO1 OS=Homo sapiens OX=9606 GN=CIAO1 PE=1 SV=1	1	5	5	5	5	4	4	5	4	4	5	4	4	25.7	25.7	25.7	37.84	339	339	0	41.127	By MS/MS	By MS/MS	By MS/MS	25.7	19.8	19.8	197840000	75149000	80142000	42551000	12365000	4696800	5008900	2659400	74507000	61341000	52667000	4	3	1	8
Q4V326;Q13068;P0CL82;P0CL81;P0CL80;O76087;Q13065;A6NER3;A6NDE8;A1L429	Q4V326;Q13068;P0CL82;P0CL81;P0CL80;O76087;Q13065	3;3;3;3;3;3;3;1;1;1	3;3;3;3;3;3;3;1;1;1	2;2;2;2;2;2;2;0;0;0	G antigen 2E;G antigen 4;G antigen 12I;G antigen 12G;G antigen 12F;G antigen 7;G antigen 1	GAGE2E;GAGE4;GAGE12I;GAGE12G;GAGE12F;GAGE7;GAGE1	sp|Q4V326|GAG2E_HUMAN G antigen 2E OS=Homo sapiens OX=9606 GN=GAGE2E PE=3 SV=2;sp|Q13068|GAGE4_HUMAN G antigen 4 OS=Homo sapiens OX=9606 GN=GAGE4 PE=1 SV=2;sp|P0CL82|GG12I_HUMAN G antigen 12I OS=Homo sapiens OX=9606 GN=GAGE12I PE=1 SV=1;sp|P0CL81|GG12G_HUM	10	3	3	2	3	3	3	3	3	3	2	2	2	38.2	38.2	31.8	12.217	110	110;117;117;117;117;117;139;117;117;117	0	84.069	By MS/MS	By MS/MS	By MS/MS	38.2	38.2	38.2	2195700000	1057500000	838930000	299260000	548910000	264370000	209730000	74815000	955260000	624140000	417700000	7	6	4	17
O76094	O76094	10	10	10	Signal recognition particle subunit SRP72	SRP72	sp|O76094|SRP72_HUMAN Signal recognition particle subunit SRP72 OS=Homo sapiens OX=9606 GN=SRP72 PE=1 SV=3	1	10	10	10	7	8	8	7	8	8	7	8	8	19.7	19.7	19.7	74.605	671	671	0	99.404	By MS/MS	By MS/MS	By MS/MS	16.7	14.3	17.3	602490000	186880000	211720000	203890000	18257000	5663000	6415900	6178400	180710000	204670000	209800000	4	7	5	16
O94776;Q9R190;Q9BTC8;Q8K4B0	O94776;Q9R190	11;9;1;1	11;9;1;1	10;8;0;0	Metastasis-associated protein MTA2	MTA2;Mta2	sp|O94776|MTA2_HUMAN Metastasis-associated protein MTA2 OS=Homo sapiens OX=9606 GN=MTA2 PE=1 SV=1;sp|Q9R190|MTA2_MOUSE Metastasis-associated protein MTA2 OS=Mus musculus OX=10090 GN=Mta2 PE=1 SV=1	4	11	11	10	11	11	10	11	11	10	10	10	10	18.3	18.3	16.8	75.022	668	668;668;594;715	0	84.515	By MS/MS	By MS/MS	By MS/MS	18.3	18.3	16.8	1194000000	251960000	568720000	373360000	26534000	5599100	12638000	8297000	286840000	420640000	433890000	6	10	9	25
O94788;P47895;P40108;P42041	O94788	19;2;1;1	19;2;1;1	16;1;0;0	Retinal dehydrogenase 2	ALDH1A2	sp|O94788|AL1A2_HUMAN Retinal dehydrogenase 2 OS=Homo sapiens OX=9606 GN=ALDH1A2 PE=1 SV=3	4	19	19	16	18	19	17	18	19	17	15	16	14	49.8	49.8	45.4	56.723	518	518;512;496;497	0	218.81	By MS/MS	By MS/MS	By MS/MS	49.6	49.8	43.6	2692400000	845660000	1098600000	748190000	112180000	35236000	45773000	31174000	840260000	869820000	885710000	15	17	14	46
O94822	O94822	5	5	5	E3 ubiquitin-protein ligase listerin	LTN1	sp|O94822|LTN1_HUMAN E3 ubiquitin-protein ligase listerin OS=Homo sapiens OX=9606 GN=LTN1 PE=1 SV=6	1	5	5	5	3	5	2	3	5	2	3	5	2	4.8	4.8	4.8	200.55	1766	1766	0	34.647	By MS/MS	By MS/MS	By matching	3	4.8	2.1	83963000	22716000	52878000	8368700	922670	249620	581080	91964	20233000	36927000	16915000	1	3	0	4
O94826	O94826	6	6	6	Mitochondrial import receptor subunit TOM70	TOMM70A	sp|O94826|TOM70_HUMAN Mitochondrial import receptor subunit TOM70 OS=Homo sapiens OX=9606 GN=TOMM70 PE=1 SV=1	1	6	6	6	4	5	6	4	5	6	4	5	6	13.3	13.3	13.3	67.454	608	608	0	46.626	By MS/MS	By MS/MS	By MS/MS	7.6	11.5	13.3	463480000	76972000	202290000	184220000	14951000	2483000	6525500	5942600	98478000	166350000	189660000	2	4	3	9
O94832	O94832	2	2	2	Unconventional myosin-Id	MYO1D	sp|O94832|MYO1D_HUMAN Unconventional myosin-Id OS=Homo sapiens OX=9606 GN=MYO1D PE=1 SV=2	1	2	2	2	2	2	2	2	2	2	2	2	2	1.7	1.7	1.7	116.2	1006	1006	0.0017655	10.301	By MS/MS	By MS/MS	By MS/MS	1.7	1.7	1.7	49936000	19787000	15487000	14661000	805410	319150	249790	236470	16655000	14105000	18593000	1	1	1	3
O94874	O94874	8	8	8	E3 UFM1-protein ligase 1	UFL1	sp|O94874|UFL1_HUMAN E3 UFM1-protein ligase 1 OS=Homo sapiens OX=9606 GN=UFL1 PE=1 SV=2	1	8	8	8	6	8	8	6	8	8	6	8	8	13.9	13.9	13.9	89.594	794	794	0	53.356	By MS/MS	By MS/MS	By MS/MS	11.2	13.9	13.9	275750000	53136000	99914000	122710000	5867100	1130600	2125800	2610700	71706000	77107000	128510000	1	4	6	11
O94888	O94888	3	3	3	UBX domain-containing protein 7	UBXN7	sp|O94888|UBXN7_HUMAN UBX domain-containing protein 7 OS=Homo sapiens OX=9606 GN=UBXN7 PE=1 SV=2	1	3	3	3	2	3	2	2	3	2	2	3	2	8.2	8.2	8.2	54.862	489	489	0	22.263	By MS/MS	By MS/MS	By matching	5.5	8.2	5.5	120920000	29878000	68175000	22871000	5257600	1299000	2964100	994410	41712000	32855000	35899000	2	1	0	3
O94901	O94901	2	2	2	SUN domain-containing protein 1	SUN1	sp|O94901|SUN1_HUMAN SUN domain-containing protein 1 OS=Homo sapiens OX=9606 GN=SUN1 PE=1 SV=3	1	2	2	2	1	1	2	1	1	2	1	1	2	4.4	4.4	4.4	90.063	812	812	0	17.661	By matching	By matching	By MS/MS	3	3	4.4	46430000	6890600	17722000	21817000	1160700	172260	443050	545430	0	0	25950000	0	0	2	2
Q9Z2Y8;O94903	Q9Z2Y8;O94903	2;2	2;2	2;2	Proline synthase co-transcribed bacterial homolog protein	Prosc;PROSC	sp|Q9Z2Y8|PLPHP_MOUSE Pyridoxal phosphate homeostasis protein OS=Mus musculus OX=10090 GN=Plpbp PE=1 SV=1;sp|O94903|PLPHP_HUMAN Pyridoxal phosphate homeostasis protein OS=Homo sapiens OX=9606 GN=PLPBP PE=1 SV=1	2	2	2	2	2	2	2	2	2	2	2	2	2	9.1	9.1	9.1	30.048	274	274;275	0	11.757	By matching	By MS/MS	By MS/MS	9.1	9.1	9.1	125530000	37204000	53679000	34649000	8368900	2480300	3578600	2310000	0	41869000	41377000	0	1	1	2
O94905	O94905	7	7	4	Erlin-2	ERLIN2	sp|O94905|ERLN2_HUMAN Erlin-2 OS=Homo sapiens OX=9606 GN=ERLIN2 PE=1 SV=1	1	7	7	4	6	7	7	6	7	7	4	4	4	24.5	24.5	15.3	37.839	339	339	0	53.426	By MS/MS	By MS/MS	By MS/MS	20.9	24.5	24.5	588500000	114000000	222820000	251680000	28024000	5428600	10610000	11985000	127720000	171980000	288130000	3	4	4	11
O94906	O94906	13	13	13	Pre-mRNA-processing factor 6	PRPF6	sp|O94906|PRP6_HUMAN Pre-mRNA-processing factor 6 OS=Homo sapiens OX=9606 GN=PRPF6 PE=1 SV=1	1	13	13	13	9	12	12	9	12	12	9	12	12	15.9	15.9	15.9	106.92	941	941	0	104.62	By MS/MS	By MS/MS	By MS/MS	11.6	14.6	15.1	709630000	144100000	302860000	262670000	12672000	2573200	5408100	4690500	176490000	235080000	282110000	2	11	10	23
O94925	O94925	6	6	6	Glutaminase kidney isoform, mitochondrial	GLS	sp|O94925|GLSK_HUMAN Glutaminase kidney isoform, mitochondrial OS=Homo sapiens OX=9606 GN=GLS PE=1 SV=1	1	6	6	6	5	6	6	5	6	6	5	6	6	13.5	13.5	13.5	73.46	669	669	0	58.715	By MS/MS	By MS/MS	By MS/MS	10.3	13.5	13.5	315680000	80928000	105320000	129440000	9019600	2312200	3009000	3698300	76858000	78540000	161960000	0	3	6	9
O94966	O94966	2	2	2	Ubiquitin carboxyl-terminal hydrolase 19	USP19	sp|O94966|UBP19_HUMAN Ubiquitin carboxyl-terminal hydrolase 19 OS=Homo sapiens OX=9606 GN=USP19 PE=1 SV=2	1	2	2	2	1	2	2	1	2	2	1	2	2	3	3	3	145.65	1318	1318	0	11.395	By MS/MS	By MS/MS	By MS/MS	2.2	3	3	27795000	6947200	13872000	6976200	455650	113890	227400	114360	0	10854000	8305400	1	1	1	3
O94979	O94979	16	16	16	Protein transport protein Sec31A	SEC31A	sp|O94979|SC31A_HUMAN Protein transport protein Sec31A OS=Homo sapiens OX=9606 GN=SEC31A PE=1 SV=3	1	16	16	16	16	15	15	16	15	15	16	15	15	15.3	15.3	15.3	133.01	1220	1220	0	131.55	By MS/MS	By MS/MS	By MS/MS	15.3	14.8	14.7	1153000000	369290000	418020000	365650000	24531000	7857200	8894000	7779800	349130000	347380000	435020000	17	14	10	41
O94992	O94992	2	2	2	Protein HEXIM1	HEXIM1	sp|O94992|HEXI1_HUMAN Protein HEXIM1 OS=Homo sapiens OX=9606 GN=HEXIM1 PE=1 SV=1	1	2	2	2	2	2	2	2	2	2	2	2	2	10	10	10	40.623	359	359	0	32.205	By MS/MS	By MS/MS	By matching	10	10	10	81525000	35648000	30151000	15726000	6271200	2742200	2319300	1209700	0	0	18705000	1	1	0	2
O95071;Q62671	O95071;Q62671	2;1	2;1	2;1	E3 ubiquitin-protein ligase UBR5	UBR5;Ubr5	sp|O95071|UBR5_HUMAN E3 ubiquitin-protein ligase UBR5 OS=Homo sapiens OX=9606 GN=UBR5 PE=1 SV=2;sp|Q62671|UBR5_RAT E3 ubiquitin-protein ligase UBR5 OS=Rattus norvegicus OX=10116 GN=Ubr5 PE=1 SV=3	2	2	2	2	2	2	2	2	2	2	2	2	2	1	1	1	309.35	2799	2799;2788	0.00071378	10.739	By MS/MS	By MS/MS	By matching	1	1	1	47887000	16834000	18182000	12871000	365550	128500	138790	98253	16650000	13848000	15883000	1	2	0	3
O95104	O95104	7	7	5	Splicing factor, arginine/serine-rich 15	SCAF4	sp|O95104|SFR15_HUMAN Splicing factor, arginine/serine-rich 15 OS=Homo sapiens OX=9606 GN=SCAF4 PE=1 SV=3	1	7	7	5	7	6	7	7	6	7	5	4	5	9.2	9.2	7.5	125.87	1147	1147	0	59.558	By MS/MS	By MS/MS	By MS/MS	9.2	7.9	9.2	376630000	132100000	129130000	115390000	11770000	4128200	4035300	3606100	131200000	93887000	145390000	3	3	5	11
O95155	O95155	4	4	4	Ubiquitin conjugation factor E4 B	UBE4B	sp|O95155|UBE4B_HUMAN Ubiquitin conjugation factor E4 B OS=Homo sapiens OX=9606 GN=UBE4B PE=1 SV=1	1	4	4	4	3	4	1	3	4	1	3	4	1	5.6	5.6	5.6	146.18	1302	1302	0	29.086	By MS/MS	By MS/MS	By MS/MS	4.5	5.6	1.4	60848000	20487000	35738000	4622500	965830	325190	567270	73373	26090000	22381000	0	2	2	1	5
O95159	O95159	2	2	2	Zinc finger protein-like 1	ZFPL1	sp|O95159|ZFPL1_HUMAN Zinc finger protein-like 1 OS=Homo sapiens OX=9606 GN=ZFPL1 PE=1 SV=2	1	2	2	2	2	2	2	2	2	2	2	2	2	7.4	7.4	7.4	34.114	310	310	0.00072254	11.04	By MS/MS	By MS/MS	By MS/MS	7.4	7.4	7.4	56647000	15352000	17893000	23402000	4357500	1180900	1376400	1800200	13037000	13623000	30538000	1	1	2	4
O95163	O95163	7	7	7	Elongator complex protein 1	IKBKAP	sp|O95163|ELP1_HUMAN Elongator complex protein 1 OS=Homo sapiens OX=9606 GN=ELP1 PE=1 SV=3	1	7	7	7	6	7	4	6	7	4	6	7	4	7.9	7.9	7.9	150.25	1332	1332	0	51.063	By MS/MS	By MS/MS	By MS/MS	6.5	7.9	4	215800000	67883000	120550000	27368000	3425300	1077500	1913400	434410	69554000	75763000	49510000	3	6	1	10
O95168	O95168	2	2	2	NADH dehydrogenase [ubiquinone] 1 beta subcomplex subunit 4	NDUFB4	sp|O95168|NDUB4_HUMAN NADH dehydrogenase [ubiquinone] 1 beta subcomplex subunit 4 OS=Homo sapiens OX=9606 GN=NDUFB4 PE=1 SV=3	1	2	2	2	1	2	2	1	2	2	1	2	2	21.7	21.7	21.7	15.208	129	129	0	19.116	By MS/MS	By MS/MS	By MS/MS	7.8	21.7	21.7	133460000	18698000	58471000	56292000	26692000	3739600	11694000	11258000	0	48300000	64441000	1	2	2	5
O95197;Q9ES97	O95197;Q9ES97	2;1	2;1	2;1	Reticulon-3	RTN3;Rtn3	sp|O95197|RTN3_HUMAN Reticulon-3 OS=Homo sapiens OX=9606 GN=RTN3 PE=1 SV=2;sp|Q9ES97|RTN3_MOUSE Reticulon-3 OS=Mus musculus OX=10090 GN=Rtn3 PE=1 SV=2	2	2	2	2	1	2	2	1	2	2	1	2	2	4.8	4.8	4.8	112.61	1032	1032;964	0	13.935	By MS/MS	By MS/MS	By MS/MS	1.1	4.8	4.8	382760000	66109000	143350000	173310000	8320900	1437200	3116300	3767500	99144000	120120000	165220000	1	2	2	5
O95202	O95202	12	12	12	LETM1 and EF-hand domain-containing protein 1, mitochondrial	LETM1	sp|O95202|LETM1_HUMAN Mitochondrial proton/calcium exchanger protein OS=Homo sapiens OX=9606 GN=LETM1 PE=1 SV=1	1	12	12	12	11	12	11	11	12	11	11	12	11	23.1	23.1	23.1	83.353	739	739	0	104.54	By MS/MS	By MS/MS	By MS/MS	21.5	23.1	21.5	1028100000	257010000	456070000	314980000	26361000	6590100	11694000	8076500	269340000	328130000	391320000	6	10	11	27
O95218	O95218	11	11	11	Zinc finger Ran-binding domain-containing protein 2	Zranb2;ZRANB2	sp|O95218|ZRAB2_HUMAN Zinc finger Ran-binding domain-containing protein 2 OS=Homo sapiens OX=9606 GN=ZRANB2 PE=1 SV=2	2	11	11	11	10	9	10	10	9	10	10	9	10	30.9	30.9	30.9	37.35	330	330;330	0	150.02	By MS/MS	By MS/MS	By MS/MS	28.2	28.2	27.6	866180000	336340000	295380000	234460000	48121000	18685000	16410000	13026000	336270000	225640000	284600000	10	7	10	27
O95229	O95229	2	2	2	ZW10 interactor	ZWINT	sp|O95229|ZWINT_HUMAN ZW10 interactor OS=Homo sapiens OX=9606 GN=ZWINT PE=1 SV=2	1	2	2	2	2	2	0	2	2	0	2	2	0	12.6	12.6	12.6	31.293	277	277	0	14.978	By MS/MS	By MS/MS		12.6	12.6	0	25614000	12102000	13512000	0	1707600	806790	900810	0	12089000	10594000	0	2	1	0	3
O95232	O95232	5	5	5	Luc7-like protein 3	LUC7L3	sp|O95232|LC7L3_HUMAN Luc7-like protein 3 OS=Homo sapiens OX=9606 GN=LUC7L3 PE=1 SV=2	1	5	5	5	5	5	4	5	5	4	5	5	4	18.1	18.1	18.1	51.466	432	432	0	94.82	By MS/MS	By MS/MS	By MS/MS	18.1	18.1	14.4	659170000	227100000	220870000	211200000	34693000	11953000	11625000	11116000	222720000	169600000	258940000	6	4	4	14
O95239;Q9Y496;Q6ZMV9;Q2VIQ3	O95239	3;1;1;1	3;1;1;1	3;1;1;1	Chromosome-associated kinesin KIF4A	KIF4A	sp|O95239|KIF4A_HUMAN Chromosome-associated kinesin KIF4A OS=Homo sapiens OX=9606 GN=KIF4A PE=1 SV=3	4	3	3	3	2	3	2	2	3	2	2	3	2	2.4	2.4	2.4	139.88	1232	1232;699;814;1234	0	15.457	By matching	By MS/MS	By matching	1.6	2.4	1.6	58222000	12807000	31962000	13453000	970370	213460	532700	224210	0	25027000	0	0	1	0	1
O95251;Q9H7Z6;Q8WYB5	O95251;Q9H7Z6;Q8WYB5	2;1;1	2;1;1	2;1;1	Histone acetyltransferase KAT7;Histone acetyltransferase KAT8;Histone acetyltransferase KAT6B	KAT7;KAT8;KAT6B	sp|O95251|KAT7_HUMAN Histone acetyltransferase KAT7 OS=Homo sapiens OX=9606 GN=KAT7 PE=1 SV=1;sp|Q9H7Z6|KAT8_HUMAN Histone acetyltransferase KAT8 OS=Homo sapiens OX=9606 GN=KAT8 PE=1 SV=2;sp|Q8WYB5|KAT6B_HUMAN Histone acetyltransferase KAT6B OS=Homo sapien	3	2	2	2	0	2	2	0	2	2	0	2	2	3.9	3.9	3.9	70.642	611	611;458;2073	0	12.2		By MS/MS	By matching	0	3.9	3.9	22836000	0	15214000	7621600	815550	0	543350	272200	0	11899000	9079200	0	2	0	2
O95292	O95292	6	5	5	Vesicle-associated membrane protein-associated protein B/C	VAPB	sp|O95292|VAPB_HUMAN Vesicle-associated membrane protein-associated protein B/C OS=Homo sapiens OX=9606 GN=VAPB PE=1 SV=3	1	6	5	5	4	5	5	3	4	4	3	4	4	27.2	22.2	22.2	27.228	243	243	0	34.105	By MS/MS	By MS/MS	By MS/MS	20.2	22.6	22.6	261400000	100850000	73917000	86631000	17427000	6723500	4927800	5775400	78394000	74662000	108720000	1	3	3	7
O95299	O95299	4	4	4	NADH dehydrogenase [ubiquinone] 1 alpha subcomplex subunit 10, mitochondrial	NDUFA10	sp|O95299|NDUAA_HUMAN NADH dehydrogenase [ubiquinone] 1 alpha subcomplex subunit 10, mitochondrial OS=Homo sapiens OX=9606 GN=NDUFA10 PE=1 SV=1	1	4	4	4	4	3	4	4	3	4	4	3	4	15.8	15.8	15.8	40.75	355	355	0	44.087	By MS/MS	By MS/MS	By MS/MS	15.8	13	15.8	311600000	85792000	87194000	138610000	15580000	4289600	4359700	6930700	80685000	71557000	166700000	2	1	3	6
O95336	O95336	11	11	11	6-phosphogluconolactonase	PGLS	sp|O95336|6PGL_HUMAN 6-phosphogluconolactonase OS=Homo sapiens OX=9606 GN=PGLS PE=1 SV=2	1	11	11	11	10	10	11	10	10	11	10	10	11	76.7	76.7	76.7	27.547	258	258	0	131.06	By MS/MS	By MS/MS	By MS/MS	62.4	66.7	76.7	1476500000	531250000	573710000	371500000	113570000	40865000	44131000	28577000	506070000	494750000	421530000	8	9	8	25
O95347	O95347	4	4	4	Structural maintenance of chromosomes protein 2	SMC2	sp|O95347|SMC2_HUMAN Structural maintenance of chromosomes protein 2 OS=Homo sapiens OX=9606 GN=SMC2 PE=1 SV=2	1	4	4	4	3	4	2	3	4	2	3	4	2	4.3	4.3	4.3	135.65	1197	1197	0	27.662	By MS/MS	By MS/MS	By MS/MS	3.5	4.3	2.6	143820000	38844000	82603000	22377000	2212700	597600	1270800	344260	0	64681000	0	0	2	0	2
O95372	O95372	4	4	4	Acyl-protein thioesterase 2	LYPLA2	sp|O95372|LYPA2_HUMAN Acyl-protein thioesterase 2 OS=Homo sapiens OX=9606 GN=LYPLA2 PE=1 SV=1	1	4	4	4	3	4	4	3	4	4	3	4	4	26	26	26	24.737	231	231	0	78.606	By MS/MS	By MS/MS	By MS/MS	22.5	26	26	616170000	163080000	255160000	197930000	51348000	13590000	21263000	16494000	181400000	189510000	226780000	2	3	5	10
O95373;Q9EPL8	O95373;Q9EPL8	17;16	17;16	17;16	Importin-7	IPO7;Ipo7	sp|O95373|IPO7_HUMAN Importin-7 OS=Homo sapiens OX=9606 GN=IPO7 PE=1 SV=1;sp|Q9EPL8|IPO7_MOUSE Importin-7 OS=Mus musculus OX=10090 GN=Ipo7 PE=1 SV=2	2	17	17	17	15	16	17	15	16	17	15	16	17	21.5	21.5	21.5	119.52	1038	1038;1038	0	170.43	By MS/MS	By MS/MS	By MS/MS	20.2	20.4	21.5	2264900000	717690000	991290000	555930000	53926000	17088000	23602000	13236000	736690000	812200000	606250000	12	17	10	39
O95376	O95376	2	2	2	E3 ubiquitin-protein ligase ARIH2	ARIH2	sp|O95376|ARI2_HUMAN E3 ubiquitin-protein ligase ARIH2 OS=Homo sapiens OX=9606 GN=ARIH2 PE=1 SV=1	1	2	2	2	2	2	1	2	2	1	2	2	1	6.7	6.7	6.7	57.818	493	493	0	16.257	By MS/MS	By MS/MS	By MS/MS	6.7	6.7	3.2	68510000	31514000	25665000	11330000	2740400	1260600	1026600	453200	30672000	20939000	0	1	1	1	3
O95394	O95394	7	7	7	Phosphoacetylglucosamine mutase	PGM3	sp|O95394|AGM1_HUMAN Phosphoacetylglucosamine mutase OS=Homo sapiens OX=9606 GN=PGM3 PE=1 SV=1	1	7	7	7	7	7	7	7	7	7	7	7	7	14.6	14.6	14.6	59.851	542	542	0	50.275	By MS/MS	By MS/MS	By MS/MS	14.6	14.6	14.6	543550000	144040000	196300000	203210000	18743000	4966900	6769100	7007100	146800000	155990000	236670000	5	3	6	14
O95400	O95400	3	3	3	CD2 antigen cytoplasmic tail-binding protein 2	CD2BP2	sp|O95400|CD2B2_HUMAN CD2 antigen cytoplasmic tail-binding protein 2 OS=Homo sapiens OX=9606 GN=CD2BP2 PE=1 SV=1	1	3	3	3	3	3	3	3	3	3	3	3	3	14.7	14.7	14.7	37.646	341	341	0	33.499	By MS/MS	By MS/MS	By MS/MS	14.7	14.7	14.7	131940000	62830000	31142000	37964000	10149000	4833000	2395500	2920300	56669000	0	51317000	2	1	2	5
O95433	O95433	5	5	5	Activator of 90 kDa heat shock protein ATPase homolog 1	AHSA1	sp|O95433|AHSA1_HUMAN Activator of 90 kDa heat shock protein ATPase homolog 1 OS=Homo sapiens OX=9606 GN=AHSA1 PE=1 SV=1	1	5	5	5	5	4	4	5	4	4	5	4	4	21.9	21.9	21.9	38.274	338	338	0	53.764	By MS/MS	By MS/MS	By MS/MS	21.9	18.3	18.3	831410000	311410000	400800000	119210000	41571000	15571000	20040000	5960300	301790000	318790000	146450000	5	3	1	9
O95453	O95453	2	2	2	Poly(A)-specific ribonuclease PARN	PARN	sp|O95453|PARN_HUMAN Poly(A)-specific ribonuclease PARN OS=Homo sapiens OX=9606 GN=PARN PE=1 SV=1	1	2	2	2	1	1	2	1	1	2	1	1	2	3	3	3	73.45	639	639	0	12.612	By matching	By matching	By MS/MS	1.3	1.3	3	69019000	15916000	18285000	34818000	2380000	548820	630510	1200600	0	0	41414000	0	0	2	2
O95456;Q9JK23	O95456	6;2	6;2	6;2	Proteasome assembly chaperone 1	PSMG1	sp|O95456|PSMG1_HUMAN Proteasome assembly chaperone 1 OS=Homo sapiens OX=9606 GN=PSMG1 PE=1 SV=1	2	6	6	6	6	5	5	6	5	5	6	5	5	23.3	23.3	23.3	32.854	288	288;289	0	54.637	By MS/MS	By MS/MS	By MS/MS	23.3	19.8	19.8	1005500000	357490000	440770000	207270000	67036000	23833000	29385000	13818000	338800000	355530000	254830000	5	6	4	15
O95466	O95466	2	2	2	Formin-like protein 1	FMNL1	sp|O95466|FMNL1_HUMAN Formin-like protein 1 OS=Homo sapiens OX=9606 GN=FMNL1 PE=1 SV=3	1	2	2	2	1	1	2	1	1	2	1	1	2	2.7	2.7	2.7	121.85	1100	1100	0	11.198	By matching	By matching	By MS/MS	1.1	1.1	2.7	30093000	5064800	6738000	18290000	510050	85845	114200	310000	0	0	21755000	0	0	1	1
O95478	O95478	3	3	3	Ribosome biogenesis protein NSA2 homolog	NSA2	sp|O95478|NSA2_HUMAN Ribosome biogenesis protein NSA2 homolog OS=Homo sapiens OX=9606 GN=NSA2 PE=1 SV=1	1	3	3	3	3	3	3	3	3	3	3	3	3	13.1	13.1	13.1	30.065	260	260	0	25.351	By MS/MS	By MS/MS	By MS/MS	13.1	13.1	13.1	258900000	80645000	110780000	67472000	23536000	7331400	10071000	6133800	80586000	85611000	81450000	3	1	1	5
O95486	O95486	2	2	2	Protein transport protein Sec24A	SEC24A	sp|O95486|SC24A_HUMAN Protein transport protein Sec24A OS=Homo sapiens OX=9606 GN=SEC24A PE=1 SV=2	1	2	2	2	2	2	2	2	2	2	2	2	2	2.7	2.7	2.7	119.75	1093	1093	0	15.374	By MS/MS	By MS/MS	By MS/MS	2.7	2.7	2.7	75723000	25426000	28996000	21301000	2046600	687180	783680	575700	25377000	22814000	25276000	1	1	2	4
O95487	O95487	3	3	3	Protein transport protein Sec24B	SEC24B	sp|O95487|SC24B_HUMAN Protein transport protein Sec24B OS=Homo sapiens OX=9606 GN=SEC24B PE=1 SV=2	1	3	3	3	3	3	3	3	3	3	3	3	3	4.3	4.3	4.3	137.42	1268	1268	0	27.11	By MS/MS	By MS/MS	By MS/MS	4.3	4.3	4.3	86564000	34463000	32613000	19488000	2473300	984670	931790	556800	0	0	23180000	1	1	1	3
O95563	O95563	3	3	3	Mitochondrial pyruvate carrier 2	MPC2	sp|O95563|MPC2_HUMAN Mitochondrial pyruvate carrier 2 OS=Homo sapiens OX=9606 GN=MPC2 PE=1 SV=1	1	3	3	3	2	3	3	2	3	3	2	3	3	23.6	23.6	23.6	14.279	127	127	0	19.912	By MS/MS	By MS/MS	By MS/MS	17.3	23.6	23.6	278210000	54247000	121980000	101980000	34777000	6780900	15248000	12748000	53543000	98954000	118570000	1	3	4	8
O95573	O95573	10	10	9	Long-chain-fatty-acid--CoA ligase 3	ACSL3	sp|O95573|ACSL3_HUMAN Long-chain-fatty-acid--CoA ligase 3 OS=Homo sapiens OX=9606 GN=ACSL3 PE=1 SV=3	1	10	10	9	7	10	9	7	10	9	6	9	8	18.6	18.6	16.1	80.419	720	720	0	92.258	By MS/MS	By MS/MS	By MS/MS	12.1	18.6	17.1	678850000	85668000	314240000	278940000	20571000	2596000	9522500	8452700	110770000	224500000	328240000	2	6	10	18
O95639	O95639	2	2	2	Cleavage and polyadenylation specificity factor subunit 4	CPSF4	sp|O95639|CPSF4_HUMAN Cleavage and polyadenylation specificity factor subunit 4 OS=Homo sapiens OX=9606 GN=CPSF4 PE=1 SV=1	1	2	2	2	2	2	2	2	2	2	2	2	2	8.9	8.9	8.9	30.255	269	269	0	16.585	By MS/MS	By MS/MS	By MS/MS	8.9	8.9	8.9	124470000	40333000	44451000	39689000	7779500	2520800	2778200	2480500	0	0	47207000	0	0	1	1
O95674	O95674	2	2	2	Phosphatidate cytidylyltransferase 2	CDS2	sp|O95674|CDS2_HUMAN Phosphatidate cytidylyltransferase 2 OS=Homo sapiens OX=9606 GN=CDS2 PE=1 SV=1	1	2	2	2	0	0	2	0	0	2	0	0	2	8.5	8.5	8.5	51.417	445	445	0	16.148			By MS/MS	0	0	8.5	22427000	0	0	22427000	1319300	0	0	1319300	0	0	26676000	0	0	2	2
O95721	O95721	9	9	9	Synaptosomal-associated protein 29	SNAP29	sp|O95721|SNP29_HUMAN Synaptosomal-associated protein 29 OS=Homo sapiens OX=9606 GN=SNAP29 PE=1 SV=1	1	9	9	9	8	9	7	8	9	7	8	9	7	36.4	36.4	36.4	28.97	258	258	0	95.097	By MS/MS	By MS/MS	By MS/MS	32.9	36.4	29.1	1573100000	596640000	650910000	325540000	121010000	45896000	50070000	25041000	637580000	445190000	396310000	8	8	8	24
O95747;Q863I2;Q9UEW8	O95747;Q863I2	9;7;1	9;7;1	9;7;1	Serine/threonine-protein kinase OSR1	OXSR1	sp|O95747|OXSR1_HUMAN Serine/threonine-protein kinase OSR1 OS=Homo sapiens OX=9606 GN=OXSR1 PE=1 SV=1;sp|Q863I2|OXSR1_PIG Serine/threonine-protein kinase OSR1 OS=Sus scrofa OX=9823 GN=OXSR1 PE=2 SV=1	3	9	9	9	9	9	8	9	9	8	9	9	8	20.1	20.1	20.1	58.022	527	527;529;545	0	118.55	By MS/MS	By MS/MS	By MS/MS	20.1	20.1	17.3	757650000	235450000	310080000	212120000	30306000	9418000	12403000	8484700	241690000	255360000	233510000	8	8	7	23
O95758	O95758	6	4	4	Polypyrimidine tract-binding protein 3	PTBP3	sp|O95758|PTBP3_HUMAN Polypyrimidine tract-binding protein 3 OS=Homo sapiens OX=9606 GN=PTBP3 PE=1 SV=2	1	6	4	4	6	5	6	4	4	4	4	4	4	10.9	8.2	8.2	59.689	552	552	0	26.201	By MS/MS	By MS/MS	By MS/MS	10.9	9.6	10.9	246270000	80568000	87716000	77990000	14487000	4739300	5159800	4587600	72237000	69303000	100480000	3	3	1	7
O95777	O95777	3	3	3	U6 snRNA-associated Sm-like protein LSm8	LSM8	sp|O95777|LSM8_HUMAN U6 snRNA-associated Sm-like protein LSm8 OS=Homo sapiens OX=9606 GN=LSM8 PE=1 SV=3	1	3	3	3	3	2	2	3	2	2	3	2	2	43.8	43.8	43.8	10.403	96	96	0	26.77	By MS/MS	By MS/MS	By MS/MS	43.8	24	24	1095200000	448010000	405810000	241430000	156460000	64001000	57972000	34490000	439620000	337200000	276100000	3	2	2	7
O95782	O95782	15	15	10	AP-2 complex subunit alpha-1	AP2A1	sp|O95782|AP2A1_HUMAN AP-2 complex subunit alpha-1 OS=Homo sapiens OX=9606 GN=AP2A1 PE=1 SV=3	1	15	15	10	12	14	13	12	14	13	8	9	8	24.6	24.6	17.1	107.54	977	977	0	118.13	By MS/MS	By MS/MS	By MS/MS	19.4	22.8	21.6	1242100000	293530000	593090000	355460000	23435000	5538200	11190000	6706900	343350000	389710000	447680000	9	12	10	31
O95793	O95793	7	7	7	Double-stranded RNA-binding protein Staufen homolog 1	STAU1	sp|O95793|STAU1_HUMAN Double-stranded RNA-binding protein Staufen homolog 1 OS=Homo sapiens OX=9606 GN=STAU1 PE=1 SV=2	1	7	7	7	5	4	7	5	4	7	5	4	7	15.6	15.6	15.6	63.182	577	577	0	65.936	By MS/MS	By MS/MS	By MS/MS	11.6	9.4	15.6	342000000	145310000	124040000	72642000	10687000	4541000	3876400	2270100	124070000	110200000	94579000	4	4	6	14
O95801	O95801	6	6	6	Tetratricopeptide repeat protein 4	TTC4	sp|O95801|TTC4_HUMAN Tetratricopeptide repeat protein 4 OS=Homo sapiens OX=9606 GN=TTC4 PE=1 SV=3	1	6	6	6	4	6	5	4	6	5	4	6	5	18.9	18.9	18.9	44.678	387	387	0	49.785	By MS/MS	By MS/MS	By MS/MS	12.1	18.9	16.3	186150000	44171000	98075000	43900000	8864100	2103400	4670200	2090500	55013000	69682000	48489000	1	2	1	4
O95810	O95810	2	2	2	Serum deprivation-response protein	SDPR	sp|O95810|CAVN2_HUMAN Caveolae-associated protein 2 OS=Homo sapiens OX=9606 GN=CAVIN2 PE=1 SV=3	1	2	2	2	2	2	2	2	2	2	2	2	2	7.1	7.1	7.1	47.173	425	425	0	21.794	By MS/MS	By MS/MS	By MS/MS	7.1	7.1	7.1	65286000	34691000	14164000	16431000	3627000	1927300	786900	912810	34624000	0	19611000	2	2	1	5
O95816	O95816	8	8	8	BAG family molecular chaperone regulator 2	BAG2	sp|O95816|BAG2_HUMAN BAG family molecular chaperone regulator 2 OS=Homo sapiens OX=9606 GN=BAG2 PE=1 SV=1	1	8	8	8	8	8	6	8	8	6	8	8	6	46	46	46	23.772	211	211	0	101.04	By MS/MS	By MS/MS	By MS/MS	46	46	41.2	709180000	278900000	272230000	158050000	50656000	19922000	19445000	11289000	270990000	200720000	208360000	8	6	6	20
O95817;Q5PEH8	O95817	7;1	7;1	7;1	BAG family molecular chaperone regulator 3	BAG3	sp|O95817|BAG3_HUMAN BAG family molecular chaperone regulator 3 OS=Homo sapiens OX=9606 GN=BAG3 PE=1 SV=3	2	7	7	7	7	6	5	7	6	5	7	6	5	15.5	15.5	15.5	61.594	575	575;570	0	44.37	By MS/MS	By MS/MS	By MS/MS	15.5	13.7	11.7	192020000	89280000	64928000	37812000	5647600	2625900	1909600	1112100	77756000	43032000	64307000	4	1	2	7
O95825	O95825	3	3	3	Quinone oxidoreductase-like protein 1	CRYZL1	sp|O95825|QORL1_HUMAN Quinone oxidoreductase-like protein 1 OS=Homo sapiens OX=9606 GN=CRYZL1 PE=1 SV=2	1	3	3	3	3	3	3	3	3	3	3	3	3	14.9	14.9	14.9	38.696	349	349	0	20.159	By MS/MS	By MS/MS	By MS/MS	14.9	14.9	14.9	55395000	17963000	24560000	12872000	2915500	945410	1292600	677470	17327000	19968000	15209000	2	2	2	6
O95831	O95831	13	13	13	Apoptosis-inducing factor 1, mitochondrial	AIFM1	sp|O95831|AIFM1_HUMAN Apoptosis-inducing factor 1, mitochondrial OS=Homo sapiens OX=9606 GN=AIFM1 PE=1 SV=1	1	13	13	13	12	13	11	12	13	11	12	13	11	27.7	27.7	27.7	66.9	613	613	0	104.58	By MS/MS	By MS/MS	By MS/MS	26.6	27.7	24.8	2245100000	552440000	906060000	786600000	72423000	17821000	29228000	25374000	549980000	683400000	964160000	9	11	10	30
O95834	O95834	2	2	2	Echinoderm microtubule-associated protein-like 2	EML2	sp|O95834|EMAL2_HUMAN Echinoderm microtubule-associated protein-like 2 OS=Homo sapiens OX=9606 GN=EML2 PE=1 SV=1	1	2	2	2	2	2	1	2	2	1	2	2	1	4.9	4.9	4.9	70.678	649	649	0	15.725	By matching	By MS/MS	By MS/MS	4.9	4.9	1.8	34351000	10101000	12707000	11543000	1184500	348290	438190	398040	0	9950300	0	0	1	1	2
O95861	O95861	5	5	5	3(2),5-bisphosphate nucleotidase 1	BPNT1	sp|O95861|BPNT1_HUMAN 3(2),5-bisphosphate nucleotidase 1 OS=Homo sapiens OX=9606 GN=BPNT1 PE=1 SV=1	1	5	5	5	5	5	4	5	5	4	5	5	4	19.5	19.5	19.5	33.392	308	308	0	35.169	By MS/MS	By MS/MS	By MS/MS	19.5	19.5	15.6	228940000	85115000	104060000	39760000	11447000	4255700	5203200	1988000	79293000	80988000	53612000	4	3	3	10
O95865;O94760	O95865	3;1	3;1	3;1	N(G),N(G)-dimethylarginine dimethylaminohydrolase 2	DDAH2	sp|O95865|DDAH2_HUMAN N(G),N(G)-dimethylarginine dimethylaminohydrolase 2 OS=Homo sapiens OX=9606 GN=DDAH2 PE=1 SV=1	2	3	3	3	3	3	3	3	3	3	3	3	3	13.3	13.3	13.3	29.644	285	285;285	0	17.831	By MS/MS	By MS/MS	By MS/MS	13.3	13.3	13.3	83856000	26733000	30247000	26876000	4932700	1572500	1779200	1581000	26021000	23214000	33150000	2	1	2	5
O95870	O95870	2	2	2	Abhydrolase domain-containing protein 16A	ABHD16A	sp|O95870|ABHGA_HUMAN Protein ABHD16A OS=Homo sapiens OX=9606 GN=ABHD16A PE=1 SV=3	1	2	2	2	2	2	2	2	2	2	2	2	2	4.1	4.1	4.1	63.243	558	558	0	12.576	By matching	By MS/MS	By MS/MS	4.1	4.1	4.1	69412000	11657000	29657000	28097000	2479000	416320	1059200	1003500	13756000	19275000	35268000	0	1	2	3
O95881	O95881	4	4	4	Thioredoxin domain-containing protein 12	TXNDC12	sp|O95881|TXD12_HUMAN Thioredoxin domain-containing protein 12 OS=Homo sapiens OX=9606 GN=TXNDC12 PE=1 SV=1	1	4	4	4	4	4	4	4	4	4	4	4	4	27.3	27.3	27.3	19.206	172	172	0	26.868	By MS/MS	By MS/MS	By MS/MS	27.3	27.3	27.3	487930000	164260000	156740000	166930000	48793000	16426000	15674000	16693000	176980000	116940000	191620000	4	2	4	10
O95926	O95926	2	2	2	Pre-mRNA-splicing factor SYF2	SYF2	sp|O95926|SYF2_HUMAN Pre-mRNA-splicing factor SYF2 OS=Homo sapiens OX=9606 GN=SYF2 PE=1 SV=1	1	2	2	2	1	1	1	1	1	1	1	1	1	11.1	11.1	11.1	28.722	243	243	0	12.554	By MS/MS	By MS/MS	By MS/MS	4.5	6.6	4.5	79859000	24382000	0	55478000	8873300	2709100	0	6164200	0	0	65988000	1	1	1	3
O95983;Q9Z2D8	O95983	3;1	3;1	3;1	Methyl-CpG-binding domain protein 3	MBD3	sp|O95983|MBD3_HUMAN Methyl-CpG-binding domain protein 3 OS=Homo sapiens OX=9606 GN=MBD3 PE=1 SV=1	2	3	3	3	3	3	2	3	3	2	3	3	2	12	12	12	32.844	291	291;285	0	31.404	By MS/MS	By MS/MS	By MS/MS	12	12	8.6	142860000	51739000	44289000	46832000	9524000	3449300	2952600	3122100	41803000	38237000	62083000	2	2	2	6
O95989	O95989	4	4	3	Diphosphoinositol polyphosphate phosphohydrolase 1	NUDT3	sp|O95989|NUDT3_HUMAN Diphosphoinositol polyphosphate phosphohydrolase 1 OS=Homo sapiens OX=9606 GN=NUDT3 PE=1 SV=1	1	4	4	3	4	4	4	4	4	4	3	3	3	33.7	33.7	29.7	19.471	172	172	0	65.098	By MS/MS	By MS/MS	By MS/MS	33.7	33.7	33.7	486350000	188550000	187770000	110040000	54039000	20950000	20863000	12227000	179020000	150700000	136740000	5	2	3	10
O96000	O96000	3	3	3	NADH dehydrogenase [ubiquinone] 1 beta subcomplex subunit 10	NDUFB10	sp|O96000|NDUBA_HUMAN NADH dehydrogenase [ubiquinone] 1 beta subcomplex subunit 10 OS=Homo sapiens OX=9606 GN=NDUFB10 PE=1 SV=3	1	3	3	3	3	3	2	3	3	2	3	3	2	22.7	22.7	22.7	20.776	172	172	0	22.109	By MS/MS	By MS/MS	By MS/MS	22.7	22.7	14.5	269790000	76041000	115890000	77859000	24526000	6912800	10535000	7078100	76375000	79362000	103660000	1	3	1	5
O96008;Q9QYA2	O96008	6;2	6;2	6;2	Mitochondrial import receptor subunit TOM40 homolog	TOMM40	sp|O96008|TOM40_HUMAN Mitochondrial import receptor subunit TOM40 homolog OS=Homo sapiens OX=9606 GN=TOMM40 PE=1 SV=1	2	6	6	6	6	6	6	6	6	6	6	6	6	32.4	32.4	32.4	37.893	361	361;361	0	63.05	By MS/MS	By MS/MS	By MS/MS	32.4	32.4	32.4	700290000	149240000	314890000	236170000	70029000	14924000	31489000	23617000	164780000	236960000	274980000	3	8	6	17
O96019;Q9Z2N8;Q99MR0;O94805	O96019;Q9Z2N8	9;5;1;1	9;5;1;1	9;5;1;1	Actin-like protein 6A	ACTL6A;Actl6a	sp|O96019|ACL6A_HUMAN Actin-like protein 6A OS=Homo sapiens OX=9606 GN=ACTL6A PE=1 SV=1;sp|Q9Z2N8|ACL6A_MOUSE Actin-like protein 6A OS=Mus musculus OX=10090 GN=Actl6a PE=1 SV=2	4	9	9	9	8	8	8	8	8	8	8	8	8	32.9	32.9	32.9	47.46	429	429;429;426;426	0	137.37	By MS/MS	By MS/MS	By MS/MS	28.7	32.4	32.4	1386800000	349090000	657490000	380260000	69342000	17455000	32875000	19013000	443790000	484300000	388140000	8	10	6	24
P00338;Q5R1W9;P06151;Q6ZMR3;P07864	P00338;Q5R1W9	28;24;7;1;1	28;24;7;1;1	27;23;6;0;0	L-lactate dehydrogenase A chain	LDHA	sp|P00338|LDHA_HUMAN L-lactate dehydrogenase A chain OS=Homo sapiens OX=9606 GN=LDHA PE=1 SV=2;sp|Q5R1W9|LDHA_PANTR L-lactate dehydrogenase A chain OS=Pan troglodytes OX=9598 GN=LDHA PE=2 SV=3	5	28	28	27	28	28	26	28	28	26	27	27	25	81.9	81.9	78.3	36.688	332	332;332;332;332;332	0	323.31	By MS/MS	By MS/MS	By MS/MS	81.9	81.9	81.9	39122000000	12842000000	16684000000	9596100000	2173400000	713460000	926860000	533120000	12343000000	13526000000	11239000000	54	48	42	144
P00352	P00352	6	5	3	Retinal dehydrogenase 1	ALDH1A1	sp|P00352|AL1A1_HUMAN Retinal dehydrogenase 1 OS=Homo sapiens OX=9606 GN=ALDH1A1 PE=1 SV=2	1	6	5	3	5	6	5	4	5	4	3	3	2	17.8	16.2	11.2	54.861	501	501	0	45.154	By MS/MS	By MS/MS	By MS/MS	16	17.8	14.4	243010000	75121000	97459000	70432000	10126000	3130000	4060800	2934700	82033000	64836000	88341000	3	5	4	12
P00367;P00366	P00367;P00366	16;12	16;12	7;4	Glutamate dehydrogenase 1, mitochondrial	GLUD1	sp|P00367|DHE3_HUMAN Glutamate dehydrogenase 1, mitochondrial OS=Homo sapiens OX=9606 GN=GLUD1 PE=1 SV=2;sp|P00366|DHE3_BOVIN Glutamate dehydrogenase 1, mitochondrial OS=Bos taurus OX=9913 GN=GLUD1 PE=1 SV=2	2	16	16	7	14	16	16	14	16	16	5	7	7	35.1	35.1	17.4	61.397	558	558;558	0	137.66	By MS/MS	By MS/MS	By MS/MS	33.3	35.1	35.1	2416400000	640080000	797600000	978690000	73223000	19396000	24170000	29657000	692730000	678860000	1057100000	12	16	17	45
P00374;Q86XF0	P00374	4;1	4;1	4;1	Dihydrofolate reductase	DHFR	sp|P00374|DYR_HUMAN Dihydrofolate reductase OS=Homo sapiens OX=9606 GN=DHFR PE=1 SV=2	2	4	4	4	3	3	3	3	3	3	3	3	3	27.3	27.3	27.3	21.452	187	187;187	0	41.994	By MS/MS	By MS/MS	By MS/MS	21.9	17.6	21.9	364690000	144290000	135340000	85047000	28053000	11100000	10411000	6542100	135580000	118440000	97409000	3	3	2	8
P00387;P20070;Q0P487	P00387	8;2;2	8;2;2	8;2;2	NADH-cytochrome b5 reductase 3;NADH-cytochrome b5 reductase 3 membrane-bound form;NADH-cytochrome b5 reductase 3 soluble form	CYB5R3	sp|P00387|NB5R3_HUMAN NADH-cytochrome b5 reductase 3 OS=Homo sapiens OX=9606 GN=CYB5R3 PE=1 SV=3	3	8	8	8	6	7	7	6	7	7	6	7	7	36.5	36.5	36.5	34.234	301	301;301;309	0	82.698	By MS/MS	By MS/MS	By MS/MS	29.6	32.2	33.9	705980000	91634000	286180000	328170000	50427000	6545300	20441000	23440000	164890000	242180000	298980000	4	7	6	17
P00390;O15770	P00390	11;1	11;1	11;1	Glutathione reductase, mitochondrial	GSR	sp|P00390|GSHR_HUMAN Glutathione reductase, mitochondrial OS=Homo sapiens OX=9606 GN=GSR PE=1 SV=2	2	11	11	11	11	10	10	11	10	10	11	10	10	30.1	30.1	30.1	56.256	522	522;500	0	126.82	By MS/MS	By MS/MS	By MS/MS	30.1	28.4	28.4	1993000000	664680000	690500000	637800000	86651000	28899000	30022000	27730000	713570000	554190000	696230000	10	9	11	30
P00403;P50690	P00403;P50690	5;4	5;4	5;4	Cytochrome c oxidase subunit 2	MT-CO2	sp|P00403|COX2_HUMAN Cytochrome c oxidase subunit 2 OS=Homo sapiens OX=9606 GN=MT-CO2 PE=1 SV=1;sp|P50690|COX2_PANTR Cytochrome c oxidase subunit 2 OS=Pan troglodytes OX=9598 GN=MT-CO2 PE=3 SV=2	2	5	5	5	3	5	5	3	5	5	3	5	5	25.1	25.1	25.1	25.565	227	227;227	0	39.218	By MS/MS	By MS/MS	By MS/MS	16.3	25.1	25.1	1073700000	213620000	479810000	380270000	134210000	26703000	59976000	47534000	272660000	421780000	347200000	1	2	3	6
P00441;P00442;P08228	P00441	6;1;1	6;1;1	6;1;1	Superoxide dismutase [Cu-Zn]	SOD1	sp|P00441|SODC_HUMAN Superoxide dismutase [Cu-Zn] OS=Homo sapiens OX=9606 GN=SOD1 PE=1 SV=2	3	6	6	6	6	6	6	6	6	6	6	6	6	60.4	60.4	60.4	15.936	154	154;152;154	0	323.31	By MS/MS	By MS/MS	By MS/MS	60.4	60.4	60.4	15031000000	6926200000	5627000000	2477900000	1878900000	865770000	703370000	309740000	6742300000	4368100000	3125300000	16	12	11	39
P00491;P23492	P00491	16;2	16;2	16;2	Purine nucleoside phosphorylase	PNP	sp|P00491|PNPH_HUMAN Purine nucleoside phosphorylase OS=Homo sapiens OX=9606 GN=PNP PE=1 SV=2	2	16	16	16	15	16	15	15	16	15	15	16	15	73.7	73.7	73.7	32.118	289	289;289	0	189.25	By MS/MS	By MS/MS	By MS/MS	70.9	73.7	70.9	4372000000	1340200000	1790200000	1241600000	242890000	74454000	99456000	68978000	1339700000	1403800000	1475200000	21	19	17	57
P00505;P05202	P00505;P05202	14;7	14;7	14;7	Aspartate aminotransferase, mitochondrial	GOT2;Got2	sp|P00505|AATM_HUMAN Aspartate aminotransferase, mitochondrial OS=Homo sapiens OX=9606 GN=GOT2 PE=1 SV=3;sp|P05202|AATM_MOUSE Aspartate aminotransferase, mitochondrial OS=Mus musculus OX=10090 GN=Got2 PE=1 SV=1	2	14	14	14	13	14	14	13	14	14	13	14	14	44.9	44.9	44.9	47.517	430	430;430	0	155.1	By MS/MS	By MS/MS	By MS/MS	43	44.9	44.9	3265800000	960450000	1253900000	1051500000	125610000	36941000	48228000	40441000	982640000	1015500000	1194800000	15	13	12	40
P00519;P00521;P00520;P42684	P00519	3;1;1;1	3;1;1;1	3;1;1;1	Tyrosine-protein kinase ABL1	ABL1	sp|P00519|ABL1_HUMAN Tyrosine-protein kinase ABL1 OS=Homo sapiens OX=9606 GN=ABL1 PE=1 SV=4	4	3	3	3	3	3	3	3	3	3	3	3	3	3.6	3.6	3.6	122.87	1130	1130;746;1123;1182	0	17.714	By MS/MS	By MS/MS	By MS/MS	3.6	3.6	3.6	91231000	32475000	34532000	24224000	1520500	541240	575540	403740	35743000	28102000	24483000	3	1	1	5
P00568	P00568	4	4	4	Adenylate kinase isoenzyme 1	AK1	sp|P00568|KAD1_HUMAN Adenylate kinase isoenzyme 1 OS=Homo sapiens OX=9606 GN=AK1 PE=1 SV=3	1	4	4	4	3	4	3	3	4	3	3	4	3	24.2	24.2	24.2	21.635	194	194	0	33.715	By MS/MS	By MS/MS	By MS/MS	19.1	24.2	19.1	357550000	129900000	155160000	72498000	32505000	11809000	14105000	6590700	139880000	105230000	92515000	2	4	3	9
P01033	P01033	7	7	7	Metalloproteinase inhibitor 1	TIMP1	sp|P01033|TIMP1_HUMAN Metalloproteinase inhibitor 1 OS=Homo sapiens OX=9606 GN=TIMP1 PE=1 SV=1	1	7	7	7	5	1	7	5	1	7	5	1	7	45.4	45.4	45.4	23.171	207	207	0	102.18	By MS/MS	By matching	By MS/MS	30	4.3	45.4	3115100000	59532000	55675000	2999900000	283190000	5412000	5061400	272720000	30007000	0	3511900000	2	0	14	16
P01116;P01112;P01111	P01116;P01112;P01111	2;2;2	2;2;2	2;2;2	GTPase HRas;GTPase HRas, N-terminally processed;GTPase KRas;GTPase KRas, N-terminally processed;GTPase NRas	Hras;KRAS;HRAS;NRAS	sp|P01116|RASK_HUMAN GTPase KRas OS=Homo sapiens OX=9606 GN=KRAS PE=1 SV=1;sp|P01112|RASH_HUMAN GTPas	5	2	2	2	2	1	2	2	1	2	2	1	2	19	19	19	21.256	189	189;189;189;189;189	0	40.689	By MS/MS	By MS/MS	By MS/MS	19	5.8	19	136510000	47117000	32718000	56672000	13651000	4711700	3271800	5667200	48588000	0	65937000	1	1	1	3
P01137;P54831	P01137;P54831	5;3	5;3	5;3	Transforming growth factor beta-1;Latency-associated peptide	TGFB1	sp|P01137|TGFB1_HUMAN Transforming growth factor beta-1 OS=Homo sapiens OX=9606 GN=TGFB1 PE=1 SV=2;sp|P54831|TGFB1_CANLF Transforming growth factor beta-1 OS=Canis lupus familiaris OX=9615 GN=TGFB1 PE=2 SV=1	2	5	5	5	5	4	5	5	4	5	5	4	5	18.7	18.7	18.7	44.341	390	390;390	0	43.661	By matching	By MS/MS	By MS/MS	18.7	16.2	18.7	225520000	31019000	46692000	147800000	10251000	1410000	2122400	6718400	27311000	27825000	188250000	0	1	6	7
P02008;P06347	P02008;P06347	12;9	12;9	11;8	Hemoglobin subunit zeta	HBZ	sp|P02008|HBAZ_HUMAN Hemoglobin subunit zeta OS=Homo sapiens OX=9606 GN=HBZ PE=1 SV=2;sp|P06347|HBAZ_PANTR Hemoglobin subunit zeta OS=Pan troglodytes OX=9598 GN=HBZ1 PE=3 SV=2	2	12	12	11	12	12	12	12	12	12	11	11	11	94.4	94.4	89.4	15.637	142	142;142	0	160.58	By MS/MS	By MS/MS	By MS/MS	94.4	94.4	94.4	80580000000	26696000000	37764000000	16120000000	7325500000	2426900000	3433100000	1465500000	25870000000	30933000000	18475000000	49	54	36	139
P02100;P02103	P02100	13;6	11;4	10;4	Hemoglobin subunit epsilon	HBE1	sp|P02100|HBE_HUMAN Hemoglobin subunit epsilon OS=Homo sapiens OX=9606 GN=HBE1 PE=1 SV=2	2	13	11	10	13	13	12	11	11	10	10	10	9	93.9	87.1	81.6	16.203	147	147;147	0	153.6	By MS/MS	By MS/MS	By MS/MS	93.9	93.9	88.4	12498000000	4390100000	5546200000	2561700000	1136200000	399100000	504200000	232880000	4198600000	4327500000	3101500000	19	19	13	51
P02545	P02545	35	35	5	Prelamin-A/C;Lamin-A/C	LMNA	sp|P02545|LMNA_HUMAN Prelamin-A/C OS=Homo sapiens OX=9606 GN=LMNA PE=1 SV=1	1	35	35	5	32	32	30	32	32	30	5	5	5	54.2	54.2	13.4	74.139	664	664	0	323.31	By MS/MS	By MS/MS	By MS/MS	50.9	52.6	48.8	22607000000	6480600000	5924500000	10202000000	551380000	158060000	144500000	248820000	6086100000	4523400000	12225000000	39	35	46	120
P02549	P02549	31	31	31	Spectrin alpha chain, erythrocytic 1	SPTA1	sp|P02549|SPTA1_HUMAN Spectrin alpha chain, erythrocytic 1 OS=Homo sapiens OX=9606 GN=SPTA1 PE=1 SV=5	1	31	31	31	29	27	21	29	27	21	29	27	21	18.8	18.8	18.8	280.01	2419	2419	0	276.64	By MS/MS	By MS/MS	By MS/MS	16.8	16.7	12.5	1716600000	810170000	596270000	310190000	13104000	6184500	4551700	2367900	698840000	678980000	268200000	27	21	4	52
P02647	P02647	2	2	1	Apolipoprotein A-I;Proapolipoprotein A-I;Truncated apolipoprotein A-I	APOA1	sp|P02647|APOA1_HUMAN Apolipoprotein A-I OS=Homo sapiens OX=9606 GN=APOA1 PE=1 SV=1	2	2	2	1	1	2	2	1	2	2	0	1	1	10.9	10.9	4.9	30.734	267	267;267	0	12.285	By matching	By matching	By MS/MS	6	10.9	10.9	65245000	13152000	24646000	27447000	3624700	730650	1369200	1524800	0	0	32647000	0	0	1	1
P02786;Q9MYZ3;Q9GLD3	P02786	28;3;1	28;3;1	28;3;1	Transferrin receptor protein 1;Transferrin receptor protein 1, serum form	TFRC	sp|P02786|TFR1_HUMAN Transferrin receptor protein 1 OS=Homo sapiens OX=9606 GN=TFRC PE=1 SV=2	3	28	28	28	27	27	25	27	27	25	27	27	25	43.9	43.9	43.9	84.87	760	760;769;770	0	323.31	By MS/MS	By MS/MS	By MS/MS	43.8	43.9	38.6	10142000000	3502100000	5007400000	1632800000	260060000	89798000	128400000	41867000	3367500000	3964400000	2003100000	35	37	24	96
P02792	P02792	5	5	5	Ferritin light chain	FTL	sp|P02792|FRIL_HUMAN Ferritin light chain OS=Homo sapiens OX=9606 GN=FTL PE=1 SV=2	1	5	5	5	5	4	3	5	4	3	5	4	3	32.6	32.6	32.6	20.019	175	175	0	46.77	By MS/MS	By MS/MS	By MS/MS	32.6	28.6	28.6	529050000	255950000	194390000	78703000	66131000	31994000	24299000	9837900	231030000	166420000	104330000	7	5	1	13
P02794	P02794	5	5	5	Ferritin heavy chain;Ferritin heavy chain, N-terminally processed	FTH1	sp|P02794|FRIH_HUMAN Ferritin heavy chain OS=Homo sapiens OX=9606 GN=FTH1 PE=1 SV=2	1	5	5	5	5	5	4	5	5	4	5	5	4	29.5	29.5	29.5	21.225	183	183	0	32.52	By MS/MS	By MS/MS	By MS/MS	29.5	29.5	17.5	315200000	135470000	136550000	43175000	28654000	12316000	12413000	3925000	121390000	98900000	72118000	5	3	2	10
P03928	P03928	2	2	2	ATP synthase protein 8	MT-ATP8	sp|P03928|ATP8_HUMAN ATP synthase protein 8 OS=Homo sapiens OX=9606 GN=MT-ATP8 PE=1 SV=1	1	2	2	2	1	2	2	1	2	2	1	2	2	29.4	29.4	29.4	7.9916	68	68	0	11.828	By MS/MS	By MS/MS	By MS/MS	13.2	29.4	29.4	92012000	16979000	46702000	28332000	30671000	5659700	15567000	9443900	0	0	33699000	1	1	1	3
P04040	P04040	21	21	15	Catalase	CAT	sp|P04040|CATA_HUMAN Catalase OS=Homo sapiens OX=9606 GN=CAT PE=1 SV=3	1	21	21	15	21	20	21	21	20	21	15	14	15	53.9	53.9	39.3	59.755	527	527	0	228.01	By MS/MS	By MS/MS	By MS/MS	53.9	52.2	53.9	3442400000	1263700000	1338000000	840670000	118700000	43577000	46136000	28989000	1287300000	1109200000	914760000	19	17	11	47
P04075;A5A6I5;P00883;B5DGM7	P04075;A5A6I5;P00883	24;21;19;2	24;21;19;2	22;20;17;2	Fructose-bisphosphate aldolase A	ALDOA	sp|P04075|ALDOA_HUMAN Fructose-bisphosphate aldolase A OS=Homo sapiens OX=9606 GN=ALDOA PE=1 SV=2;sp|A5A6I5|ALDOA_PANTR Fructose-bisphosphate aldolase A OS=Pan troglodytes OX=9598 GN=ALDOA PE=2 SV=1;sp|P00883|ALDOA_RABIT Fructose-bisphosphate aldolase A OS	4	24	24	22	23	23	24	23	23	24	21	21	22	80.2	80.2	70.6	39.42	364	364;364;364;363	0	323.31	By MS/MS	By MS/MS	By MS/MS	78	78.3	80.2	72207000000	23695000000	30141000000	18371000000	3139400000	1030200000	1310500000	798730000	24774000000	23738000000	19611000000	65	71	52	188
P04080	P04080	5	5	5	Cystatin-B	CSTB	sp|P04080|CYTB_HUMAN Cystatin-B OS=Homo sapiens OX=9606 GN=CSTB PE=1 SV=2	1	5	5	5	5	5	5	5	5	5	5	5	5	77.6	77.6	77.6	11.139	98	98	0	107.22	By MS/MS	By MS/MS	By MS/MS	77.6	77.6	77.6	4859400000	1976600000	1707600000	1175200000	809890000	329430000	284600000	195870000	1976800000	1361100000	1358900000	15	14	13	42
P04083;A5A6M2;P07150	P04083;A5A6M2	25;23;10	25;23;10	25;23;10	Annexin A1	ANXA1	sp|P04083|ANXA1_HUMAN Annexin A1 OS=Homo sapiens OX=9606 GN=ANXA1 PE=1 SV=2;sp|A5A6M2|ANXA1_PANTR Annexin A1 OS=Pan troglodytes OX=9598 GN=ANXA1 PE=2 SV=1	3	25	25	25	24	24	22	24	24	22	24	24	22	70.5	70.5	70.5	38.714	346	346;346;346	0	323.31	By MS/MS	By MS/MS	By MS/MS	70.5	70.5	66.8	22827000000	5451800000	5668600000	11706000000	1141300000	272590000	283430000	585320000	5486200000	5100700000	13130000000	35	34	36	105
P04179	P04179	5	5	5	Superoxide dismutase [Mn], mitochondrial	SOD2	sp|P04179|SODM_HUMAN Superoxide dismutase [Mn], mitochondrial OS=Homo sapiens OX=9606 GN=SOD2 PE=1 SV=3	1	5	5	5	5	5	4	5	5	4	5	5	4	26.6	26.6	26.6	24.75	222	222	0	69.744	By MS/MS	By MS/MS	By MS/MS	26.6	26.6	23	987870000	374720000	339150000	274000000	89807000	34065000	30832000	24909000	339580000	275290000	351320000	5	4	5	14
P04181;P04182	P04181	16;6	16;6	16;6	Ornithine aminotransferase, mitochondrial;Ornithine aminotransferase, hepatic form;Ornithine aminotransferase, renal form	OAT	sp|P04181|OAT_HUMAN Ornithine aminotransferase, mitochondrial OS=Homo sapiens OX=9606 GN=OAT PE=1 SV=1	2	16	16	16	16	16	14	16	16	14	16	16	14	57.2	57.2	57.2	48.534	439	439;439	0	229.71	By MS/MS	By MS/MS	By MS/MS	57.2	57.2	50.1	4464000000	1441700000	1988600000	1033700000	223200000	72084000	99431000	51687000	1381000000	1526500000	1320900000	17	18	17	52
P04183	P04183	6	6	6	Thymidine kinase, cytosolic	TK1	sp|P04183|KITH_HUMAN Thymidine kinase, cytosolic OS=Homo sapiens OX=9606 GN=TK1 PE=1 SV=2	1	6	6	6	5	5	4	5	5	4	5	5	4	34.6	34.6	34.6	25.468	234	234	0	43.87	By MS/MS	By MS/MS	By matching	30.3	28.2	23.9	525950000	190760000	257190000	78002000	40458000	14674000	19784000	6000200	189790000	200210000	94930000	4	5	0	9
P04264;A5A6M6	P04264;A5A6M6	42;40	42;40	2;2	Keratin, type II cytoskeletal 1	KRT1	sp|P04264|K2C1_HUMAN Keratin, type II cytoskeletal 1 OS=Homo sapiens OX=9606 GN=KRT1 PE=1 SV=6;sp|A5A6M6|K2C1_PANTR Keratin, type II cytoskeletal 1 OS=Pan troglodytes OX=9598 GN=KRT1 PE=2 SV=1	2	42	42	2	42	34	33	42	34	33	2	2	2	57.3	57.3	3.6	66.038	644	644;637	0	323.31	By MS/MS	By MS/MS	By MS/MS	57.3	54	54.3	34355000000	26005000000	5238400000	3111300000	1108200000	838870000	168980000	100360000	21420000000	6919800000	4713000000	87	41	30	158
P04350;P02557	P04350	24;1	3;1	0;0	Tubulin beta-4A chain	TUBB4A	sp|P04350|TBB4A_HUMAN Tubulin beta-4A chain OS=Homo sapiens OX=9606 GN=TUBB4A PE=1 SV=2	2	24	3	0	23	23	21	2	2	2	0	0	0	69.6	9.7	0	49.585	444	444;457	0	75.392	By MS/MS	By MS/MS	By MS/MS	65.8	65.8	65.5	427230000	106420000	201290000	119520000	21362000	5320900	10065000	5976200	113930000	136370000	155890000	1	3	3	7
P19404	P19404	4	4	4	NADH dehydrogenase [ubiquinone] flavoprotein 2, mitochondrial	NDUFV2	sp|P19404|NDUV2_HUMAN NADH dehydrogenase [ubiquinone] flavoprotein 2, mitochondrial OS=Homo sapiens OX=9606 GN=NDUFV2 PE=1 SV=2	2	4	4	4	3	4	4	3	4	4	3	4	4	20.5	20.5	20.5	27.307	249	249;249	0	34.025	By MS/MS	By MS/MS	By MS/MS	16.5	20.5	20.5	433530000	120160000	122580000	190780000	28902000	8010900	8172300	12719000	145650000	111550000	185880000	2	2	3	7
P04406;Q8X1X3;P20287;O14556	P04406	18;1;1;1	18;1;1;1	10;1;0;0	Glyceraldehyde-3-phosphate dehydrogenase	GAPDH	sp|P04406|G3P_HUMAN Glyceraldehyde-3-phosphate dehydrogenase OS=Homo sapiens OX=9606 GN=GAPDH PE=1 SV=3	4	18	18	10	18	17	17	18	17	17	10	10	10	69	69	41.8	36.053	335	335;338;338;408	0	323.31	By MS/MS	By MS/MS	By MS/MS	69	69	67.2	42717000000	14531000000	19667000000	8518800000	2512800000	854790000	1156900000	501100000	15031000000	14110000000	8978200000	52	55	37	144
P04632;Q64537	P04632;Q64537	7;4	7;4	7;4	Calpain small subunit 1	CAPNS1;Capns1	sp|P04632|CPNS1_HUMAN Calpain small subunit 1 OS=Homo sapiens OX=9606 GN=CAPNS1 PE=1 SV=1;sp|Q64537|CPNS1_RAT Calpain small subunit 1 OS=Rattus norvegicus OX=10116 GN=Capns1 PE=1 SV=3	2	7	7	7	6	7	6	6	7	6	6	7	6	42.2	42.2	42.2	28.315	268	268;270	0	106.43	By MS/MS	By MS/MS	By MS/MS	37.3	42.2	37.3	946170000	291510000	407720000	246930000	86015000	26501000	37066000	22448000	316610000	273190000	314680000	6	7	6	19
P04792	P04792	10	10	10	Heat shock protein beta-1	HSPB1	sp|P04792|HSPB1_HUMAN Heat shock protein beta-1 OS=Homo sapiens OX=9606 GN=HSPB1 PE=1 SV=2	1	10	10	10	9	10	9	9	10	9	9	10	9	67.3	67.3	67.3	22.782	205	205	0	155.97	By MS/MS	By MS/MS	By MS/MS	63.9	67.3	63.9	4497100000	1639400000	1741900000	1115800000	321220000	117100000	124420000	79699000	1740300000	1349700000	1240600000	9	9	9	27
P04818;P45352	P04818	10;1	10;1	10;1	Thymidylate synthase	TYMS	sp|P04818|TYSY_HUMAN Thymidylate synthase OS=Homo sapiens OX=9606 GN=TYMS PE=1 SV=3	2	10	10	10	8	10	5	8	10	5	8	10	5	46.6	46.6	46.6	35.716	313	313;307	0	129.33	By MS/MS	By MS/MS	By MS/MS	40.6	46.6	29.7	1416300000	576410000	767220000	72646000	88517000	36025000	47951000	4540400	595590000	569630000	98358000	11	9	3	23
P04843	P04843	21	21	21	Dolichyl-diphosphooligosaccharide--protein glycosyltransferase subunit 1	RPN1	sp|P04843|RPN1_HUMAN Dolichyl-diphosphooligosaccharide--protein glycosyltransferase subunit 1 OS=Homo sapiens OX=9606 GN=RPN1 PE=1 SV=1	1	21	21	21	17	18	20	17	18	20	17	18	20	49.8	49.8	49.8	68.569	607	607	0	299.53	By MS/MS	By MS/MS	By MS/MS	40.2	43.2	47.9	3362200000	508640000	1328200000	1525400000	90870000	13747000	35897000	41227000	554130000	1059000000	1749900000	10	17	26	53
P04844	P04844	18	18	18	Dolichyl-diphosphooligosaccharide--protein glycosyltransferase subunit 2	RPN2	sp|P04844|RPN2_HUMAN Dolichyl-diphosphooligosaccharide--protein glycosyltransferase subunit 2 OS=Homo sapiens OX=9606 GN=RPN2 PE=1 SV=3	1	18	18	18	15	17	18	15	17	18	15	17	18	46	46	46	69.283	631	631	0	247.67	By MS/MS	By MS/MS	By MS/MS	38	40.7	46	2731800000	478530000	1160300000	1093100000	118780000	20806000	50446000	47524000	477190000	892510000	1317500000	9	19	17	45
P04899	P04899	8	4	4	Guanine nucleotide-binding protein G(i) subunit alpha-2	GNAI2	sp|P04899|GNAI2_HUMAN Guanine nucleotide-binding protein G(i) subunit alpha-2 OS=Homo sapiens OX=9606 GN=GNAI2 PE=1 SV=3	1	8	4	4	8	8	8	4	4	4	4	4	4	28.7	16.1	16.1	40.45	355	355	0	32.667	By MS/MS	By MS/MS	By MS/MS	28.7	28.7	28.7	486290000	165610000	185100000	135580000	28605000	9741800	10888000	7975300	119500000	129660000	207520000	2	4	5	11
P05023;P13637;P50993;Q13733;P20648;P54707	P05023	26;12;11;7;4;4	26;12;11;7;4;4	26;12;11;7;4;4	Sodium/potassium-transporting ATPase subunit alpha-1	ATP1A1	sp|P05023|AT1A1_HUMAN Sodium/potassium-transporting ATPase subunit alpha-1 OS=Homo sapiens OX=9606 GN=ATP1A1 PE=1 SV=1	6	26	26	26	22	25	22	22	25	22	22	25	22	33.5	33.5	33.5	112.89	1023	1023;1013;1020;1029;1035;1039	0	266.66	By MS/MS	By MS/MS	By MS/MS	29.1	32.6	29.3	2930500000	756530000	1199300000	974690000	65123000	16812000	26651000	21660000	770820000	902830000	1181300000	18	19	20	57
P05091	P05091	13	11	11	Aldehyde dehydrogenase, mitochondrial	ALDH2	sp|P05091|ALDH2_HUMAN Aldehyde dehydrogenase, mitochondrial OS=Homo sapiens OX=9606 GN=ALDH2 PE=1 SV=2	1	13	11	11	13	12	10	11	10	8	11	10	8	30.6	27.5	27.5	56.381	517	517	0	89.43	By MS/MS	By MS/MS	By MS/MS	30.6	28.8	26.3	595820000	216610000	221410000	157800000	25905000	9417700	9626500	6861000	175510000	164610000	237550000	7	9	7	23
P05106	P05106	2	2	2	Integrin beta-3	ITGB3	sp|P05106|ITB3_HUMAN Integrin beta-3 OS=Homo sapiens OX=9606 GN=ITGB3 PE=1 SV=2	1	2	2	2	0	0	2	0	0	2	0	0	2	2.8	2.8	2.8	87.057	788	788	0	11.871			By MS/MS	0	0	2.8	14958000	0	0	14958000	415510	0	0	415510	0	0	17792000	0	0	2	2
P05120	P05120	3	3	3	Plasminogen activator inhibitor 2	SERPINB2	sp|P05120|PAI2_HUMAN Plasminogen activator inhibitor 2 OS=Homo sapiens OX=9606 GN=SERPINB2 PE=1 SV=2	1	3	3	3	0	0	3	0	0	3	0	0	3	9.4	9.4	9.4	46.596	415	415	0	21.112			By MS/MS	0	0	9.4	54186000	0	0	54186000	3187400	0	0	3187400	0	0	64450000	0	0	3	3
P05121	P05121	3	3	3	Plasminogen activator inhibitor 1	SERPINE1	sp|P05121|PAI1_HUMAN Plasminogen activator inhibitor 1 OS=Homo sapiens OX=9606 GN=SERPINE1 PE=1 SV=1	1	3	3	3	0	0	3	0	0	3	0	0	3	9.7	9.7	9.7	45.059	402	402	0	27.571			By MS/MS	0	0	9.7	80448000	0	0	80448000	4022400	0	0	4022400	0	0	95688000	0	0	3	3
P05141;Q9H0C2;Q3V132;P18239	P05141	14;3;3;1	7;0;0;0	7;0;0;0	ADP/ATP translocase 2;ADP/ATP translocase 2, N-terminally processed	Slc25a5;SLC25A5	sp|P05141|ADT2_HUMAN ADP/ATP translocase 2 OS=Homo sapiens OX=9606 GN=SLC25A5 PE=1 SV=7	5	14	7	7	14	14	13	7	7	7	7	7	7	40.6	22.1	22.1	32.931	298	298;298;315;320;318	0	109.95	By MS/MS	By MS/MS	By MS/MS	40.6	40.6	40.6	3461100000	665750000	1561100000	1234200000	173060000	33287000	78057000	61711000	658660000	1430500000	1265800000	7	10	9	26
P05161	P05161	3	3	3	Ubiquitin-like protein ISG15	ISG15	sp|P05161|ISG15_HUMAN Ubiquitin-like protein ISG15 OS=Homo sapiens OX=9606 GN=ISG15 PE=1 SV=5	1	3	3	3	3	3	3	3	3	3	3	3	3	25.5	25.5	25.5	17.887	165	165	0	23.268	By MS/MS	By matching	By MS/MS	25.5	25.5	25.5	237500000	54279000	63255000	119970000	19792000	4523200	5271300	9997300	42063000	43353000	161090000	1	0	4	5
P05198;P20459	P05198	17;1	17;1	17;1	Eukaryotic translation initiation factor 2 subunit 1	EIF2S1	sp|P05198|IF2A_HUMAN Eukaryotic translation initiation factor 2 subunit 1 OS=Homo sapiens OX=9606 GN=EIF2S1 PE=1 SV=3	2	17	17	17	16	16	16	16	16	16	16	16	16	56.2	56.2	56.2	36.112	315	315;304	0	244.68	By MS/MS	By MS/MS	By MS/MS	53.7	56.2	53.7	2591100000	801120000	1036700000	753210000	117780000	36415000	47125000	34237000	799190000	827150000	874210000	14	15	13	42
P05362	P05362	8	8	8	Intercellular adhesion molecule 1	ICAM1	sp|P05362|ICAM1_HUMAN Intercellular adhesion molecule 1 OS=Homo sapiens OX=9606 GN=ICAM1 PE=1 SV=2	1	8	8	8	2	4	8	2	4	8	2	4	8	18.6	18.6	18.6	57.825	532	532	0	80.795	By matching	By matching	By MS/MS	6.4	12	18.6	602220000	13441000	36140000	552640000	24089000	537630	1445600	22106000	16221000	19099000	663750000	0	0	7	7
P05386	P05386	5	4	4	60S acidic ribosomal protein P1	RPLP1	sp|P05386|RLA1_HUMAN 60S acidic ribosomal protein P1 OS=Homo sapiens OX=9606 GN=RPLP1 PE=1 SV=1	1	5	4	4	5	5	5	4	4	4	4	4	4	94.7	79.8	79.8	11.514	114	114	0	323.31	By MS/MS	By MS/MS	By MS/MS	94.7	94.7	94.7	4384200000	2226300000	900230000	1257700000	1461400000	742090000	300080000	419230000	1725900000	1462200000	1239100000	6	6	6	18
P05387	P05387	7	7	6	60S acidic ribosomal protein P2	RPLP2	sp|P05387|RLA2_HUMAN 60S acidic ribosomal protein P2 OS=Homo sapiens OX=9606 GN=RPLP2 PE=1 SV=1	1	7	7	6	7	7	7	7	7	7	6	6	6	85.2	85.2	70.4	11.665	115	115	0	124.3	By MS/MS	By MS/MS	By MS/MS	85.2	85.2	85.2	14153000000	6086800000	5132000000	2933700000	2830500000	1217400000	1026400000	586740000	6254100000	4114700000	2989500000	22	18	16	56
P05388;P14869;Q8NHW5;P19889	P05388;P14869;Q8NHW5	13;11;9;2	13;11;9;2	13;11;9;2	60S acidic ribosomal protein P0;60S acidic ribosomal protein P0-like	RPLP0;Rplp0;RPLP0P6	sp|P05388|RLA0_HUMAN 60S acidic ribosomal protein P0 OS=Homo sapiens OX=9606 GN=RPLP0 PE=1 SV=1;sp|P14869|RLA0_MOUSE 60S acidic ribosomal protein P0 OS=Mus musculus OX=10090 GN=Rplp0 PE=1 SV=3;sp|Q8NHW5|RLA0L_HUMAN 60S acidic ribosomal protein P0-like OS=H	4	13	13	13	13	13	12	13	13	12	13	13	12	54.9	54.9	54.9	34.273	317	317;317;317;317	0	150.1	By MS/MS	By MS/MS	By MS/MS	54.9	54.9	52.7	12329000000	3811100000	5698200000	2820200000	948420000	293160000	438330000	216940000	3761900000	4216800000	3600000000	17	17	16	50
P05412;P17535	P05412;P17535	2;1	2;1	2;1	Transcription factor AP-1;Transcription factor jun-D	JUN;JUND	sp|P05412|JUN_HUMAN Transcription factor AP-1 OS=Homo sapiens OX=9606 GN=JUN PE=1 SV=2;sp|P17535|JUND_HUMAN Transcription factor jun-D OS=Homo sapiens OX=9606 GN=JUND PE=1 SV=3	2	2	2	2	1	0	2	1	0	2	1	0	2	6.9	6.9	6.9	35.675	331	331;347	0	14.639	By matching		By MS/MS	2.4	0	6.9	41832000	8532000	0	33300000	4183200	853200	0	3330000	0	0	39608000	0	0	2	2
P05423	P05423	2	2	2	DNA-directed RNA polymerase III subunit RPC4	POLR3D	sp|P05423|RPC4_HUMAN DNA-directed RNA polymerase III subunit RPC4 OS=Homo sapiens OX=9606 GN=POLR3D PE=1 SV=2	1	2	2	2	2	2	2	2	2	2	2	2	2	5.3	5.3	5.3	44.395	398	398	0.0017668	10.338	By MS/MS	By MS/MS	By MS/MS	5.3	5.3	5.3	27934000	10145000	8878400	8910600	1269700	461130	403570	405030	0	0	10599000	0	1	1	2
P05455;P32067	P05455	28;4	28;4	28;4	Lupus La protein	SSB	sp|P05455|LA_HUMAN Lupus La protein OS=Homo sapiens OX=9606 GN=SSB PE=1 SV=2	2	28	28	28	28	28	23	28	28	23	28	28	23	52	52	52	46.836	408	408;415	0	323.31	By MS/MS	By MS/MS	By MS/MS	52	52	45.8	15713000000	5608600000	6562200000	3541900000	714220000	254940000	298280000	161000000	5639100000	5088400000	4159600000	43	46	32	121
P05556;Q9GLP0	P05556;Q9GLP0	8;4	8;4	8;4	Integrin beta-1	ITGB1	sp|P05556|ITB1_HUMAN Integrin beta-1 OS=Homo sapiens OX=9606 GN=ITGB1 PE=1 SV=2;sp|Q9GLP0|ITB1_PIG Integrin beta-1 OS=Sus scrofa OX=9823 GN=ITGB1 PE=2 SV=1	2	8	8	8	4	7	8	4	7	8	4	7	8	12.8	12.8	12.8	88.414	798	798;798	0	51.31	By MS/MS	By MS/MS	By MS/MS	6	11.8	12.8	382470000	55694000	161060000	165720000	11249000	1638000	4737000	4874200	89205000	126360000	163360000	1	3	7	11
P05771;P05126	P05771;P05126	11;10	11;10	7;6	Protein kinase C beta type	PRKCB	sp|P05771|KPCB_HUMAN Protein kinase C beta type OS=Homo sapiens OX=9606 GN=PRKCB PE=1 SV=4;sp|P05126|KPCB_BOVIN Protein kinase C beta type OS=Bos taurus OX=9913 GN=PRKCB PE=2 SV=4	2	11	11	7	10	11	9	10	11	9	6	7	6	18.9	18.9	12.7	76.868	671	671;671	0	83.576	By MS/MS	By MS/MS	By MS/MS	17	18.9	16.8	543940000	163040000	263220000	117680000	15541000	4658300	7520600	3362200	164170000	173010000	171940000	8	10	8	26
P05783;CON__H-INV:HIT000015463	P05783	18;2	17;2	12;2	Keratin, type I cytoskeletal 18	KRT18	sp|P05783|K1C18_HUMAN Keratin, type I cytoskeletal 18 OS=Homo sapiens OX=9606 GN=KRT18 PE=1 SV=2	2	18	17	12	18	17	17	17	16	16	12	11	11	43.3	41.6	30.2	48.057	430	430;295	0	174.25	By MS/MS	By MS/MS	By MS/MS	43.3	40.2	40.5	5686600000	1693100000	1832500000	2161100000	218710000	65118000	70479000	83118000	1678800000	1414100000	2384100000	15	16	20	51
P05937	P05937	3	3	3	Calbindin	CALB1	sp|P05937|CALB1_HUMAN Calbindin OS=Homo sapiens OX=9606 GN=CALB1 PE=1 SV=2	1	3	3	3	3	1	3	3	1	3	3	1	3	12.3	12.3	12.3	30.025	261	261	0	19.42	By MS/MS	By MS/MS	By MS/MS	12.3	3.8	12.3	76900000	37400000	8413600	31086000	5492900	2671400	600970	2220400	0	0	36975000	1	0	1	2
P06132;P32362	P06132	11;4	11;4	11;4	Uroporphyrinogen decarboxylase	UROD	sp|P06132|DCUP_HUMAN Uroporphyrinogen decarboxylase OS=Homo sapiens OX=9606 GN=UROD PE=1 SV=2	2	11	11	11	11	11	11	11	11	11	11	11	11	52	52	52	40.786	367	367;364	0	219.02	By MS/MS	By MS/MS	By MS/MS	52	52	52	4025800000	1509800000	1758200000	757810000	251610000	94364000	109890000	47363000	1440700000	1461900000	885290000	13	15	10	38
P06396;CON__Q3SX14;P20305;REV__Q6TDU7	P06396;CON__Q3SX14	8;5;3;1	8;5;3;1	8;5;3;1	Gelsolin	GSN	sp|P06396|GELS_HUMAN Gelsolin OS=Homo sapiens OX=9606 GN=GSN PE=1 SV=1;	4	8	8	8	7	8	7	7	8	7	7	8	7	13.7	13.7	13.7	85.696	782	782;781;772;716	0	68.338	By MS/MS	By MS/MS	By MS/MS	11.1	13.7	11.4	573240000	158730000	186580000	227940000	16860000	4668500	5487600	6704000	170600000	144670000	260660000	6	5	8	19
P06493;P43063;Q9C9M7;Q9LMT0;Q96Q40;O94921;Q11179;Q07002;Q00536;Q00537;Q14004	P06493	17;1;1;1;1;1;1;1;1;1;1	17;1;1;1;1;1;1;1;1;1;1	15;0;0;0;0;0;0;0;0;0;0	Cyclin-dependent kinase 1	CDK1	sp|P06493|CDK1_HUMAN Cyclin-dependent kinase 1 OS=Homo sapiens OX=9606 GN=CDK1 PE=1 SV=3	11	17	17	15	16	17	14	16	17	14	14	15	12	66	66	59.6	34.095	297	297;317;348;391;435;469;470;474;496;523;1512	0	150.25	By MS/MS	By MS/MS	By MS/MS	63	66	60.9	3749400000	1205900000	1695200000	848280000	197340000	63471000	89221000	44646000	1258100000	1282800000	989170000	18	18	12	48
P06576;P00829;Q05825;Q0BQE8;P85446;Q4L7Y4;B9E8E6;Q8A9V4;A6L8P2;A6L4L7;Q6FYM3;A7ZC37;A7I177;A7H017;Q8E072;Q1JMI9;Q1JHN5;Q1JCL3;Q1J7F9;C0MH17;C0M720;Q83G91;Q5GRU7;Q4JUK0;B9KES3;A7H1I1;Q6A8C7;Q8G7B3;Q2GGP9;Q6G1W9	P06576;P00829;Q05825	26;22;13;3;2;2;2;2;2;2;2;1;1;1;1;1;1;1;1;1;1;1;1;1;1;1;1;1;1;1	26;22;13;3;2;2;2;2;2;2;2;1;1;1;1;1;1;1;1;1;1;1;1;1;1;1;1;1;1;1	24;20;11;2;0;0;0;0;0;0;2;1;1;1;0;0;0;0;0;0;0;0;0;0;1;1;0;0;1;1	ATP synthase subunit beta, mitochondrial	ATP5B;ATPsyn-beta	sp|P06576|ATPB_HUMAN ATP synthase subunit beta, mitochondrial OS=Homo sapiens OX=9606 GN=ATP5F1B PE=1 SV=3;sp|P00829|ATPB_BOVIN ATP synthase subunit beta, mitochondrial OS=Bos taurus OX=9913 GN=ATP5F1B PE=1 SV=2;sp|Q05825|ATPB_DROME ATP synthase subunit be	30	26	26	24	26	26	26	26	26	26	24	24	24	72.4	72.4	67.7	56.559	529	529;528;505;476;114;470;471;505;505;511;536;465;465;465;468;468;468;468;468;468;468;474;480;481;484;484;484;490;507;531	0	323.31	By MS/MS	By MS/MS	By MS/MS	72.4	72.4	72.4	31690000000	9620000000	11847000000	10223000000	1092800000	331720000	408520000	352520000	9313300000	8866400000	12045000000	62	58	66	186
P06730	P06730	5	5	5	Eukaryotic translation initiation factor 4E	EIF4E	sp|P06730|IF4E_HUMAN Eukaryotic translation initiation factor 4E OS=Homo sapiens OX=9606 GN=EIF4E PE=1 SV=2	1	5	5	5	5	5	4	5	5	4	5	5	4	30.9	30.9	30.9	25.097	217	217	0	43.992	By MS/MS	By MS/MS	By MS/MS	30.9	30.9	21.7	628530000	230720000	252600000	145210000	57139000	20974000	22964000	13201000	227090000	198140000	175990000	5	3	4	12
P06733;Q9XSJ4;I0J1J1;P21550;P13929;Q9LEJ0;Q8IJN7;Q27727;Q9LEI9	P06733;Q9XSJ4	24;13;7;3;3;2;2;2;1	24;13;7;3;3;2;2;2;1	11;0;0;0;0;1;0;0;1	Alpha-enolase	ENO1	sp|P06733|ENOA_HUMAN Alpha-enolase OS=Homo sapiens OX=9606 GN=ENO1 PE=1 SV=2;sp|Q9XSJ4|ENOA_BOVIN Alpha-enolase OS=Bos taurus OX=9913 GN=ENO1 PE=1 SV=4	9	24	24	11	24	24	24	24	24	24	11	11	11	70	70	36.9	47.168	434	434;434;432;434;434;445;446;446;445	0	323.31	By MS/MS	By MS/MS	By MS/MS	70	70	70	96272000000	34599000000	32741000000	28931000000	4376000000	1572700000	1488200000	1315100000	36729000000	25903000000	30263000000	69	68	72	209
P06744;P06745;A1AIK3;Q5PL07	P06744	22;7;2;1	22;7;2;1	17;3;1;0	Glucose-6-phosphate isomerase	GPI	sp|P06744|G6PI_HUMAN Glucose-6-phosphate isomerase OS=Homo sapiens OX=9606 GN=GPI PE=1 SV=4	4	22	22	17	22	20	15	22	20	15	17	15	11	51.3	51.3	41.8	63.146	558	558;558;549;549	0	242.52	By MS/MS	By MS/MS	By MS/MS	51.3	43.9	36.4	10806000000	3569000000	5057900000	2179400000	415630000	137270000	194540000	83824000	3469800000	3783500000	2648800000	28	29	18	75
P06748	P06748	10	10	10	Nucleophosmin	NPM1	sp|P06748|NPM_HUMAN Nucleophosmin OS=Homo sapiens OX=9606 GN=NPM1 PE=1 SV=2	1	10	10	10	10	10	9	10	10	9	10	10	9	52.4	52.4	52.4	32.575	294	294	0	323.31	By MS/MS	By MS/MS	By MS/MS	52.4	52.4	49.3	35829000000	12469000000	13557000000	9803000000	2985800000	1039100000	1129700000	816920000	11697000000	10154000000	10315000000	26	26	29	81
P06753	P06753	8	5	5	Tropomyosin alpha-3 chain	TPM3	sp|P06753|TPM3_HUMAN Tropomyosin alpha-3 chain OS=Homo sapiens OX=9606 GN=TPM3 PE=1 SV=2	1	8	5	5	7	8	7	5	5	5	5	5	5	20	16.1	16.1	32.95	285	285	0	65.33	By MS/MS	By MS/MS	By MS/MS	20	20	20	4965500000	1947700000	1699000000	1318800000	310340000	121730000	106190000	82423000	2043000000	1402100000	1368800000	8	10	8	26
P08575	P08575	2	2	2	Receptor-type tyrosine-protein phosphatase C	Ptprc;PTPRC	sp|P08575|PTPRC_HUMAN Receptor-type tyrosine-protein phosphatase C OS=Homo sapiens OX=9606 GN=PTPRC PE=1 SV=3	2	2	2	2	2	2	2	2	2	2	2	2	2	1.5	1.5	1.5	144.84	1293	1293;1306	0	13.198	By MS/MS	By MS/MS	By MS/MS	1.5	1.5	1.5	63322000	16813000	27931000	18579000	1073300	284960	473410	314890	17394000	20768000	22619000	1	2	1	4
P06865;P29416	P06865;P29416	2;1	2;1	2;1	Beta-hexosaminidase subunit alpha	HEXA;Hexa	sp|P06865|HEXA_HUMAN Beta-hexosaminidase subunit alpha OS=Homo sapiens OX=9606 GN=HEXA PE=1 SV=2;sp|P29416|HEXA_MOUSE Beta-hexosaminidase subunit alpha OS=Mus musculus OX=10090 GN=Hexa PE=1 SV=2	2	2	2	2	2	1	2	2	1	2	2	1	2	3.4	3.4	3.4	60.702	529	529;528	0	13.919	By MS/MS	By MS/MS	By MS/MS	3.4	2.1	3.4	118640000	45600000	41712000	31325000	4745500	1824000	1668500	1253000	47268000	0	35591000	2	1	1	4
P07099	P07099	2	2	2	Epoxide hydrolase 1	EPHX1	sp|P07099|HYEP_HUMAN Epoxide hydrolase 1 OS=Homo sapiens OX=9606 GN=EPHX1 PE=1 SV=1	1	2	2	2	1	2	1	1	2	1	1	2	1	5.9	5.9	5.9	52.948	455	455	0.00071942	10.936	By matching	By MS/MS	By MS/MS	2	5.9	2	47033000	5755500	32628000	8650100	1809000	221370	1254900	332700	0	25549000	0	0	0	1	1
P07108;P07107	P07108	3;1	3;1	3;1	Acyl-CoA-binding protein	DBI	sp|P07108|ACBP_HUMAN Acyl-CoA-binding protein OS=Homo sapiens OX=9606 GN=DBI PE=1 SV=2	2	3	3	3	3	3	3	3	3	3	3	3	3	50.6	50.6	50.6	10.044	87	87;87	0	29.76	By MS/MS	By MS/MS	By MS/MS	50.6	50.6	50.6	1166000000	526390000	414130000	225510000	233210000	105280000	82825000	45102000	518590000	338380000	261920000	6	4	4	14
P07195;A5A6N7;Q9PVK4	P07195;A5A6N7	17;16;1	16;15;1	16;15;1	L-lactate dehydrogenase B chain	LDHB	sp|P07195|LDHB_HUMAN L-lactate dehydrogenase B chain OS=Homo sapiens OX=9606 GN=LDHB PE=1 SV=2;sp|A5A6N7|LDHB_PANTR L-lactate dehydrogenase B chain OS=Pan troglodytes OX=9598 GN=LDHB PE=2 SV=1	3	17	16	16	17	16	17	16	15	16	16	15	16	54.8	51.2	51.2	36.638	334	334;334;334	0	203.59	By MS/MS	By MS/MS	By MS/MS	54.8	48.8	54.8	13845000000	5246800000	6012500000	2585300000	814380000	308630000	353670000	152070000	4963300000	4802300000	3028100000	25	28	23	76
P07225	P07225	2	2	2	Vitamin K-dependent protein S	PROS1	sp|P07225|PROS_HUMAN Vitamin K-dependent protein S OS=Homo sapiens OX=9606 GN=PROS1 PE=1 SV=1	1	2	2	2	1	1	1	1	1	1	1	1	1	2.8	2.8	2.8	75.122	676	676	0	11.275	By matching	By MS/MS	By MS/MS	1.6	1.2	1.6	10184000	2138600	2914800	5130200	308590	64805	88328	155460	0	0	6102100	0	0	0	0
P07237	P07237	30	30	30	Protein disulfide-isomerase	P4HB	sp|P07237|PDIA1_HUMAN Protein disulfide-isomerase OS=Homo sapiens OX=9606 GN=P4HB PE=1 SV=3	1	30	30	30	29	28	29	29	28	29	29	28	29	59.1	59.1	59.1	57.116	508	508	0	323.31	By MS/MS	By MS/MS	By MS/MS	54.1	55.9	58.9	17883000000	4886100000	4971200000	8026000000	510950000	139600000	142030000	229310000	4669700000	4009400000	9376000000	40	41	48	129
P07311	P07311	3	3	3	Acylphosphatase-1	ACYP1	sp|P07311|ACYP1_HUMAN Acylphosphatase-1 OS=Homo sapiens OX=9606 GN=ACYP1 PE=1 SV=2	1	3	3	3	3	3	3	3	3	3	3	3	3	35.4	35.4	35.4	11.261	99	99	0	22.804	By MS/MS	By matching	By MS/MS	35.4	35.4	35.4	163810000	62877000	65043000	35886000	20476000	7859700	8130400	4485700	63654000	47955000	44883000	2	0	1	3
P07339	P07339	9	9	9	Cathepsin D;Cathepsin D light chain;Cathepsin D heavy chain	CTSD	sp|P07339|CATD_HUMAN Cathepsin D OS=Homo sapiens OX=9606 GN=CTSD PE=1 SV=1	1	9	9	9	9	9	9	9	9	9	9	9	9	30.8	30.8	30.8	44.552	412	412	0	95.872	By MS/MS	By MS/MS	By MS/MS	30.8	30.8	30.8	1259300000	436300000	564260000	258700000	66277000	22963000	29698000	13616000	451860000	433250000	300730000	10	10	9	29
P07355;P04272;P07356;A6NMY6	P07355;P04272;P07356;A6NMY6	25;22;19;18	25;22;19;18	25;22;19;18	Annexin A2;Putative annexin A2-like protein	ANXA2;Anxa2;ANXA2P2	sp|P07355|ANXA2_HUMAN Annexin A2 OS=Homo sapiens OX=9606 GN=ANXA2 PE=1 SV=2;sp|P04272|ANXA2_BOVIN Annexin A2 OS=Bos taurus OX=9913 GN=ANXA2 PE=1 SV=2;sp|P07356|ANXA2_MOUSE Annexin A2 OS=Mus musculus OX=10090 GN=Anxa2 PE=1 SV=2;sp|A6NMY6|AXA2L_HUMAN Putativ	4	25	25	25	24	25	24	24	25	24	24	25	24	73.2	73.2	73.2	38.604	339	339;339;339;339	0	323.31	By MS/MS	By MS/MS	By MS/MS	71.1	73.2	71.7	22161000000	5931700000	7851300000	8378400000	963540000	257900000	341360000	364280000	5880000000	6178600000	9923100000	31	32	37	100
P07384;P97571	P07384	19;8	19;8	19;8	Calpain-1 catalytic subunit	CAPN1	sp|P07384|CAN1_HUMAN Calpain-1 catalytic subunit OS=Homo sapiens OX=9606 GN=CAPN1 PE=1 SV=1	2	19	19	19	17	19	18	17	19	18	17	19	18	33.2	33.2	33.2	81.889	714	714;713	0	148.53	By MS/MS	By MS/MS	By MS/MS	29.8	33.2	31.5	3190500000	988740000	1450400000	751390000	88626000	27465000	40289000	20872000	1030200000	1062800000	925200000	13	15	13	41
P07437;A6NNZ2;CON__ENSEMBL:ENSBTAP00000025008;Q9H4B7	P07437	28;7;4;4	6;0;0;0	5;0;0;0	Tubulin beta chain	TUBB	sp|P07437|TBB5_HUMAN Tubulin beta chain OS=Homo sapiens OX=9606 GN=TUBB PE=1 SV=2	5	28	6	5	27	28	25	6	6	6	5	5	5	72.3	19.6	16.2	49.67	444	444;444;444;536;451	0	203.17	By MS/MS	By MS/MS	By MS/MS	71.4	72.3	71.4	52891000000	18178000000	23387000000	11327000000	2644500000	908890000	1169300000	566330000	17983000000	17280000000	12658000000	24	22	22	68
P07602;Q61207;P81405	P07602	12;2;1	12;2;1	12;2;1	Prosaposin;Saposin-A;Saposin-B-Val;Saposin-B;Saposin-C;Saposin-D	PSAP	sp|P07602|SAP_HUMAN Prosaposin OS=Homo sapiens OX=9606 GN=PSAP PE=1 SV=2	3	12	12	12	11	9	11	11	9	11	11	9	11	24	24	24	58.112	524	524;557;80	0	77.692	By MS/MS	By MS/MS	By MS/MS	22.5	16.6	22.3	3576400000	1483500000	1195100000	897850000	115370000	47853000	38550000	28963000	1477400000	947530000	1062200000	9	9	7	25
P07686	P07686	8	8	8	Beta-hexosaminidase subunit beta;Beta-hexosaminidase subunit beta chain B;Beta-hexosaminidase subunit beta chain A	HEXB	sp|P07686|HEXB_HUMAN Beta-hexosaminidase subunit beta OS=Homo sapiens OX=9606 GN=HEXB PE=1 SV=3	1	8	8	8	8	7	7	8	7	7	8	7	7	20.7	20.7	20.7	63.111	556	556	0	79.091	By MS/MS	By MS/MS	By MS/MS	20.7	18.3	18.3	993870000	356970000	379000000	257900000	34271000	12309000	13069000	8893100	337670000	308720000	314120000	7	8	6	21
P07711	P07711	3	3	3	Cathepsin L1;Cathepsin L1 heavy chain;Cathepsin L1 light chain	CTSL	sp|P07711|CATL1_HUMAN Cathepsin L1 OS=Homo sapiens OX=9606 GN=CTSL PE=1 SV=2	1	3	3	3	3	3	3	3	3	3	3	3	3	15.3	15.3	15.3	37.564	333	333	0	33.585	By matching	By matching	By MS/MS	15.3	15.3	15.3	271780000	69015000	68300000	134460000	24707000	6274100	6209100	12224000	56887000	49800000	175740000	0	0	2	2
P07737;P02584;CON__P02584	P07737	13;6;6	13;6;6	13;6;6	Profilin-1	PFN1	sp|P07737|PROF1_HUMAN Profilin-1 OS=Homo sapiens OX=9606 GN=PFN1 PE=1 SV=2	3	13	13	13	12	13	10	12	13	10	12	13	10	90	90	90	15.054	140	140;140;140	0	174.02	By MS/MS	By MS/MS	By MS/MS	80	90	80	19418000000	7099400000	7956400000	4362300000	2157600000	788820000	884040000	484700000	7679800000	6180200000	4222300000	27	23	15	65
P07741	P07741	10	10	10	Adenine phosphoribosyltransferase	APRT	sp|P07741|APT_HUMAN Adenine phosphoribosyltransferase OS=Homo sapiens OX=9606 GN=APRT PE=1 SV=2	1	10	10	10	9	10	10	9	10	10	9	10	10	80.6	80.6	80.6	19.608	180	180	0	138.83	By MS/MS	By MS/MS	By MS/MS	71.7	80.6	80.6	3249600000	1105400000	1400800000	743380000	270800000	92121000	116730000	61948000	1086100000	1069200000	929120000	10	10	9	29
P07814	P07814	50	50	50	Bifunctional glutamate/proline--tRNA ligase;Glutamate--tRNA ligase;Proline--tRNA ligase	EPRS	sp|P07814|SYEP_HUMAN Bifunctional glutamate/proline--tRNA ligase OS=Homo sapiens OX=9606 GN=EPRS PE=1 SV=5	1	50	50	50	48	48	45	48	48	45	48	48	45	47.2	47.2	47.2	170.59	1512	1512	0	323.31	By MS/MS	By MS/MS	By MS/MS	44.7	45.7	42	7252700000	2076100000	3531200000	1645300000	88447000	25319000	43064000	20065000	2003700000	2613500000	2140200000	37	48	41	126
P07858;P10605	P07858	9;1	9;1	9;1	Cathepsin B;Cathepsin B light chain;Cathepsin B heavy chain	CTSB	sp|P07858|CATB_HUMAN Cathepsin B OS=Homo sapiens OX=9606 GN=CTSB PE=1 SV=3	2	9	9	9	8	7	9	8	7	9	8	7	9	37.8	37.8	37.8	37.821	339	339;339	0	98.604	By MS/MS	By MS/MS	By MS/MS	33.3	28	37.8	1527000000	621740000	591770000	313450000	80366000	32723000	31146000	16498000	569910000	442860000	445180000	8	6	8	22
P07900;A5A6K9;P07901;P30946;Q58FG0;Q14568;Q58FG1	P07900;A5A6K9;P07901;P30946	48;44;42;34;7;7;2	48;44;42;34;7;7;2	27;25;23;20;3;1;1	Heat shock protein HSP 90-alpha	HSP90AA1;Hsp90aa1	sp|P07900|HS90A_HUMAN Heat shock protein HSP 90-alpha OS=Homo sapiens OX=9606 GN=HSP90AA1 PE=1 SV=5;sp|A5A6K9|HS90A_PANTR Heat shock protein HSP 90-alpha OS=Pan troglodytes OX=9598 GN=HSP90AA1 PE=2 SV=1;sp|P07901|HS90A_MOUSE Heat shock protein HSP 90-alpha	7	48	48	27	45	45	42	45	45	42	25	25	22	61.7	61.7	40.3	84.659	732	732;733;733;694;334;343;418	0	323.31	By MS/MS	By MS/MS	By MS/MS	57.8	61.2	58.5	84587000000	28191000000	38195000000	18202000000	2563300000	854270000	1157400000	551570000	30677000000	29053000000	18888000000	123	118	81	322
P07910;P0DMR1;O60812;B7ZW38;B2RXH8;Q86SE5	P07910	16;7;7;7;7;1	16;7;7;7;7;1	16;7;7;7;7;1	Heterogeneous nuclear ribonucleoproteins C1/C2	HNRNPC	sp|P07910|HNRPC_HUMAN Heterogeneous nuclear ribonucleoproteins C1/C2 OS=Homo sapiens OX=9606 GN=HNRNPC PE=1 SV=4	6	16	16	16	12	14	13	12	14	13	12	14	13	53.3	53.3	53.3	33.67	306	306;293;293;293;293;291	0	223.6	By MS/MS	By MS/MS	By MS/MS	41.8	43.8	51	18086000000	5221600000	6032400000	6831500000	1063900000	307160000	354850000	401850000	5439100000	4760000000	7377000000	16	18	20	54
P07919	P07919	3	3	3	Cytochrome b-c1 complex subunit 6, mitochondrial	UQCRH	sp|P07919|QCR6_HUMAN Cytochrome b-c1 complex subunit 6, mitochondrial OS=Homo sapiens OX=9606 GN=UQCRH PE=1 SV=2	1	3	3	3	3	3	3	3	3	3	3	3	3	29.7	29.7	29.7	10.739	91	91	0	228.11	By MS/MS	By MS/MS	By MS/MS	29.7	29.7	29.7	1915000000	727270000	648900000	538860000	319170000	121210000	108150000	89809000	785360000	472880000	613640000	6	3	5	14
P07948	P07948	4	4	3	Tyrosine-protein kinase Lyn	Lyn;LYN	sp|P07948|LYN_HUMAN Tyrosine-protein kinase Lyn OS=Homo sapiens OX=9606 G	3	4	4	3	4	4	2	4	4	2	3	3	1	11.1	11.1	9.6	58.659	512	512;512;512	0	25.668	By MS/MS	By MS/MS	By MS/MS	11.1	11.1	6.6	148880000	42214000	72393000	34272000	5514000	1563500	2681200	1269300	38232000	56938000	44495000	1	3	1	5
P07954	P07954	17	17	17	Fumarate hydratase, mitochondrial	FH	sp|P07954|FUMH_HUMAN Fumarate hydratase, mitochondrial OS=Homo sapiens OX=9606 GN=FH PE=1 SV=3	1	17	17	17	16	17	16	16	17	16	16	17	16	49.2	49.2	49.2	54.636	510	510	0	286.96	By MS/MS	By MS/MS	By MS/MS	47.6	49.2	47.6	8171900000	2570000000	3266000000	2335900000	326870000	102800000	130640000	93436000	2430400000	2458600000	2658500000	22	27	25	74
P07996;CON__Q28194;P35441;P35442	P07996;CON__Q28194	12;7;4;1	12;7;4;1	12;7;4;1	Thrombospondin-1	THBS1	sp|P07996|TSP1_HUMAN Thrombospondin-1 OS=Homo sapiens OX=9606 GN=THBS1 PE=1 SV=2;	4	12	12	12	0	1	12	0	1	12	0	1	12	16.5	16.5	16.5	129.38	1170	1170;1170;1170;1172	0	120.35		By matching	By MS/MS	0	0.6	16.5	372460000	0	8884000	363580000	6007500	0	143290	5864200	0	0	432460000	0	0	14	14
P08133	P08133	9	9	9	Annexin A6	ANXA6	sp|P08133|ANXA6_HUMAN Annexin A6 OS=Homo sapiens OX=9606 GN=ANXA6 PE=1 SV=3	1	9	9	9	7	9	9	7	9	9	7	9	9	14.3	14.3	14.3	75.872	673	673	0	64.091	By MS/MS	By MS/MS	By MS/MS	11	14.3	14.3	367860000	91745000	132890000	143230000	8555000	2133600	3090500	3330900	103330000	92651000	170180000	5	4	6	15
P08134;Q6DHE8	P08134;Q6DHE8	10;8	2;1	2;1	Rho-related GTP-binding protein RhoC	Rhoc;RHOC;rhoad	sp|P08134|RHOC_HUMAN Rho-related GTP-binding protein RhoC OS=Homo sapiens OX=9606 GN=RHOC PE=1 SV=1;sp|Q6DHE8|RHOAD_DANRE Rho-related GTP-binding protein R	3	10	2	2	8	9	10	2	2	2	2	2	2	65.8	18.7	18.7	22.006	193	193;193;193	0	11.975	By MS/MS	By matching	By MS/MS	52.8	65.3	65.8	350320000	77874000	110830000	161620000	43790000	9734200	13853000	20203000	0	0	192240000	0	0	1	1
P08195	P08195	9	9	9	4F2 cell-surface antigen heavy chain	SLC3A2	sp|P08195|4F2_HUMAN 4F2 cell-surface antigen heavy chain OS=Homo sapiens OX=9606 GN=SLC3A2 PE=1 SV=3	1	9	9	9	8	9	9	8	9	9	8	9	9	21	21	21	67.993	630	630	0	80.742	By MS/MS	By MS/MS	By MS/MS	18.9	21	21	722570000	185650000	338150000	198770000	24916000	6401700	11660000	6854100	187950000	256090000	242810000	6	7	6	19
P08236	P08236	3	3	3	Beta-glucuronidase	GUSB	sp|P08236|BGLR_HUMAN Beta-glucuronidase OS=Homo sapiens OX=9606 GN=GUSB PE=1 SV=2	1	3	3	3	3	3	3	3	3	3	3	3	3	4.5	4.5	4.5	74.731	651	651	0	22.513	By MS/MS	By MS/MS	By MS/MS	4.5	4.5	4.5	201750000	60399000	61736000	79616000	7759700	2323000	2374500	3062200	60207000	46781000	96450000	3	2	4	9
P08238;P11499;P30947;Q58FF7;A7I226;Q9ZMM2	P08238;P11499;P30947	47;46;45;18;1;1	33;32;31;9;1;1	27;26;25;8;0;0	Heat shock protein HSP 90-beta	HSP90AB1;Hsp90ab1	sp|P08238|HS90B_HUMAN Heat shock protein HSP 90-beta OS=Homo sapiens OX=9606 GN=HSP90AB1 PE=1 SV=4;sp|P11499|HS90B_MOUSE Heat shock protein HSP 90-beta OS=Mus musculus OX=10090 GN=Hsp90ab1 PE=1 SV=3;sp|P30947|HS90B_RABIT Heat shock protein HSP 90-beta OS=O	6	47	33	27	46	46	41	32	32	28	26	26	23	57.5	43.6	36.7	83.263	724	724;724;726;597;612;621	0	323.31	By MS/MS	By MS/MS	By MS/MS	57.3	57.5	55.2	88388000000	30133000000	39117000000	19138000000	2678400000	913120000	1185400000	579950000	31695000000	30403000000	19160000000	107	108	79	294
P08240	P08240	5	5	5	Signal recognition particle receptor subunit alpha	SRPR	sp|P08240|SRPRA_HUMAN Signal recognition particle receptor subunit alpha OS=Homo sapiens OX=9606 GN=SRPRA PE=1 SV=2	1	5	5	5	4	4	4	4	4	4	4	4	4	8.9	8.9	8.9	69.81	638	638	0	33.732	By MS/MS	By MS/MS	By MS/MS	6.7	7.1	6.7	120030000	21727000	31161000	67138000	3429300	620760	890320	1918200	26707000	33614000	65662000	3	4	4	11
P08243	P08243	20	20	20	Asparagine synthetase [glutamine-hydrolyzing]	ASNS	sp|P08243|ASNS_HUMAN Asparagine synthetase [glutamine-hydrolyzing] OS=Homo sapiens OX=9606 GN=ASNS PE=1 SV=4	1	20	20	20	20	19	18	20	19	18	20	19	18	45.5	45.5	45.5	64.369	561	561	0	183.77	By MS/MS	By MS/MS	By MS/MS	45.5	41.7	42.2	3286600000	1093600000	1433700000	759260000	113330000	37711000	49438000	26181000	1111100000	1074400000	933840000	16	19	12	47
P08397	P08397	16	16	16	Porphobilinogen deaminase	HMBS	sp|P08397|HEM3_HUMAN Porphobilinogen deaminase OS=Homo sapiens OX=9606 GN=HMBS PE=1 SV=2	1	16	16	16	16	14	14	16	14	14	16	14	14	47.1	47.1	47.1	39.33	361	361	0	252.43	By MS/MS	By MS/MS	By MS/MS	47.1	42.4	41.8	3439600000	1347000000	1574000000	518570000	202330000	79235000	92588000	30504000	1341800000	1190400000	664080000	21	16	11	48
P08574	P08574	8	8	8	Cytochrome c1, heme protein, mitochondrial	CYC1	sp|P08574|CY1_HUMAN Cytochrome c1, heme protein, mitochondrial OS=Homo sapiens OX=9606 GN=CYC1 PE=1 SV=3	1	8	8	8	7	8	7	7	8	7	7	8	7	32	32	32	35.422	325	325	0	98.927	By MS/MS	By MS/MS	By MS/MS	29.5	32	29.5	1621700000	349560000	740280000	531820000	95392000	20562000	43546000	31284000	357540000	573840000	630410000	6	7	7	20
P08621;Q62376	P08621;Q62376	14;12	14;12	14;12	U1 small nuclear ribonucleoprotein 70 kDa	SNRNP70;Snrnp70	sp|P08621|RU17_HUMAN U1 small nuclear ribonucleoprotein 70 kDa OS=Homo sapiens OX=9606 GN=SNRNP70 PE=1 SV=2;sp|Q62376|RU17_MOUSE U1 small nuclear ribonucleoprotein 70 kDa OS=Mus musculus OX=10090 GN=Snrnp70 PE=1 SV=2	2	14	14	14	11	13	11	11	13	11	11	13	11	38.7	38.7	38.7	51.556	437	437;448	0	119.41	By MS/MS	By MS/MS	By MS/MS	34.8	38.4	34.6	3326300000	1069600000	1071300000	1185400000	195670000	62917000	63020000	69729000	1087300000	813750000	1417400000	16	16	14	46
P08648	P08648	2	2	2	Integrin alpha-5;Integrin alpha-5 heavy chain;Integrin alpha-5 light chain	ITGA5	sp|P08648|ITA5_HUMAN Integrin alpha-5 OS=Homo sapiens OX=9606 GN=ITGA5 PE=1 SV=2	1	2	2	2	1	2	2	1	2	2	1	2	2	3.1	3.1	3.1	114.54	1049	1049	0	24.114	By matching	By MS/MS	By MS/MS	1.3	3.1	3.1	69333000	8648900	13034000	47650000	1733300	216220	325840	1191200	0	0	56677000	0	1	2	3
P08670;P31001;P17661;P41219;P03995;Q16352;P07196;P07197;P12036;P16884	P08670	36;6;6;4;1;1;1;1;1;1	36;6;6;4;1;1;1;1;1;1	2;0;0;0;0;0;0;0;0;0	Vimentin	VIM	sp|P08670|VIME_HUMAN Vimentin OS=Homo sapiens OX=9606 GN=VIM PE=1 SV=4	10	36	36	2	32	33	36	32	33	36	2	2	2	73.8	73.8	3	53.651	466	466;469;470;470;430;499;543;916;1026;1072	0	323.31	By MS/MS	By MS/MS	By MS/MS	68.5	73.4	73.8	59443000000	12497000000	11799000000	35147000000	1748300000	367550000	347030000	1033700000	12698000000	9354200000	40029000000	63	52	115	230
P08708	P08708	7	7	7	40S ribosomal protein S17	RPS17	sp|P08708|RS17_HUMAN 40S ribosomal protein S17 OS=Homo sapiens OX=9606 GN=RPS17 PE=1 SV=2	1	7	7	7	7	7	7	7	7	7	7	7	7	50.4	50.4	50.4	15.55	135	135	0	91.526	By MS/MS	By MS/MS	By MS/MS	50.4	50.4	50.4	3054100000	1026100000	1351000000	677070000	610830000	205220000	270200000	135410000	1045600000	1062000000	781610000	10	9	9	28
P08754;P08753;P63096;P59215;P09471;Q60397;P11488;P19087;A8MTJ3;P38405	P08754;P08753	9;6;4;2;2;1;1;1;1;1	9;6;4;2;2;1;1;1;1;1	5;3;0;0;0;0;0;0;0;0	Guanine nucleotide-binding protein G(k) subunit alpha	GNAI3;Gnai3	sp|P08754|GNAI3_HUMAN Guanine nucleotide-binding protein G(k) subunit alpha OS=Homo sapiens OX=9606 GN=GNAI3 PE=1 SV=3;sp|P08753|GNAI3_RAT Guanine nucleotide-binding protein G(k) subunit alpha OS=Rattus norvegicus OX=10116 GN=Gnai3 PE=1 SV=3	10	9	9	5	9	8	9	9	8	9	5	4	5	41	41	28.2	40.532	354	354;354;354;354;354;63;350;354;354;381	0	120.36	By MS/MS	By MS/MS	By MS/MS	41	36.7	41	1074600000	260930000	383290000	430400000	71641000	17395000	25552000	28693000	245200000	305760000	498450000	6	9	7	22
P08758	P08758	17	17	17	Annexin A5	ANXA5	sp|P08758|ANXA5_HUMAN Annexin A5 OS=Homo sapiens OX=9606 GN=ANXA5 PE=1 SV=2	1	17	17	17	14	16	16	14	16	16	14	16	16	61.6	61.6	61.6	35.936	320	320	0	215.21	By MS/MS	By MS/MS	By MS/MS	46.9	58.8	58.1	4694900000	1111900000	1372900000	2210100000	213410000	50541000	62406000	100460000	999550000	1100500000	2701100000	18	17	20	55
P24928;P08775	P24928;P08775	9;9	9;9	9;9	DNA-directed RNA polymerase II subunit RPB1	POLR2A;Polr2a	sp|P24928|RPB1_HUMAN DNA-directed RNA polymerase II subunit RPB1 OS=Homo sapiens OX=9606 GN=POLR2A PE=1 SV=2;sp|P08775|RPB1_MOUSE DNA-directed RNA polymerase II subunit RPB1 OS=Mus musculus OX=10090 GN=Polr2a PE=1 SV=3	2	9	9	9	7	7	9	7	7	9	7	7	9	6.4	6.4	6.4	217.17	1970	1970;1970	0	64.969	By MS/MS	By MS/MS	By MS/MS	4.8	4.8	6.4	242700000	58971000	87483000	96246000	2528100	614280	911280	1002600	64058000	72853000	105040000	3	4	5	12
P08865	P08865	15	15	15	40S ribosomal protein SA	Rpsa;RPSA	sp|P08865|RSSA_HUMAN 40S ribosomal protein SA OS=Homo sapiens OX=9606 GN=RPSA PE=1 SV=4	2	15	15	15	15	15	14	15	15	14	15	15	14	58.6	58.6	58.6	32.838	295	295;295	0	323.31	By MS/MS	By MS/MS	By MS/MS	58.6	58.6	57.6	18256000000	6411600000	7765000000	4079600000	1404300000	493200000	597310000	313820000	6079000000	6007100000	5093300000	23	25	20	68
P09001;P18665	P09001;P18665	2;1	2;1	2;1	39S ribosomal protein L3, mitochondrial	MRPL3;Mrpl3	sp|P09001|RM03_HUMAN 39S ribosomal protein L3, mitochondrial OS=Homo sapiens OX=9606 GN=MRPL3 PE=1 SV=1;sp|P18665|RM03_RAT 39S ribosomal protein L3, mitochondrial OS=Rattus norvegicus OX=10116 GN=Mrpl3 PE=2 SV=1	2	2	2	2	2	2	1	2	2	1	2	2	1	6.3	6.3	6.3	38.632	348	348;347	0	12.159	By MS/MS	By MS/MS	By matching	6.3	6.3	2	34248000	11374000	18835000	4038400	1802500	598630	991320	212550	11479000	14644000	0	1	2	0	3
P09012	P09012	10	10	8	U1 small nuclear ribonucleoprotein A	SNRPA	sp|P09012|SNRPA_HUMAN U1 small nuclear ribonucleoprotein A OS=Homo sapiens OX=9606 GN=SNRPA PE=1 SV=3	1	10	10	8	9	10	8	9	10	8	7	8	6	37.2	37.2	31.9	31.279	282	282	0	105.71	By MS/MS	By MS/MS	By MS/MS	33.7	37.2	33.3	1537600000	529240000	635660000	372680000	128130000	44104000	52972000	31057000	530220000	414130000	525920000	10	8	9	27
P09104;P17183	P09104;P17183	14;11	11;8	10;7	Gamma-enolase	ENO2;Eno2	sp|P09104|ENOG_HUMAN Gamma-enolase OS=Homo sapiens OX=9606 GN=ENO2 PE=1 SV=3;sp|P17183|ENOG_MOUSE Gamma-enolase OS=Mus musculus OX=10090 GN=Eno2 PE=1 SV=2	2	14	11	10	14	13	11	11	10	8	10	9	7	54.6	41.9	38.9	47.268	434	434;434	0	120.92	By MS/MS	By MS/MS	By MS/MS	54.6	51.4	45.9	778470000	348370000	232170000	197930000	38924000	17419000	11608000	9896500	326910000	173240000	265440000	5	7	3	15
P09105	P09105	5	5	5	Hemoglobin subunit theta-1	HBQ1	sp|P09105|HBAT_HUMAN Hemoglobin subunit theta-1 OS=Homo sapiens OX=9606 GN=HBQ1 PE=1 SV=2	1	5	5	5	5	4	4	5	4	4	5	4	4	47.2	47.2	47.2	15.508	142	142	0	34.667	By MS/MS	By MS/MS	By MS/MS	47.2	36.6	35.9	227780000	82939000	94599000	50244000	25309000	9215500	10511000	5582600	73769000	78789000	64218000	4	5	4	13
P09110	P09110	5	5	5	3-ketoacyl-CoA thiolase, peroxisomal	ACAA1	sp|P09110|THIK_HUMAN 3-ketoacyl-CoA thiolase, peroxisomal OS=Homo sapiens OX=9606 GN=ACAA1 PE=1 SV=2	1	5	5	5	5	5	5	5	5	5	5	5	5	23.8	23.8	23.8	44.292	424	424	0	34.834	By MS/MS	By MS/MS	By MS/MS	23.8	23.8	23.8	211020000	65209000	76808000	68999000	11106000	3432100	4042500	3631500	73638000	54679000	79105000	3	3	3	9
P09211	P09211	15	15	15	Glutathione S-transferase P	GSTP1	sp|P09211|GSTP1_HUMAN Glutathione S-transferase P OS=Homo sapiens OX=9606 GN=GSTP1 PE=1 SV=2	1	15	15	15	15	14	14	15	14	14	15	14	14	69.5	69.5	69.5	23.356	210	210	0	323.31	By MS/MS	By MS/MS	By MS/MS	69.5	69.5	69.5	31524000000	11988000000	13155000000	6381100000	2865800000	1089800000	1195900000	580100000	11865000000	10212000000	7359200000	30	31	22	83
P09234	P09234	2	2	2	U1 small nuclear ribonucleoprotein C	snrpc;SNRPC	sp|P09234|RU1C_HUMAN U1 small nuclear ribonucleoprotein C OS=Homo sapiens OX=9606 GN=SNRPC PE=1 SV=1	2	2	2	2	2	2	2	2	2	2	2	2	2	18.9	18.9	18.9	17.286	159	159;159	0	26.812	By MS/MS	By MS/MS	By MS/MS	18.9	18.9	18.9	966530000	406110000	345010000	215420000	161090000	67685000	57501000	35903000	368480000	278240000	229320000	6	5	5	16
P09382;C0HJR3;P16045	P09382;C0HJR3	7;4;2	7;4;2	7;4;2	Galectin-1	LGALS1	sp|P09382|LEG1_HUMAN Galectin-1 OS=Homo sapiens OX=9606 GN=LGALS1 PE=1 SV=2;sp|C0HJR3|LEG1_CAPHI Galectin-1 OS=Capra hircus OX=9925 GN=LGALS1 PE=1 SV=1	3	7	7	7	7	7	7	7	7	7	7	7	7	76.3	76.3	76.3	14.716	135	135;135;135	0	135.94	By MS/MS	By MS/MS	By MS/MS	76.3	76.3	76.3	6667100000	2083200000	2087500000	2496500000	740790000	231470000	231940000	277390000	2006200000	1490200000	3190800000	13	13	15	41
P09496	P09496	4	4	4	Clathrin light chain A	CLTA	sp|P09496|CLCA_HUMAN Clathrin light chain A OS=Homo sapiens OX=9606 GN=CLTA PE=1 SV=1	1	4	4	4	3	4	3	3	4	3	3	4	3	12.5	12.5	12.5	27.076	248	248	0	24.43	By MS/MS	By MS/MS	By MS/MS	8.9	12.5	8.9	1044900000	404360000	443900000	196680000	149280000	57766000	63415000	28097000	428520000	304580000	252790000	4	3	2	9
P09497	P09497	4	4	4	Clathrin light chain B	CLTB	sp|P09497|CLCB_HUMAN Clathrin light chain B OS=Homo sapiens OX=9606 GN=CLTB PE=1 SV=1	1	4	4	4	3	4	3	3	4	3	3	4	3	17.9	17.9	17.9	25.19	229	229	0	32.854	By MS/MS	By MS/MS	By MS/MS	14	17.9	14	427100000	158270000	166430000	102400000	47455000	17586000	18492000	11377000	172270000	108190000	129920000	3	4	3	10
P09525	P09525	5	5	5	Annexin A4	ANXA4	sp|P09525|ANXA4_HUMAN Annexin A4 OS=Homo sapiens OX=9606 GN=ANXA4 PE=1 SV=4	1	5	5	5	4	3	4	4	3	4	4	3	4	21.6	21.6	21.6	35.882	319	319	0	46.364	By MS/MS	By MS/MS	By MS/MS	18.2	13.5	16.9	244030000	81541000	86997000	75487000	11092000	3706400	3954400	3431200	66876000	73075000	99499000	3	2	3	8
P09543	P09543	4	4	4	2,3-cyclic-nucleotide 3-phosphodiesterase	CNP	sp|P09543|CN37_HUMAN 2,3-cyclic-nucleotide 3-phosphodiesterase OS=Homo sapiens OX=9606 GN=CNP PE=1 SV=2	1	4	4	4	3	4	3	3	4	3	3	4	3	16.9	16.9	16.9	47.578	421	421	0	67.84	By MS/MS	By MS/MS	By MS/MS	13.5	16.9	14.7	181540000	21477000	103620000	56441000	6723600	795450	3837700	2090400	30134000	62649000	76963000	0	3	2	5
P09622;P09623	P09622;P09623	14;9	14;9	14;9	Dihydrolipoyl dehydrogenase, mitochondrial	DLD	sp|P09622|DLDH_HUMAN Dihydrolipoyl dehydrogenase, mitochondrial OS=Homo sapiens OX=9606 GN=DLD PE=1 SV=2;sp|P09623|DLDH_PIG Dihydrolipoyl dehydrogenase, mitochondrial OS=Sus scrofa OX=9823 GN=DLD PE=1 SV=1	2	14	14	14	12	13	14	12	13	14	12	13	14	44.2	44.2	44.2	54.177	509	509;509	0	195.93	By MS/MS	By MS/MS	By MS/MS	37.9	39.3	44.2	6544700000	2176100000	2143800000	2224800000	297480000	98912000	97445000	101130000	2037200000	1681500000	2664000000	17	14	16	47
P09661	P09661	7	7	7	U2 small nuclear ribonucleoprotein A	SNRPA1	sp|P09661|RU2A_HUMAN U2 small nuclear ribonucleoprotein A OS=Homo sapiens OX=9606 GN=SNRPA1 PE=1 SV=2	1	7	7	7	7	7	7	7	7	7	7	7	7	38.4	38.4	38.4	28.415	255	255	0	106.5	By MS/MS	By MS/MS	By MS/MS	38.4	38.4	38.4	1077300000	212650000	417890000	446750000	107730000	21265000	41789000	44675000	267780000	307930000	495550000	4	7	8	19
P09669	P09669	4	4	4	Cytochrome c oxidase subunit 6C	COX6C	sp|P09669|COX6C_HUMAN Cytochrome c oxidase subunit 6C OS=Homo sapiens OX=9606 GN=COX6C PE=1 SV=2	1	4	4	4	3	4	3	3	4	3	3	4	3	48	48	48	8.7813	75	75	0	25.246	By MS/MS	By MS/MS	By MS/MS	32	48	32	560810000	122430000	269730000	168650000	140200000	30607000	67432000	42163000	116420000	219660000	198160000	1	5	2	8
P09874	P09874	38	38	38	Poly [ADP-ribose] polymerase 1	PARP1	sp|P09874|PARP1_HUMAN Poly [ADP-ribose] polymerase 1 OS=Homo sapiens OX=9606 GN=PARP1 PE=1 SV=4	1	38	38	38	32	38	34	32	38	34	32	38	34	48.4	48.4	48.4	113.08	1014	1014	0	323.31	By MS/MS	By MS/MS	By MS/MS	42.6	48.4	43.9	7051100000	1577100000	3529200000	1944800000	138260000	30923000	69201000	38134000	1538600000	2777200000	2336000000	33	52	35	120
P09960	P09960	7	7	7	Leukotriene A-4 hydrolase	LTA4H	sp|P09960|LKHA4_HUMAN Leukotriene A-4 hydrolase OS=Homo sapiens OX=9606 GN=LTA4H PE=1 SV=2	1	7	7	7	7	7	7	7	7	7	7	7	7	17	17	17	69.284	611	611	0	71.895	By MS/MS	By MS/MS	By MS/MS	17	17	17	276810000	92001000	125040000	59767000	7908800	2628600	3572600	1707600	102160000	94329000	64511000	5	7	3	15
P09972;P05062	P09972	18;2	16;1	16;1	Fructose-bisphosphate aldolase C	ALDOC	sp|P09972|ALDOC_HUMAN Fructose-bisphosphate aldolase C OS=Homo sapiens OX=9606 GN=ALDOC PE=1 SV=2	2	18	16	16	18	18	17	16	16	15	16	16	15	71.2	61.5	61.5	39.455	364	364;364	0	323.31	By MS/MS	By MS/MS	By MS/MS	71.2	71.2	65.1	11863000000	3896600000	4735700000	3230800000	515790000	169420000	205900000	140470000	3081200000	2865900000	3071400000	27	25	22	74
Q99878;Q96KK5;Q9BTM1;Q64523;Q16777;Q6GSS7;Q6FI13;P20671;P0C0S8	Q99878;Q96KK5;Q9BTM1;Q64523;Q16777;Q6GSS7;Q6FI13;P20671;P0C0S8	5;5;5;5;5;5;5;5;5	5;5;5;5;5;5;5;5;5	2;2;2;2;2;2;2;2;2	Histone H2A type 1-J;Histone H2A type 1-H;Histone H2A.J;Histone H2A type 2-C;Histone H2A type 2-A;Histone H2A type 1-D;Histone H2A type 1	HIST1H2AJ;HIST1H2AH;H2AFJ;Hist2h2ac;HIST2H2AC;Hist2h2aa1;HIST2H2AA3;HIST1H2AD;HIST1H2AG	sp|Q99878|H2A1J_HUMAN Histone H2A type 1-J OS=Homo sapiens OX=9606 GN=HIST1H2AJ PE=1 SV=3;sp|Q96KK5|H2A1H_HUMAN Histone H2A type 1-H OS=Homo sapiens OX=9606 GN=HIST1H2AH PE=1 SV=3;sp|Q9BTM1|H2AJ_HUMAN Histone H2A.J OS=Homo sapiens OX=9606 GN=H2AFJ PE=1 SV=	9	5	5	2	5	5	5	5	5	5	2	2	2	35.9	35.9	14.1	13.936	128	128;128;129;129;129;130;130;130;130	0	72.88	By MS/MS	By MS/MS	By MS/MS	35.9	35.9	35.9	93476000000	22943000000	32630000000	37902000000	18695000000	4588700000	6526100000	7580500000	26353000000	25344000000	41776000000	26	26	25	77
P0DMV9;P0DMV8;P34931	P0DMV9;P0DMV8	27;27;9	25;25;7	18;18;4	Heat shock 70 kDa protein 1B;Heat shock 70 kDa protein 1A	HSPA1B;HSPA1A	sp|P0DMV9|HS71B_HUMAN Heat shock 70 kDa protein 1B OS=Homo sapiens OX=9606 GN=HSPA1B PE=1 SV=1;sp|P0DMV8|HS71A_HUMAN Heat shock 70 kDa protein 1A OS=Homo sapiens OX=9606 GN=HSPA1A PE=1 SV=1	3	27	25	18	26	27	24	24	25	22	18	18	17	54.6	51.5	40.1	70.051	641	641;641;641	0	323.31	By MS/MS	By MS/MS	By MS/MS	53.5	54.6	48.4	29050000000	10514000000	11605000000	6931000000	907810000	328550000	362670000	216590000	10260000000	9064100000	8124800000	51	49	40	140
P0DN76;Q01081;Q3T127;Q8WU68;Q8BGJ9;Q7TP17	P0DN76;Q01081;Q3T127;Q8WU68;Q8BGJ9;Q7TP17	3;3;2;2;2;2	3;3;2;2;2;2	3;3;2;2;2;2	Splicing factor U2AF 35 kDa subunit;Splicing factor U2AF 26 kDa subunit	U2AF1;U2AF1L4;U2af1l4	sp|P0DN76|U2AF5_HUMAN Splicing factor U2AF 35 kDa subunit-like protein OS=Homo sapiens OX=9606 GN=U2AF1L5 PE=1 SV=1;sp|Q01081|U2AF1_HUMAN Splicing factor U2AF 35 kDa subunit OS=Homo sapiens OX=9606 GN=U2AF1 PE=1 SV=3;sp|Q3T127|U2AF4_BOVIN Splicing factor U	6	3	3	3	3	3	2	3	3	2	3	3	2	18.3	18.3	18.3	27.872	240	240;240;220;220;220;220	0	39.157	By MS/MS	By MS/MS	By MS/MS	18.3	18.3	8.3	1391800000	486660000	498610000	406560000	126530000	44242000	45328000	36960000	429830000	339090000	591760000	2	2	2	6
P0DN79;P35520	P0DN79;P35520	13;13	13;13	13;13	Cystathionine beta-synthase	CBS	sp|P0DN79|CBSL_HUMAN Cystathionine beta-synthase-like protein OS=Homo sapiens OX=9606 GN=CBSL PE=1 SV=1;sp|P35520|CBS_HUMAN Cystathionine beta-synthase OS=Homo sapiens OX=9606 GN=CBS PE=1 SV=2	2	13	13	13	13	13	11	13	13	11	13	13	11	38.8	38.8	38.8	60.586	551	551;551	0	150.2	By MS/MS	By MS/MS	By MS/MS	38.8	38.8	28.7	1469800000	533850000	672280000	263720000	56532000	20533000	25857000	10143000	501160000	515250000	357530000	10	14	5	29
P0DP25;P0DP24;P0DP23;Q6PI52;P62203;P27482;P02585	P0DP25;P0DP24;P0DP23;Q6PI52;P62203	6;6;6;6;3;2;1	6;6;6;6;3;2;1	6;6;6;6;3;2;1	Calmodulin	calm1a;PF14_0323	sp|P0DP25|CALM3_HUMAN Calmodulin-3 OS=Homo sapiens OX=9606 GN=CALM3 PE=1 SV=1;sp|P0DP24|CALM2_HUMAN Calmodulin-2 OS=Homo sapiens OX=9606 GN=CALM2 PE=1 SV=1;sp|P0DP23|CALM1_HU	8	6	6	6	6	6	5	6	6	5	6	6	5	50.3	50.3	50.3	16.837	149	149;149;149;149;149;149;149;160	0	219.02	By MS/MS	By MS/MS	By MS/MS	50.3	50.3	39.6	11820000000	4984900000	4608100000	2226900000	1313300000	553880000	512010000	247430000	5094500000	3444100000	2563400000	9	9	9	27
P0DPB6	P0DPB6	2	2	2			sp|P0DPB6|RPAC2_HUMAN DNA-directed RNA polymerases I and III subunit RPAC2 OS=Homo sapiens OX=9606 GN=POLR1D PE=1 SV=1	1	2	2	2	1	0	2	1	0	2	1	0	2	24.1	24.1	24.1	15.237	133	133	0.00036311	11.179	By MS/MS		By MS/MS	14.3	0	24.1	23232000	7821700	0	15411000	3318900	1117400	0	2201500	0	0	18330000	1	0	1	2
P10144;P20718	P10144	4;1	4;1	4;1	Granzyme B	GZMB	sp|P10144|GRAB_HUMAN Granzyme B OS=Homo sapiens OX=9606 GN=GZMB PE=1 SV=2	2	4	4	4	0	0	4	0	0	4	0	0	4	25.1	25.1	25.1	27.716	247	247;246	0	30.26			By MS/MS	0	0	25.1	141230000	0	0	141230000	8827100	0	0	8827100	0	0	167990000	0	0	5	5
P10155;O08848	P10155;O08848	8;5	8;5	8;5	60 kDa SS-A/Ro ribonucleoprotein	TROVE2;Trove2	sp|P10155|RO60_HUMAN 60 kDa SS-A/Ro ribonucleoprotein OS=Homo sapiens OX=9606 GN=TROVE2 PE=1 SV=2;sp|O08848|RO60_MOUSE 60 kDa SS-A/Ro ribonucleoprotein OS=Mus musculus OX=10090 GN=Trove2 PE=1 SV=1	2	8	8	8	8	8	8	8	8	8	8	8	8	20.3	20.3	20.3	60.67	538	538;538	0	88.992	By MS/MS	By MS/MS	By MS/MS	20.3	20.3	20.3	833190000	272390000	322780000	238020000	28731000	9392900	11130000	8207600	271620000	260510000	274530000	7	7	7	21
P10515	P10515	12	12	12	Dihydrolipoyllysine-residue acetyltransferase component of pyruvate dehydrogenase complex, mitochondrial	DLAT	sp|P10515|ODP2_HUMAN Dihydrolipoyllysine-residue acetyltransferase component of pyruvate dehydrogenase complex, mitochondrial OS=Homo sapiens OX=9606 GN=DLAT PE=1 SV=3	1	12	12	12	11	12	12	11	12	12	11	12	12	25.7	25.7	25.7	68.996	647	647	0	116.63	By MS/MS	By MS/MS	By MS/MS	23	25.7	25.7	2333800000	589230000	894290000	850240000	68640000	17330000	26303000	25007000	678710000	793690000	828390000	10	11	13	34
P10599	P10599	6	6	6	Thioredoxin	TXN	sp|P10599|THIO_HUMAN Thioredoxin OS=Homo sapiens OX=9606 GN=TXN PE=1 SV=3	1	6	6	6	5	6	6	5	6	6	5	6	6	57.1	57.1	57.1	11.737	105	105	0	59.668	By MS/MS	By MS/MS	By MS/MS	57.1	57.1	57.1	6336000000	2278900000	2388200000	1668900000	905150000	325560000	341170000	238410000	2588400000	1803300000	1704600000	8	10	6	24
P10606	P10606	5	5	5	Cytochrome c oxidase subunit 5B, mitochondrial	COX5B	sp|P10606|COX5B_HUMAN Cytochrome c oxidase subunit 5B, mitochondrial OS=Homo sapiens OX=9606 GN=COX5B PE=1 SV=2	1	5	5	5	5	5	3	5	5	3	5	5	3	31	31	31	13.696	129	129	0	33.862	By MS/MS	By MS/MS	By MS/MS	31	31	24	1522000000	652560000	534180000	335220000	190250000	81570000	66773000	41902000	582820000	376290000	510460000	5	3	3	11
P10644	P10644	5	5	5	cAMP-dependent protein kinase type I-alpha regulatory subunit;cAMP-dependent protein kinase type I-alpha regulatory subunit, N-terminally processed	PRKAR1A	sp|P10644|KAP0_HUMAN cAMP-dependent protein kinase type I-alpha regulatory subunit OS=Homo sapiens OX=9606 GN=PRKAR1A PE=1 SV=1	1	5	5	5	5	3	3	5	3	3	5	3	3	18.1	18.1	18.1	42.981	381	381	0	37.295	By MS/MS	By MS/MS	By MS/MS	18.1	10.2	10.2	285470000	82963000	107850000	94656000	15025000	4366500	5676200	4981900	84091000	81907000	114000000	4	2	3	9
P10746	P10746	3	3	3	Uroporphyrinogen-III synthase	UROS	sp|P10746|HEM4_HUMAN Uroporphyrinogen-III synthase OS=Homo sapiens OX=9606 GN=UROS PE=1 SV=1	1	3	3	3	3	3	1	3	3	1	3	3	1	16.2	16.2	16.2	28.627	265	265	0	19.517	By MS/MS	By MS/MS	By matching	16.2	16.2	5.7	46823000	20034000	20831000	5957800	3901900	1669500	1735900	496480	20051000	16295000	0	2	2	0	4
P10768;Q9R0P3	P10768	12;1	12;1	12;1	S-formylglutathione hydrolase	ESD	sp|P10768|ESTD_HUMAN S-formylglutathione hydrolase OS=Homo sapiens OX=9606 GN=ESD PE=1 SV=2	2	12	12	12	12	12	12	12	12	12	12	12	12	57.8	57.8	57.8	31.462	282	282;282	0	142.67	By MS/MS	By MS/MS	By MS/MS	57.8	57.8	57.8	2928000000	954770000	1265500000	707650000	209140000	68198000	90395000	50546000	984630000	944360000	810720000	18	15	16	49
P10809;O02649	P10809	32;3	32;3	32;3	60 kDa heat shock protein, mitochondrial	HSPD1	sp|P10809|CH60_HUMAN 60 kDa heat shock protein, mitochondrial OS=Homo sapiens OX=9606 GN=HSPD1 PE=1 SV=2	2	32	32	32	31	31	28	31	31	28	31	31	28	66.8	66.8	66.8	61.054	573	573;573	0	323.31	By MS/MS	By MS/MS	By MS/MS	64.7	66.5	61.6	36764000000	10951000000	14497000000	11316000000	1148900000	342220000	453040000	353620000	11274000000	10555000000	13164000000	59	64	62	185
Q99879;Q99877;Q93079;Q6ZWY9;Q64525;Q64478;Q5QNW6;P62807;P58876;P10854;O60814;Q6PC60;P57053;Q99880;Q8CGP2;Q64475;P10853;Q8CGP1;P70696;Q96A08	Q99879;Q99877;Q93079;Q6ZWY9;Q64525;Q64478;Q5QNW6;P62807;P58876;P10854;O60814;Q6PC60;P57053;Q99880;Q8CGP2;Q64475;P10853;Q8CGP1;P70696;Q96A08	13;13;13;13;13;13;13;13;13;13;12;11;11;11;11;11;11;10;8;7	13;13;13;13;13;13;13;13;13;13;12;11;11;11;11;11;11;10;8;7	2;2;2;2;2;2;2;2;2;2;2;0;2;2;2;2;2;2;0;0	Histone H2B type 1-M;Histone H2B type 1-N;Histone H2B type 1-H;Histone H2B type 1-C/E/G;Histone H2B type 2-B;Histone H2B type 2-F;Histone H2B type 1-C/E/F/G/I;Histone H2B type 1-D;Histone H2B type 1-K;Histone H2B 3;Histone H2B type F-S;Histone H2B type 1-L;Histone H2B type 1-P;Histone H2B type 1-B;Histone H2B type 1-F/J/L;Histone H2B type 1-A	HIST1H2BM;HIST1H2BN;HIST1H2BH;Hist1h2bc;Hist2h2bb;Hist1h2bh;HIST2H2BF;HIST1H2BC;HIST1H2BD;Hist1h2bm;HIST1H2BK;hist2h2l;H2BFS;HIST1H2BL;Hist1h2bp;Hist1h2bb;Hist1h2bf;Hist1h2bk;Hist1h2ba;HIST1H2BA	sp|Q99879|H2B1M_HUMAN Histone H2B type 1-M OS=Homo sapiens OX=9606 GN=HIST1H2BM PE=1 SV=3;sp|Q99877|H2B1N_HUMAN Histone H2B type 1-N OS=Homo sapiens OX=9606 GN=HIST1H2BN PE=1 SV=3;sp|Q93079|H2B1H_HUMAN Histone H2B type 1-H OS=Homo sapiens OX=9606 GN=HIST1H	20	13	13	2	13	13	12	13	13	12	2	2	2	73	73	7.9	13.989	126	126;126;126;126;126;126;126;126;126;126;126;126;126;126;126;126;126;126;127;127	0	183.83	By MS/MS	By MS/MS	By MS/MS	73	73	73	91706000000	28928000000	33466000000	29311000000	13101000000	4132600000	4780900000	4187300000	30550000000	35461000000	22199000000	41	39	36	116
P11021;P20029;P87047	P11021;P20029	33;30;1	33;30;1	31;28;0	78 kDa glucose-regulated protein	HSPA5;Hspa5	sp|P11021|BIP_HUMAN Endoplasmic reticulum chaperone BiP OS=Homo sapiens OX=9606 GN=HSPA5 PE=1 SV=2;sp|P20029|BIP_MOUSE Endoplasmic reticulum chaperone BiP OS=Mus musculus OX=10090 GN=Hspa5 PE=1 SV=3	3	33	33	31	29	31	31	29	31	31	27	29	29	46.2	46.2	43.3	72.332	654	654;655;649	0	323.31	By MS/MS	By MS/MS	By MS/MS	43.4	46	44.8	23925000000	5266400000	5652200000	13006000000	797500000	175550000	188410000	433550000	5650200000	4384300000	14806000000	40	37	59	136
P11142;P63017;P54652;Q96W30;Q92260;P40918	P11142;P63017	32;30;8;3;2;1	31;29;7;2;2;1	25;23;3;2;2;1	Heat shock cognate 71 kDa protein	HSPA8;Hspa8	sp|P11142|HSP7C_HUMAN Heat shock cognate 71 kDa protein OS=Homo sapiens OX=9606 GN=HSPA8 PE=1 SV=1;sp|P63017|HSP7C_MOUSE Heat shock cognate 71 kDa protein OS=Mus musculus OX=10090 GN=Hspa8 PE=1 SV=1	6	32	31	25	30	31	30	29	30	29	24	24	24	60.2	59.1	48.1	70.897	646	646;646;639;654;503;643	0	323.31	By MS/MS	By MS/MS	By MS/MS	54.5	56	56.5	63654000000	23878000000	25837000000	13939000000	1928900000	723580000	782940000	422390000	24241000000	19491000000	15632000000	84	75	55	214
P11166	P11166	5	5	5	Solute carrier family 2, facilitated glucose transporter member 1	SLC2A1	sp|P11166|GTR1_HUMAN Solute carrier family 2, facilitated glucose transporter member 1 OS=Homo sapiens OX=9606 GN=SLC2A1 PE=1 SV=2	1	5	5	5	5	5	5	5	5	5	5	5	5	7.3	7.3	7.3	54.083	492	492	0	62.401	By MS/MS	By MS/MS	By MS/MS	7.3	7.3	7.3	536940000	148130000	161570000	227240000	41303000	11394000	12429000	17480000	132020000	152220000	260690000	4	5	5	14
P11169;Q8TDB8;P32037	P11169;Q8TDB8;P32037	2;2;1	2;2;1	2;2;1	Solute carrier family 2, facilitated glucose transporter member 3;Solute carrier family 2, facilitated glucose transporter member 14	SLC2A3;SLC2A14;Slc2a3	sp|P11169|GTR3_HUMAN Solute carrier family 2, facilitated glucose transporter member 3 OS=Homo sapiens OX=9606 GN=SLC2A3 PE=1 SV=1;sp|Q8TDB8|GTR14_HUMAN Solute carrier family 2, facilitated glucose transporter member 14 OS=Homo sapiens OX=9606 GN=SLC2A14 P	3	2	2	2	2	2	2	2	2	2	2	2	2	4.8	4.8	4.8	53.924	496	496;520;493	0	21.044	By matching	By matching	By MS/MS	4.8	4.8	4.8	59618000	11710000	16007000	31901000	5961800	1171000	1600700	3190100	10697000	11022000	40469000	0	0	2	2
P11171;Q9H4G0;Q9Y2J2	P11171	23;1;1	23;1;1	23;1;1	Protein 4.1	EPB41	sp|P11171|41_HUMAN Protein 4.1 OS=Homo sapiens OX=9606 GN=EPB41 PE=1 SV=4	3	23	23	23	20	23	17	20	23	17	20	23	17	34.5	34.5	34.5	97.016	864	864;881;1087	0	238.67	By MS/MS	By MS/MS	By MS/MS	29.1	34.5	25.1	2405000000	942980000	1030300000	431780000	55930000	21930000	23959000	10041000	864260000	803910000	595100000	22	22	14	58
P11172	P11172	2	2	2	Uridine 5-monophosphate synthase;Orotate phosphoribosyltransferase;Orotidine 5-phosphate decarboxylase	UMPS	sp|P11172|UMPS_HUMAN Uridine 5-monophosphate synthase OS=Homo sapiens OX=9606 GN=UMPS PE=1 SV=1	1	2	2	2	2	2	2	2	2	2	2	2	2	5.6	5.6	5.6	52.221	480	480	0	13.713	By MS/MS	By MS/MS	By matching	5.6	5.6	5.6	103760000	32996000	51219000	19546000	3990800	1269100	1970000	751770	33771000	34939000	27641000	2	1	0	3
P11177;P11966	P11177	8;3	8;3	8;3	Pyruvate dehydrogenase E1 component subunit beta, mitochondrial	PDHB	sp|P11177|ODPB_HUMAN Pyruvate dehydrogenase E1 component subunit beta, mitochondrial OS=Homo sapiens OX=9606 GN=PDHB PE=1 SV=3	2	8	8	8	8	8	7	8	8	7	8	8	7	28.4	28.4	28.4	39.233	359	359;359	0	58.238	By MS/MS	By MS/MS	By MS/MS	28.4	28.4	25.3	852060000	250540000	328030000	273480000	40574000	11930000	15621000	13023000	246770000	240050000	345870000	4	4	5	13
P11216	P11216	3	3	2	Glycogen phosphorylase, brain form	PYGB	sp|P11216|PYGB_HUMAN Glycogen phosphorylase, brain form OS=Homo sapiens OX=9606 GN=PYGB PE=1 SV=5	1	3	3	2	2	3	3	2	3	3	2	2	2	5.1	5.1	3.7	96.695	843	843	0	20.577	By matching	By MS/MS	By MS/MS	3.7	5.1	5.1	83335000	20662000	31964000	30710000	1700700	421660	652320	626740	0	24791000	36765000	0	2	2	4
P11233	P11233	5	5	2	Ras-related protein Ral-A	RALA	sp|P11233|RALA_HUMAN Ras-related protein Ral-A OS=Homo sapiens OX=9606 GN=RALA PE=1 SV=1	1	5	5	2	4	5	5	4	5	5	2	2	2	32.5	32.5	14.1	23.567	206	206	0	38.162	By MS/MS	By MS/MS	By MS/MS	22.8	32.5	32.5	370820000	71131000	125520000	174170000	41202000	7903500	13947000	19352000	76491000	99821000	200270000	3	3	6	12
P11277;P15508;O15020	P11277;P15508	10;6;2	7;4;0	7;4;0	Spectrin beta chain, erythrocytic	SPTB;Sptb	sp|P11277|SPTB1_HUMAN Spectrin beta chain, erythrocytic OS=Homo sapiens OX=9606 GN=SPTB PE=1 SV=5;sp|P15508|SPTB1_MOUSE Spectrin beta chain, erythrocytic OS=Mus musculus OX=10090 GN=Sptb PE=1 SV=4	3	10	7	7	10	9	6	7	6	3	7	6	3	5.5	4.2	4.2	246.47	2137	2137;2128;2390	0	47.848	By MS/MS	By MS/MS	By matching	5.5	4.8	3	152710000	64097000	82867000	5743200	1202400	504700	652490	45222	59502000	65847000	10466000	4	5	0	9
P11279	P11279	4	4	4	Lysosome-associated membrane glycoprotein 1	LAMP1	sp|P11279|LAMP1_HUMAN Lysosome-associated membrane glycoprotein 1 OS=Homo sapiens OX=9606 GN=LAMP1 PE=1 SV=3	1	4	4	4	2	3	3	2	3	3	2	3	3	10.6	10.6	10.6	44.882	417	417	0	29.335	By MS/MS	By MS/MS	By MS/MS	6	8.6	7.9	320290000	88178000	132840000	99271000	16857000	4640900	6991500	5224800	105720000	90285000	114260000	1	3	2	6
P11387;Q7YR26;Q969P6	P11387;Q7YR26	21;20;5	21;20;5	21;20;5	DNA topoisomerase 1	TOP1	sp|P11387|TOP1_HUMAN DNA topoisomerase 1 OS=Homo sapiens OX=9606 GN=TOP1 PE=1 SV=2;sp|Q7YR26|TOP1_CHLAE DNA topoisomerase 1 OS=Chlorocebus aethiops OX=9534 GN=TOP1 PE=2 SV=1	3	21	21	21	18	20	20	18	20	20	18	20	20	28.4	28.4	28.4	90.725	765	765;767;601	0	183.5	By MS/MS	By MS/MS	By MS/MS	24.4	28.4	27.2	3426500000	513100000	1289300000	1624100000	90171000	13503000	33930000	42738000	510310000	986950000	1955100000	9	17	21	47
P11388	P11388	28	28	21	DNA topoisomerase 2-alpha	TOP2A	sp|P11388|TOP2A_HUMAN DNA topoisomerase 2-alpha OS=Homo sapiens OX=9606 GN=TOP2A PE=1 SV=3	1	28	28	21	24	28	22	24	28	22	18	21	16	20.4	20.4	16.5	174.38	1531	1531	0	207.47	By MS/MS	By MS/MS	By MS/MS	17.7	20.4	16.2	1653800000	316240000	923560000	413990000	20417000	3904200	11402000	5111000	317940000	690040000	523860000	8	25	15	48
P11413;P12646	P11413	30;3	30;3	30;3	Glucose-6-phosphate 1-dehydrogenase	G6PD	sp|P11413|G6PD_HUMAN Glucose-6-phosphate 1-dehydrogenase OS=Homo sapiens OX=9606 GN=G6PD PE=1 SV=4	2	30	30	30	27	28	29	27	28	29	27	28	29	64.1	64.1	64.1	59.256	515	515;524	0	299.22	By MS/MS	By MS/MS	By MS/MS	59.2	62.7	62.7	8773000000	2539400000	3677100000	2556500000	250660000	72553000	105060000	73044000	2832800000	2920800000	2625300000	29	33	30	92
P11441	P11441	4	4	4	Ubiquitin-like protein 4A	UBL4A	sp|P11441|UBL4A_HUMAN Ubiquitin-like protein 4A OS=Homo sapiens OX=9606 GN=UBL4A PE=1 SV=1	1	4	4	4	4	4	4	4	4	4	4	4	4	28	28	28	17.776	157	157	0	27.696	By MS/MS	By MS/MS	By MS/MS	28	28	28	318500000	128880000	124430000	65183000	39812000	16110000	15554000	8147800	130110000	97985000	75754000	3	3	1	7
P11586	P11586	23	23	23	C-1-tetrahydrofolate synthase, cytoplasmic;Methylenetetrahydrofolate dehydrogenase;Methenyltetrahydrofolate cyclohydrolase;Formyltetrahydrofolate synthetase;C-1-tetrahydrofolate synthase, cytoplasmic, N-terminally processed	MTHFD1	sp|P11586|C1TC_HUMAN C-1-tetrahydrofolate synthase, cytoplasmic OS=Homo sapiens OX=9606 GN=MTHFD1 PE=1 SV=3	1	23	23	23	21	23	17	21	23	17	21	23	17	35.5	35.5	35.5	101.56	935	935	0	201.15	By MS/MS	By MS/MS	By MS/MS	32.1	35.5	27	2936700000	1025300000	1423900000	487500000	56475000	19718000	27382000	9375000	1007000000	1054400000	658700000	11	21	10	42
P11717	P11717	13	13	13	Cation-independent mannose-6-phosphate receptor	IGF2R	sp|P11717|MPRI_HUMAN Cation-independent mannose-6-phosphate receptor OS=Homo sapiens OX=9606 GN=IGF2R PE=1 SV=3	1	13	13	13	12	12	5	12	12	5	12	12	5	7.3	7.3	7.3	274.37	2491	2491	0	102.66	By MS/MS	By MS/MS	By MS/MS	6.9	6.9	1.9	443200000	174020000	225310000	43873000	3489800	1370200	1774100	345460	125550000	163170000	113910000	7	10	1	18
P11766;P81431;A1A835	P11766	14;1;1	14;1;1	13;0;0	Alcohol dehydrogenase class-3	ADH5	sp|P11766|ADHX_HUMAN Alcohol dehydrogenase class-3 OS=Homo sapiens OX=9606 GN=ADH5 PE=1 SV=4	3	14	14	13	14	14	14	14	14	14	13	13	13	50.3	50.3	48.1	39.724	374	374;378;369	0	225.76	By MS/MS	By MS/MS	By MS/MS	50.3	50.3	50.3	3266200000	1124600000	1347500000	794150000	163310000	56232000	67373000	39708000	1127300000	1142900000	850220000	13	18	10	41
P11802	P11802	4	3	3	Cyclin-dependent kinase 4	CDK4	sp|P11802|CDK4_HUMAN Cyclin-dependent kinase 4 OS=Homo sapiens OX=9606 GN=CDK4 PE=1 SV=2	1	4	3	3	4	4	1	3	3	0	3	3	0	16.5	13.9	13.9	33.729	303	303	0	19.037	By MS/MS	By MS/MS	By matching	16.5	16.5	2.6	63441000	25439000	38002000	0	3965100	1589900	2375100	0	24910000	30286000	0	2	1	0	3
P11908	P11908	11	11	5	Ribose-phosphate pyrophosphokinase 2	PRPS2	sp|P11908|PRPS2_HUMAN Ribose-phosphate pyrophosphokinase 2 OS=Homo sapiens OX=9606 GN=PRPS2 PE=1 SV=2	1	11	11	5	11	11	10	11	11	10	5	5	4	46.5	46.5	19.8	34.769	318	318	0	105.2	By MS/MS	By MS/MS	By MS/MS	46.5	46.5	46.2	1161900000	393260000	527380000	241280000	72620000	24579000	32961000	15080000	353830000	395900000	343460000	7	9	7	23
P11940;Q9H361;Q4VXU2;P60050;P60049;P60048;P60047;Q96DU9;Q7JGR2	P11940	25;10;5;2;2;2;2;2;2	25;10;5;2;2;2;2;2;2	18;8;3;2;2;2;2;2;2	Polyadenylate-binding protein 1	PABPC1	sp|P11940|PABP1_HUMAN Polyadenylate-binding protein 1 OS=Homo sapiens OX=9606 GN=PABPC1 PE=1 SV=2	9	25	25	18	25	23	24	25	23	24	18	17	17	51.3	51.3	35.2	70.67	636	636;631;614;382;382;382;382;382;382	0	314.54	By MS/MS	By MS/MS	By MS/MS	51.3	48.7	50	10863000000	4104700000	4546900000	2211400000	301750000	114020000	126300000	61427000	3921600000	3879700000	2472200000	32	29	23	84
P12004;Q9DEA3	P12004;Q9DEA3	11;7	11;7	11;7	Proliferating cell nuclear antigen	PCNA	sp|P12004|PCNA_HUMAN Proliferating cell nuclear antigen OS=Homo sapiens OX=9606 GN=PCNA PE=1 SV=1;sp|Q9DEA3|PCNA_CHICK Proliferating cell nuclear antigen OS=Gallus gallus OX=9031 GN=PCNA PE=1 SV=1	2	11	11	11	10	11	9	10	11	9	10	11	9	53.6	53.6	53.6	28.768	261	261;262	0	257.85	By MS/MS	By MS/MS	By MS/MS	51	53.6	47.9	4559900000	1517600000	2437500000	604810000	285000000	94850000	152350000	37800000	1628800000	1705900000	776760000	13	15	9	37
P12074	P12074	2	2	2	Cytochrome c oxidase subunit 6A1, mitochondrial	COX6A1	sp|P12074|CX6A1_HUMAN Cytochrome c oxidase subunit 6A1, mitochondrial OS=Homo sapiens OX=9606 GN=COX6A1 PE=1 SV=4	1	2	2	2	2	2	2	2	2	2	2	2	2	43.1	43.1	43.1	12.155	109	109	0	15.715	By MS/MS	By MS/MS	By MS/MS	43.1	43.1	43.1	383060000	134520000	159470000	89072000	63844000	22420000	26578000	14845000	126680000	119110000	119550000	2	3	4	9
P12081;P49590;Q8A6N7;A6KXA6	P12081	11;4;1;1	11;4;1;1	10;3;0;0	Histidine--tRNA ligase, cytoplasmic	HARS	sp|P12081|SYHC_HUMAN Histidine--tRNA ligase, cytoplasmic OS=Homo sapiens OX=9606 GN=HARS PE=1 SV=2	4	11	11	10	7	10	9	7	10	9	6	9	8	29.7	29.7	27.9	57.41	509	509;506;454;454	0	92.832	By MS/MS	By MS/MS	By MS/MS	22	27.3	26.3	762750000	179290000	375780000	207670000	27241000	6403100	13421000	7417000	247620000	259030000	213900000	6	5	5	16
P12111	P12111	15	15	15	Collagen alpha-3(VI) chain	COL6A3	sp|P12111|CO6A3_HUMAN Collagen alpha-3(VI) chain OS=Homo sapiens OX=9606 GN=COL6A3 PE=1 SV=5	1	15	15	15	0	0	15	0	0	15	0	0	15	6.4	6.4	6.4	343.67	3177	3177	0	109.36			By MS/MS	0	0	6.4	210500000	0	0	210500000	1223900	0	0	1223900	0	0	250380000	0	0	13	13
P12236	P12236	15	15	5	ADP/ATP translocase 3;ADP/ATP translocase 3, N-terminally processed	SLC25A6	sp|P12236|ADT3_HUMAN ADP/ATP translocase 3 OS=Homo sapiens OX=9606 GN=SLC25A6 PE=1 SV=4	1	15	15	5	15	15	14	15	15	14	5	5	5	42.6	42.6	15.4	32.866	298	298	0	147.2	By MS/MS	By MS/MS	By MS/MS	42.6	42.6	42.6	12061000000	2393500000	5718200000	3949700000	603070000	119680000	285910000	197490000	2416600000	4132000000	5010500000	13	15	17	45
P12268;P12269;B0UXP9;Q5RGV1;Q6GMG5	P12268;P12269	17;13;3;1;1	17;13;3;1;1	16;12;2;1;1	Inosine-5-monophosphate dehydrogenase 2	IMPDH2	sp|P12268|IMDH2_HUMAN Inosine-5-monophosphate dehydrogenase 2 OS=Homo sapiens OX=9606 GN=IMPDH2 PE=1 SV=2;sp|P12269|IMDH2_CRIGR Inosine-5-monophosphate dehydrogenase 2 OS=Cricetulus griseus OX=10029 GN=IMPDH2 PE=1 SV=1	5	17	17	16	16	17	15	16	17	15	15	16	15	43.2	43.2	41.6	55.804	514	514;514;514;514;544	0	270.69	By MS/MS	By MS/MS	By MS/MS	40.9	43.2	39.3	4846300000	1651700000	2191300000	1003300000	220290000	75077000	99604000	45605000	1724100000	1611600000	1225200000	18	20	17	55
P12270	P12270	48	48	48	Nucleoprotein TPR	TPR	sp|P12270|TPR_HUMAN Nucleoprotein TPR OS=Homo sapiens OX=9606 GN=TPR PE=1 SV=3	1	48	48	48	45	45	45	45	45	45	45	45	45	27.8	27.8	27.8	267.29	2363	2363	0	323.31	By MS/MS	By MS/MS	By MS/MS	26.2	26.3	26.9	4266600000	1399600000	1600100000	1266900000	39506000	12960000	14815000	11731000	1464000000	1216300000	1479200000	39	35	37	111
P12277;C7E3T4	P12277	15;1	15;1	15;1	Creatine kinase B-type	CKB	sp|P12277|KCRB_HUMAN Creatine kinase B-type OS=Homo sapiens OX=9606 GN=CKB PE=1 SV=1	2	15	15	15	14	14	13	14	14	13	14	14	13	60.4	60.4	60.4	42.644	381	381;356	0	323.31	By MS/MS	By MS/MS	By MS/MS	57.7	58.3	55.6	8257500000	3131200000	3525700000	1600600000	485730000	184190000	207390000	94153000	3096000000	2700100000	1925600000	22	19	18	59
P12429	P12429	6	6	6	Annexin A3	ANXA3	sp|P12429|ANXA3_HUMAN Annexin A3 OS=Homo sapiens OX=9606 GN=ANXA3 PE=1 SV=3	1	6	6	6	6	5	5	6	5	5	6	5	5	22.3	22.3	22.3	36.375	323	323	0	52.241	By MS/MS	By MS/MS	By MS/MS	22.3	20.1	20.1	423130000	130070000	151630000	141430000	19233000	5912200	6892100	6428700	132520000	118210000	166290000	4	3	5	12
P12814	P12814	40	22	19	Alpha-actinin-1	ACTN1	sp|P12814|ACTN1_HUMAN Alpha-actinin-1 OS=Homo sapiens OX=9606 GN=ACTN1 PE=1 SV=2	1	40	22	19	35	39	36	18	21	20	15	18	17	48.4	27.1	25.3	103.06	892	892	0	299.01	By MS/MS	By MS/MS	By MS/MS	45.3	48.2	43.3	1829900000	449800000	576680000	803440000	35191000	8649900	11090000	15451000	450190000	454490000	950990000	12	15	24	51
P12829;P05976;P08590	P12829	14;1;1	14;1;1	14;1;1	Myosin light chain 4	MYL4	sp|P12829|MYL4_HUMAN Myosin light chain 4 OS=Homo sapiens OX=9606 GN=MYL4 PE=1 SV=3	3	14	14	14	14	14	12	14	14	12	14	14	12	66	66	66	21.564	197	197;194;195	0	199.73	By MS/MS	By MS/MS	By MS/MS	66	66	65.5	3839200000	1661700000	1416000000	761500000	295320000	127820000	108930000	58577000	1567700000	1073400000	945870000	19	17	14	50
P12955	P12955	3	3	3	Xaa-Pro dipeptidase	PEPD	sp|P12955|PEPD_HUMAN Xaa-Pro dipeptidase OS=Homo sapiens OX=9606 GN=PEPD PE=1 SV=3	1	3	3	3	2	3	2	2	3	2	2	3	2	10.8	10.8	10.8	54.548	493	493	0	21.042	By MS/MS	By MS/MS	By matching	7.5	10.8	7.5	87753000	32708000	32026000	23018000	3656400	1362800	1334400	959090	33508000	25268000	26389000	2	2	0	4
P12956;P23475	P12956	28;3	28;3	28;3	X-ray repair cross-complementing protein 6	XRCC6	sp|P12956|XRCC6_HUMAN X-ray repair cross-complementing protein 6 OS=Homo sapiens OX=9606 GN=XRCC6 PE=1 SV=2	2	28	28	28	25	28	23	25	28	23	25	28	23	57.3	57.3	57.3	69.842	609	609;608	0	323.31	By MS/MS	By MS/MS	By MS/MS	53.4	57.3	48.6	7703400000	1527400000	3773500000	2402500000	240730000	47733000	117920000	75078000	1510200000	2734600000	3076000000	27	35	36	98
P13010;P27641	P13010	28;1	28;1	28;1	X-ray repair cross-complementing protein 5	XRCC5	sp|P13010|XRCC5_HUMAN X-ray repair cross-complementing protein 5 OS=Homo sapiens OX=9606 GN=XRCC5 PE=1 SV=3	2	28	28	28	26	26	24	26	26	24	26	26	24	53.7	53.7	53.7	82.704	732	732;732	0	323.31	By MS/MS	By MS/MS	By MS/MS	47.7	51.4	49	7633300000	2370000000	3353400000	1910000000	200880000	62368000	88246000	50264000	2361600000	2548600000	2313100000	26	28	26	80
P13073	P13073	7	7	7	Cytochrome c oxidase subunit 4 isoform 1, mitochondrial	COX4I1	sp|P13073|COX41_HUMAN Cytochrome c oxidase subunit 4 isoform 1, mitochondrial OS=Homo sapiens OX=9606 GN=COX4I1 PE=1 SV=1	1	7	7	7	6	7	6	6	7	6	6	7	6	32.5	32.5	32.5	19.576	169	169	0	52.289	By MS/MS	By MS/MS	By MS/MS	32.5	32.5	32.5	2567900000	616300000	1178800000	772760000	233440000	56028000	107170000	70251000	623290000	958480000	876740000	8	7	7	22
P13164;Q01629;Q9CQW9	P13164;Q01629;Q9CQW9	2;1;1	2;1;1	1;0;0	Interferon-induced transmembrane protein 1;Interferon-induced transmembrane protein 2;Interferon-induced transmembrane protein 3	IFITM1;IFITM2;Ifitm3	sp|P13164|IFM1_HUMAN Interferon-induced transmembrane protein 1 OS=Homo sapiens OX=9606 GN=IFITM1 PE=1 SV=3;sp|Q01629|IFM2_HUMAN Interferon-induced transmembrane protein 2 OS=Homo sapiens OX=9606 GN=IFITM2 PE=1 SV=2;sp|Q9CQW9|IFM3_MOUSE Interferon-induced	3	2	2	1	2	2	2	2	2	2	1	1	1	29.6	29.6	16.8	13.964	125	125;132;137	0	19.796	By MS/MS	By MS/MS	By MS/MS	29.6	29.6	29.6	489980000	99177000	159620000	231190000	244990000	49589000	79809000	115590000	82921000	100380000	285390000	1	1	3	5
P13224	P13224	2	2	2	Platelet glycoprotein Ib beta chain	GP1BB	sp|P13224|GP1BB_HUMAN Platelet glycoprotein Ib beta chain OS=Homo sapiens OX=9606 GN=GP1BB PE=1 SV=1	1	2	2	2	2	2	2	2	2	2	2	2	2	9.2	9.2	9.2	21.717	206	206	0	12.324	By MS/MS	By MS/MS	By matching	9.2	9.2	9.2	68919000	21377000	36435000	11107000	11487000	3562900	6072500	1851200	21382000	28525000	0	1	1	0	2
P53539;P13346	P53539;P13346	2;2	2;2	2;2	Protein fosB	FOSB;Fosb	sp|P53539|FOSB_HUMAN Protein fosB OS=Homo sapiens OX=9606 GN=FOSB PE=1 SV=1;sp|P13346|FOSB_MOUSE Protein fosB OS=Mus musculus OX=10090 GN=Fosb PE=2 SV=1	2	2	2	2	0	0	2	0	0	2	0	0	2	7.1	7.1	7.1	35.927	338	338;338	0	17.596			By MS/MS	0	0	7.1	99651000	0	0	99651000	12456000	0	0	12456000	0	0	118530000	0	0	2	2
P13473	P13473	3	3	3	Lysosome-associated membrane glycoprotein 2	LAMP2	sp|P13473|LAMP2_HUMAN Lysosome-associated membrane glycoprotein 2 OS=Homo sapiens OX=9606 GN=LAMP2 PE=1 SV=2	1	3	3	3	3	3	3	3	3	3	3	3	3	7.1	7.1	7.1	44.96	410	410	0	25.689	By MS/MS	By MS/MS	By MS/MS	7.1	7.1	7.1	1521000000	454750000	546960000	519310000	80054000	23934000	28787000	27332000	429100000	425880000	645750000	3	3	4	10
P13489;Q8HZP9	P13489;Q8HZP9	21;17	21;17	21;17	Ribonuclease inhibitor	RNH1	sp|P13489|RINI_HUMAN Ribonuclease inhibitor OS=Homo sapiens OX=9606 GN=RNH1 PE=1 SV=2;sp|Q8HZP9|RINI_PANTR Ribonuclease inhibitor OS=Pan troglodytes OX=9598 GN=RNH1 PE=2 SV=3	2	21	21	21	19	18	17	19	18	17	19	18	17	76.6	76.6	76.6	49.973	461	461;461	0	323.31	By MS/MS	By MS/MS	By MS/MS	72.5	67.2	65.3	5624400000	2026800000	2401800000	1195700000	216320000	77955000	92378000	45988000	1977800000	1818000000	1533900000	23	24	16	63
P13639;P58252	P13639;P58252	47;44	47;44	39;36	Elongation factor 2	EEF2;Eef2	sp|P13639|EF2_HUMAN Elongation factor 2 OS=Homo sapiens OX=9606 GN=EEF2 PE=1 SV=4;sp|P58252|EF2_MOUSE Elongation factor 2 OS=Mus musculus OX=10090 GN=Eef2 PE=1 SV=2	2	47	47	39	46	47	43	46	47	43	39	39	36	59.7	59.7	52.3	95.337	858	858;858	0	323.31	By MS/MS	By MS/MS	By MS/MS	59.7	59.7	59.6	53034000000	18148000000	24278000000	10608000000	1178500000	403290000	539520000	235730000	18012000000	18602000000	12344000000	82	90	66	238
P13667	P13667	28	28	28	Protein disulfide-isomerase A4	PDIA4	sp|P13667|PDIA4_HUMAN Protein disulfide-isomerase A4 OS=Homo sapiens OX=9606 GN=PDIA4 PE=1 SV=2	1	28	28	28	25	26	28	25	26	28	25	26	28	49.6	49.6	49.6	72.932	645	645	0	323.31	By MS/MS	By MS/MS	By MS/MS	46.5	47.8	49.6	9449400000	2275100000	2697300000	4476900000	248670000	59870000	70983000	117810000	2337600000	2204200000	4910000000	26	32	44	102
P13674	P13674	15	15	15	Prolyl 4-hydroxylase subunit alpha-1	P4HA1	sp|P13674|P4HA1_HUMAN Prolyl 4-hydroxylase subunit alpha-1 OS=Homo sapiens OX=9606 GN=P4HA1 PE=1 SV=2	1	15	15	15	13	12	15	13	12	15	13	12	15	33.7	33.7	33.7	61.049	534	534	0	149.19	By MS/MS	By MS/MS	By MS/MS	30.9	27.5	33.7	1283000000	308070000	293910000	681020000	47518000	11410000	10885000	25223000	317160000	293070000	738000000	2	5	16	23
P13796;Q61233;P13797;Q14651	P13796;Q61233	32;20;4;1	32;20;4;1	32;20;4;1	Plastin-2	LCP1;Lcp1	sp|P13796|PLSL_HUMAN Plastin-2 OS=Homo sapiens OX=9606 GN=LCP1 PE=1 SV=6;sp|Q61233|PLSL_MOUSE Plastin-2 OS=Mus musculus OX=10090 GN=Lcp1 PE=1 SV=4	4	32	32	32	31	31	31	31	31	31	31	31	31	69.1	69.1	69.1	70.288	627	627;627;630;629	0	323.31	By MS/MS	By MS/MS	By MS/MS	67.8	67.9	67.8	10533000000	3317000000	3851500000	3364600000	284680000	89649000	104090000	90936000	3239400000	3197800000	3838600000	36	37	34	107
P13798	P13798	6	6	6	Acylamino-acid-releasing enzyme	APEH	sp|P13798|ACPH_HUMAN Acylamino-acid-releasing enzyme OS=Homo sapiens OX=9606 GN=APEH PE=1 SV=4	1	6	6	6	6	6	5	6	6	5	6	6	5	11.2	11.2	11.2	81.224	732	732	0	44.968	By MS/MS	By MS/MS	By MS/MS	11.2	11.2	9.2	501360000	191470000	197590000	112290000	17288000	6602600	6813600	3872000	186820000	147700000	145240000	5	4	3	12
P13804	P13804	16	16	16	Electron transfer flavoprotein subunit alpha, mitochondrial	ETFA	sp|P13804|ETFA_HUMAN Electron transfer flavoprotein subunit alpha, mitochondrial OS=Homo sapiens OX=9606 GN=ETFA PE=1 SV=1	1	16	16	16	15	15	14	15	15	14	15	15	14	58.3	58.3	58.3	35.079	333	333	0	168.93	By MS/MS	By MS/MS	By MS/MS	54.4	58.3	56.2	4076400000	1096800000	1531200000	1448400000	203820000	54838000	76561000	72422000	1118500000	1125700000	1774400000	14	12	16	42
P13861	P13861	8	8	7	cAMP-dependent protein kinase type II-alpha regulatory subunit	PRKAR2A	sp|P13861|KAP2_HUMAN cAMP-dependent protein kinase type II-alpha regulatory subunit OS=Homo sapiens OX=9606 GN=PRKAR2A PE=1 SV=2	1	8	8	7	7	8	8	7	8	8	6	7	7	30.7	30.7	27	45.518	404	404	0	92.085	By MS/MS	By MS/MS	By MS/MS	26.2	30.7	30.7	638690000	215190000	214390000	209100000	26612000	8966500	8933000	8712600	207270000	200920000	223590000	7	9	8	24
P13984	P13984	4	4	4	General transcription factor IIF subunit 2	GTF2F2	sp|P13984|T2FB_HUMAN General transcription factor IIF subunit 2 OS=Homo sapiens OX=9606 GN=GTF2F2 PE=1 SV=2	1	4	4	4	4	3	3	4	3	3	4	3	3	20.9	20.9	20.9	28.38	249	249	0	23.11	By MS/MS	By MS/MS	By MS/MS	20.9	11.2	11.2	145550000	75153000	43393000	27008000	8086300	4175100	2410700	1500400	48929000	45476000	46850000	3	3	1	7
P13995	P13995	3	3	3	Bifunctional methylenetetrahydrofolate dehydrogenase/cyclohydrolase, mitochondrial;NAD-dependent methylenetetrahydrofolate dehydrogenase;Methenyltetrahydrofolate cyclohydrolase	MTHFD2	sp|P13995|MTDC_HUMAN Bifunctional methylenetetrahydrofolate dehydrogenase/cyclohydrolase, mitochondrial OS=Homo sapiens OX=9606 GN=MTHFD2 PE=1 SV=2	1	3	3	3	3	3	3	3	3	3	3	3	3	12.6	12.6	12.6	37.895	350	350	0	26.196	By MS/MS	By MS/MS	By MS/MS	12.6	12.6	12.6	314740000	107060000	120670000	87002000	13684000	4654800	5246700	3782700	111450000	94070000	99519000	2	3	1	6
P14174;P34884	P14174;P34884	2;1	2;1	2;1	Macrophage migration inhibitory factor	MIF;Mif	sp|P14174|MIF_HUMAN Macrophage migration inhibitory factor OS=Homo sapiens OX=9606 GN=MIF PE=1 SV=4;sp|P34884|MIF_MOUSE Macrophage migration inhibitory factor OS=Mus musculus OX=10090 GN=Mif PE=1 SV=2	2	2	2	2	2	2	2	2	2	2	2	2	2	17.4	17.4	17.4	12.476	115	115;115	0	28.489	By MS/MS	By MS/MS	By MS/MS	17.4	17.4	17.4	1051800000	364760000	415180000	271900000	210370000	72952000	83037000	54379000	351010000	262660000	206800000	9	9	8	26
P14314;Q28034	P14314	14;4	14;4	14;4	Glucosidase 2 subunit beta	PRKCSH	sp|P14314|GLU2B_HUMAN Glucosidase 2 subunit beta OS=Homo sapiens OX=9606 GN=PRKCSH PE=1 SV=2	2	14	14	14	13	11	12	13	11	12	13	11	12	35.6	35.6	35.6	59.425	528	528;533	0	180.32	By MS/MS	By MS/MS	By MS/MS	28.4	32.6	30.9	3844500000	1523800000	1040000000	1280700000	202340000	80199000	54734000	67408000	1427100000	997580000	1380000000	11	7	12	30
P14317	P14317	4	4	4	Hematopoietic lineage cell-specific protein	HCLS1	sp|P14317|HCLS1_HUMAN Hematopoietic lineage cell-specific protein OS=Homo sapiens OX=9606 GN=HCLS1 PE=1 SV=3	1	4	4	4	4	4	3	4	4	3	4	4	3	12.6	12.6	12.6	54.013	486	486	0	37.849	By MS/MS	By MS/MS	By MS/MS	12.6	12.6	9.3	189350000	87604000	68687000	33061000	10520000	4866900	3815900	1836700	84523000	53311000	42879000	3	4	1	8
P14324;Q8WMY2	P14324	6;1	6;1	6;1	Farnesyl pyrophosphate synthase	FDPS	sp|P14324|FPPS_HUMAN Farnesyl pyrophosphate synthase OS=Homo sapiens OX=9606 GN=FDPS PE=1 SV=4	2	6	6	6	6	6	6	6	6	6	6	6	6	19.6	19.6	19.6	48.275	419	419;353	0	48.304	By MS/MS	By MS/MS	By MS/MS	19.6	19.6	19.6	1335000000	422650000	560070000	352320000	74169000	23481000	31115000	19573000	416190000	426530000	387250000	7	8	7	22
P14406	P14406	2	2	2	Cytochrome c oxidase subunit 7A2, mitochondrial	COX7A2	sp|P14406|CX7A2_HUMAN Cytochrome c oxidase subunit 7A2, mitochondrial OS=Homo sapiens OX=9606 GN=COX7A2 PE=1 SV=1	1	2	2	2	2	2	2	2	2	2	2	2	2	27.7	27.7	27.7	9.3959	83	83	0	19.403	By MS/MS	By MS/MS	By MS/MS	27.7	27.7	27.7	744080000	193260000	267500000	283320000	186020000	48314000	66876000	70830000	188830000	203510000	347370000	2	2	2	6
P14550	P14550	14	14	14	Alcohol dehydrogenase [NADP(+)]	AKR1A1	sp|P14550|AK1A1_HUMAN Alcohol dehydrogenase [NADP(+)] OS=Homo sapiens OX=9606 GN=AKR1A1 PE=1 SV=3	1	14	14	14	14	14	13	14	14	13	14	14	13	54.8	54.8	54.8	36.573	325	325	0	130.4	By MS/MS	By MS/MS	By MS/MS	54.8	54.8	52.3	1416500000	430270000	543180000	443050000	64387000	19558000	24690000	20139000	442700000	407900000	532000000	12	11	12	35
P14618;P52480	P14618;P52480	32;24	32;24	31;23	Pyruvate kinase PKM	PKM;Pkm	sp|P14618|KPYM_HUMAN Pyruvate kinase PKM OS=Homo sapiens OX=9606 GN=PKM PE=1 SV=4;sp|P52480|KPYM_MOUSE Pyruvate kinase PKM OS=Mus musculus OX=10090 GN=Pkm PE=1 SV=4	2	32	32	31	30	32	30	30	32	30	29	31	29	70.8	70.8	68.7	57.936	531	531;531	0	323.31	By MS/MS	By MS/MS	By MS/MS	69.5	70.8	69.5	35290000000	9746400000	13538000000	12006000000	1069400000	295350000	410240000	363820000	9380100000	10340000000	14542000000	40	47	47	134
P14625;Q58FF3	P14625	45;4	43;4	43;4	Endoplasmin	HSP90B1	sp|P14625|ENPL_HUMAN Endoplasmin OS=Homo sapiens OX=9606 GN=HSP90B1 PE=1 SV=1	2	45	43	43	42	42	45	40	40	43	40	40	43	56.5	54.8	54.8	92.468	803	803;399	0	323.31	By MS/MS	By MS/MS	By MS/MS	53.7	53.7	56.5	20180000000	3741500000	5002400000	11436000000	504500000	93536000	125060000	285900000	3799400000	4004100000	13215000000	37	35	79	151
P14635;O95067	P14635	4;1	4;1	4;1	G2/mitotic-specific cyclin-B1	CCNB1	sp|P14635|CCNB1_HUMAN G2/mitotic-specific cyclin-B1 OS=Homo sapiens OX=9606 GN=CCNB1 PE=1 SV=1	2	4	4	4	4	4	4	4	4	4	4	4	4	10.4	10.4	10.4	48.337	433	433;398	0	30.117	By MS/MS	By MS/MS	By MS/MS	10.4	10.4	10.4	215440000	52680000	109760000	52996000	11339000	2772600	5776900	2789300	53791000	88381000	59490000	4	4	2	10
P63162;P14678	P63162;P14678	8;8	8;8	8;8	Small nuclear ribonucleoprotein-associated protein N;Small nuclear ribonucleoprotein-associated proteins B and B	Snrpn;SNRPN;SNRPB	sp|P63162|RSMN_HUMAN Small nuclear ribonucleoprotein-associated protein N OS=Homo sapiens OX=9606 GN=SNRPN PE=1 SV=1;sp|P14678|RSMB_HUM	3	8	8	8	6	7	6	6	7	6	6	7	6	25	25	25	24.614	240	240;240;240	0	50.889	By MS/MS	By MS/MS	By MS/MS	21.7	24.6	21.7	1666500000	497180000	553970000	615350000	104160000	31074000	34623000	38459000	499570000	440400000	643160000	10	10	12	32
P14735	P14735	9	9	9	Insulin-degrading enzyme	IDE	sp|P14735|IDE_HUMAN Insulin-degrading enzyme OS=Homo sapiens OX=9606 GN=IDE PE=1 SV=4	1	9	9	9	9	8	7	9	8	7	9	8	7	11.1	11.1	11.1	117.97	1019	1019	0	57.493	By MS/MS	By MS/MS	By MS/MS	11.1	10.3	8.4	426870000	176010000	187570000	63290000	8537400	3520200	3751400	1265800	153900000	141220000	103040000	4	5	1	10
P14854	P14854	4	4	4	Cytochrome c oxidase subunit 6B1	COX6B1	sp|P14854|CX6B1_HUMAN Cytochrome c oxidase subunit 6B1 OS=Homo sapiens OX=9606 GN=COX6B1 PE=1 SV=2	1	4	4	4	4	4	4	4	4	4	4	4	4	58.1	58.1	58.1	10.192	86	86	0	42.798	By MS/MS	By MS/MS	By MS/MS	58.1	58.1	58.1	1428400000	613130000	511080000	304210000	204060000	87590000	73011000	43459000	614630000	395850000	364690000	6	5	4	15
P14866	P14866	18	18	17	Heterogeneous nuclear ribonucleoprotein L	HNRNPL	sp|P14866|HNRPL_HUMAN Heterogeneous nuclear ribonucleoprotein L OS=Homo sapiens OX=9606 GN=HNRNPL PE=1 SV=2	1	18	18	17	17	18	16	17	18	16	16	17	16	50.6	50.6	49.4	64.132	589	589	0	269.78	By MS/MS	By MS/MS	By MS/MS	49.1	50.6	47.9	7409300000	2354900000	2874600000	2179800000	370460000	117750000	143730000	108990000	2287300000	2051000000	2558200000	17	19	18	54
P14868;P04802	P14868	25;1	25;1	25;1	Aspartate--tRNA ligase, cytoplasmic	DARS	sp|P14868|SYDC_HUMAN Aspartate--tRNA ligase, cytoplasmic OS=Homo sapiens OX=9606 GN=DARS PE=1 SV=2	2	25	25	25	23	24	23	23	24	23	23	24	23	55.9	55.9	55.9	57.136	501	501;557	0	308.77	By MS/MS	By MS/MS	By MS/MS	50.3	54.3	52.5	6577000000	2045500000	2710200000	1821300000	177760000	55282000	73250000	49224000	1970500000	2138400000	2225100000	26	25	25	76
P14923;P35222	P14923	8;1	8;1	8;1	Junction plakoglobin	JUP	sp|P14923|PLAK_HUMAN Junction plakoglobin OS=Homo sapiens OX=9606 GN=JUP PE=1 SV=3	2	8	8	8	8	3	5	8	3	5	8	3	5	15.2	15.2	15.2	81.744	745	745;781	0	61.837	By MS/MS	By matching	By MS/MS	15.2	6	9.4	156600000	122040000	18303000	16265000	3404400	2653000	397900	353580	111940000	21241000	22535000	9	0	1	10
P14927	P14927	6	6	6	Cytochrome b-c1 complex subunit 7	UQCRB	sp|P14927|QCR7_HUMAN Cytochrome b-c1 complex subunit 7 OS=Homo sapiens OX=9606 GN=UQCRB PE=1 SV=2	1	6	6	6	6	6	6	6	6	6	6	6	6	40.5	40.5	40.5	13.53	111	111	0	47.817	By MS/MS	By MS/MS	By MS/MS	40.5	40.5	40.5	943760000	334080000	313300000	296390000	157290000	55680000	52216000	49398000	344690000	219930000	367320000	5	5	3	13
P15104	P15104	4	4	4	Glutamine synthetase	GLUL	sp|P15104|GLNA_HUMAN Glutamine synthetase OS=Homo sapiens OX=9606 GN=GLUL PE=1 SV=4	1	4	4	4	4	4	1	4	4	1	4	4	1	9.9	9.9	9.9	42.064	373	373	0	33.625	By MS/MS	By MS/MS	By MS/MS	9.9	9.9	5.4	194370000	90885000	89920000	13563000	12958000	6059000	5994700	904230	87541000	73755000	0	6	3	1	10
P15153	P15153	6	3	3	Ras-related C3 botulinum toxin substrate 2	RAC2	sp|P15153|RAC2_HUMAN Ras-related C3 botulinum toxin substrate 2 OS=Homo sapiens OX=9606 GN=RAC2 PE=1 SV=1	1	6	3	3	5	6	6	2	3	3	2	3	3	34.9	19.3	19.3	21.429	192	192	0	24.276	By MS/MS	By MS/MS	By MS/MS	30.2	34.9	34.9	709300000	105290000	208700000	395300000	88662000	13161000	26088000	49413000	121830000	149640000	467430000	1	2	4	7
P15170;Q149F3	P15170	13;6	13;6	6;0	Eukaryotic peptide chain release factor GTP-binding subunit ERF3A	GSPT1	sp|P15170|ERF3A_HUMAN Eukaryotic peptide chain release factor GTP-binding subunit ERF3A OS=Homo sapiens OX=9606 GN=GSPT1 PE=1 SV=1	2	13	13	6	10	13	10	10	13	10	4	6	5	31.1	31.1	19.2	55.755	499	499;632	0	154.21	By MS/MS	By MS/MS	By MS/MS	21.8	31.1	24.6	1525800000	459070000	711350000	355350000	58684000	17657000	27360000	13667000	547670000	501020000	376350000	8	13	5	26
P15311;P26040;P31977	P15311;P26040;P31977	28;24;23	17;13;12	16;13;12	Ezrin	EZR;Ezr	sp|P15311|EZRI_HUMAN Ezrin OS=Homo sapiens OX=9606 GN=EZR PE=1 SV=4;sp|P26040|EZRI_MOUSE Ezrin OS=Mus musculus OX=10090 GN=Ezr PE=1 SV=3;sp|P31977|EZRI_RAT Ezrin OS=Rattus norvegicus OX=10116 GN=Ezr PE=1 SV=3	3	28	17	16	27	27	28	16	16	17	15	15	16	44.2	31.4	30	69.412	586	586;586;586	0	180.84	By MS/MS	By MS/MS	By MS/MS	41.8	43	44.2	3710200000	1196400000	1433800000	1080000000	115940000	37388000	44808000	33749000	1123700000	1137300000	1316000000	17	20	20	57
P15374;P58321;Q9JKB1	P15374;P58321;Q9JKB1	7;5;4	7;5;4	7;5;4	Ubiquitin carboxyl-terminal hydrolase isozyme L3;Ubiquitin carboxyl-terminal hydrolase isozyme L4	UCHL3;Uchl4;Uchl3	sp|P15374|UCHL3_HUMAN Ubiquitin carboxyl-terminal hydrolase isozyme L3 OS=Homo sapiens OX=9606 GN=UCHL3 PE=1 SV=1;sp|P58321|UCHL4_MOUSE Ubiquitin carboxyl-terminal hydrolase isozyme L4 OS=Mus musculus OX=10090 GN=Uchl4 PE=2 SV=1;sp|Q9JKB1|UCHL3_MOUSE Ubiqu	3	7	7	7	6	6	4	6	6	4	6	6	4	53.5	53.5	53.5	26.182	230	230;233;230	0	75.114	By MS/MS	By MS/MS	By MS/MS	49.6	42.2	32.2	359400000	142200000	158200000	58998000	29950000	11850000	13183000	4916500	146550000	102910000	86792000	2	5	3	10
P15407	P15407	2	2	2	Fos-related antigen 1	FOSL1	sp|P15407|FOSL1_HUMAN Fos-related antigen 1 OS=Homo sapiens OX=9606 GN=FOSL1 PE=1 SV=1	1	2	2	2	0	0	2	0	0	2	0	0	2	11.1	11.1	11.1	29.413	271	271	0	15.59			By MS/MS	0	0	11.1	45937000	0	0	45937000	5742100	0	0	5742100	0	0	54640000	0	0	2	2
P15531	P15531	11	5	5	Nucleoside diphosphate kinase A	NME1	sp|P15531|NDKA_HUMAN Nucleoside diphosphate kinase A OS=Homo sapiens OX=9606 GN=NME1 PE=1 SV=1	1	11	5	5	11	11	11	5	5	5	5	5	5	70.4	39.5	39.5	17.149	152	152	0	47.54	By MS/MS	By MS/MS	By MS/MS	70.4	70.4	70.4	3859300000	1335400000	1715500000	808360000	428810000	148380000	190610000	89818000	1416300000	1197100000	966290000	6	9	5	20
P15586	P15586	4	4	4	N-acetylglucosamine-6-sulfatase	GNS	sp|P15586|GNS_HUMAN N-acetylglucosamine-6-sulfatase OS=Homo sapiens OX=9606 GN=GNS PE=1 SV=3	1	4	4	4	4	4	4	4	4	4	4	4	4	8.3	8.3	8.3	62.081	552	552	0	36.375	By MS/MS	By MS/MS	By MS/MS	8.3	8.3	8.3	333550000	119300000	127910000	86349000	13898000	4970700	5329400	3597900	118270000	100480000	103420000	4	3	3	10
P15880;P31009	P15880	17;3	17;3	17;3	40S ribosomal protein S2	RPS2	sp|P15880|RS2_HUMAN 40S ribosomal protein S2 OS=Homo sapiens OX=9606 GN=RPS2 PE=1 SV=2	2	17	17	17	17	17	14	17	17	14	17	17	14	54.9	54.9	54.9	31.324	293	293;267	0	152.51	By MS/MS	By MS/MS	By MS/MS	54.9	54.9	46.8	12199000000	3801600000	5844500000	2553200000	677740000	211200000	324690000	141840000	3636700000	4576600000	3158000000	21	32	15	68
P15924	P15924	7	7	7	Desmoplakin	DSP	sp|P15924|DESP_HUMAN Desmoplakin OS=Homo sapiens OX=9606 GN=DSP PE=1 SV=3	1	7	7	7	6	2	0	6	2	0	6	2	0	3.4	3.4	3.4	331.77	2871	2871	0	47.689	By MS/MS	By MS/MS		3.1	0.6	0	74217000	72113000	2104000	0	455320	442410	12908	0	72113000	0	0	5	1	0	6
P15927;Q62193	P15927	6;1	6;1	6;1	Replication protein A 32 kDa subunit	RPA2	sp|P15927|RFA2_HUMAN Replication protein A 32 kDa subunit OS=Homo sapiens OX=9606 GN=RPA2 PE=1 SV=1	2	6	6	6	5	6	5	5	6	5	5	6	5	33.7	33.7	33.7	29.247	270	270;270	0	70.397	By MS/MS	By MS/MS	By MS/MS	30.7	33.7	30.7	625230000	205340000	270040000	149840000	62523000	20534000	27004000	14984000	220590000	205340000	169090000	4	5	5	14
P15976	P15976	4	4	4	Erythroid transcription factor	GATA1	sp|P15976|GATA1_HUMAN Erythroid transcription factor OS=Homo sapiens OX=9606 GN=GATA1 PE=1 SV=1	1	4	4	4	3	4	3	3	4	3	3	4	3	13.1	13.1	13.1	42.751	413	413	0	31.439	By MS/MS	By MS/MS	By MS/MS	10.4	13.1	9	156370000	49048000	81033000	26294000	17375000	5449800	9003700	2921600	51427000	56171000	36177000	2	3	1	6
P16070;Q29423;P15379	P16070	7;2;1	7;2;1	7;2;1	CD44 antigen	CD44	sp|P16070|CD44_HUMAN CD44 antigen OS=Homo sapiens OX=9606 GN=CD44 PE=1 SV=3	3	7	7	7	3	3	7	3	3	7	3	3	7	12.7	12.7	12.7	81.537	742	742;366;778	0	61.575	By matching	By matching	By MS/MS	4.7	4.7	12.7	872960000	24281000	26862000	821820000	32332000	899300	994870	30438000	17884000	14571000	968180000	0	0	12	12
P16083	P16083	5	5	5	Ribosyldihydronicotinamide dehydrogenase [quinone]	NQO2	sp|P16083|NQO2_HUMAN Ribosyldihydronicotinamide dehydrogenase [quinone] OS=Homo sapiens OX=9606 GN=NQO2 PE=1 SV=5	1	5	5	5	5	5	5	5	5	5	5	5	5	32.9	32.9	32.9	25.918	231	231	0	43.577	By MS/MS	By MS/MS	By MS/MS	32.9	32.9	32.9	410280000	150720000	139660000	119900000	29306000	10766000	9975700	8564100	134450000	123950000	144290000	6	2	2	10
P16150	P16150	2	2	2	Leukosialin	SPN	sp|P16150|LEUK_HUMAN Leukosialin OS=Homo sapiens OX=9606 GN=SPN PE=1 SV=1	1	2	2	2	2	2	2	2	2	2	2	2	2	4.5	4.5	4.5	40.321	400	400	0	13.37	By MS/MS	By MS/MS	By MS/MS	4.5	4.5	4.5	361130000	141960000	156870000	62301000	27779000	10920000	12067000	4792400	148630000	116940000	73335000	2	2	1	5
P16152;O75828	P16152	4;1	4;1	4;1	Carbonyl reductase [NADPH] 1	CBR1	sp|P16152|CBR1_HUMAN Carbonyl reductase [NADPH] 1 OS=Homo sapiens OX=9606 GN=CBR1 PE=1 SV=3	2	4	4	4	4	4	4	4	4	4	4	4	4	19.1	19.1	19.1	30.375	277	277;277	0	37.961	By MS/MS	By MS/MS	By MS/MS	19.1	19.1	19.1	165270000	53549000	75665000	36059000	9721900	3149900	4450900	2121100	49330000	54169000	52188000	4	4	3	11
P16157;Q12955	P16157	24;1	24;1	23;0	Ankyrin-1	ANK1	sp|P16157|ANK1_HUMAN Ankyrin-1 OS=Homo sapiens OX=9606 GN=ANK1 PE=1 SV=3	2	24	24	23	23	23	19	23	23	19	22	22	18	18.9	18.9	18.4	206.26	1881	1881;4377	0	211.09	By MS/MS	By MS/MS	By MS/MS	17.8	18.4	13.8	1401700000	480710000	693400000	227610000	16112000	5525400	7970100	2616200	502500000	519340000	267780000	19	19	3	41
P16219	P16219	2	2	2	Short-chain specific acyl-CoA dehydrogenase, mitochondrial	ACADS	sp|P16219|ACADS_HUMAN Short-chain specific acyl-CoA dehydrogenase, mitochondrial OS=Homo sapiens OX=9606 GN=ACADS PE=1 SV=1	1	2	2	2	2	2	2	2	2	2	2	2	2	5.3	5.3	5.3	44.297	412	412	0	12.338	By MS/MS	By MS/MS	By MS/MS	5.3	5.3	5.3	41812000	13953000	13497000	14363000	2200600	734350	710360	755920	13416000	11130000	17058000	1	1	1	3
P16278;Q9TRY9	P16278;Q9TRY9	3;2	3;2	3;2	Beta-galactosidase	GLB1	sp|P16278|BGAL_HUMAN Beta-galactosidase OS=Homo sapiens OX=9606 GN=GLB1 PE=1 SV=2;sp|Q9TRY9|BGAL_CANLF Beta-galactosidase OS=Canis lupus familiaris OX=9615 GN=GLB1 PE=1 SV=3	2	3	3	3	3	3	3	3	3	3	3	3	3	5.5	5.5	5.5	76.074	677	677;668	0	25.332	By MS/MS	By MS/MS	By MS/MS	5.5	5.5	5.5	228420000	67951000	98337000	62137000	8460100	2516700	3642100	2301400	69723000	71455000	77682000	2	2	2	6
P16401;P43276	P16401;P43276	6;4	6;4	6;4	Histone H1.5	HIST1H1B;Hist1h1b	sp|P16401|H15_HUMAN Histone H1.5 OS=Homo sapiens OX=9606 GN=HIST1H1B PE=1 SV=3;sp|P43276|H15_MOUSE Histone H1.5 OS=Mus musculus OX=10090 GN=Hist1h1b PE=1 SV=2	2	6	6	6	6	6	6	6	6	6	6	6	6	22.1	22.1	22.1	22.58	226	226;223	0	46.342	By MS/MS	By MS/MS	By MS/MS	22.1	22.1	22.1	6426200000	2595600000	2353500000	1477100000	642620000	259560000	235350000	147710000	2688600000	1718100000	1735300000	10	5	7	22
P16402	P16402	8	8	1	Histone H1.3	HIST1H1D	sp|P16402|H13_HUMAN Histone H1.3 OS=Homo sapiens OX=9606 GN=HIST1H1D PE=1 SV=2	1	8	8	1	8	8	8	8	8	8	1	1	1	24.4	24.4	7.2	22.35	221	221	0	68.067	By MS/MS	By MS/MS	By MS/MS	24.4	24.4	24.4	52623000000	20072000000	18771000000	13780000000	5262300000	2007200000	1877100000	1378000000	22098000000	16214000000	12624000000	21	18	17	56
P16435	P16435	11	11	11	NADPH--cytochrome P450 reductase	POR	sp|P16435|NCPR_HUMAN NADPH--cytochrome P450 reductase OS=Homo sapiens OX=9606 GN=POR PE=1 SV=2	1	11	11	11	10	11	11	10	11	11	10	11	11	26.7	26.7	26.7	76.689	677	677	0	105.83	By MS/MS	By MS/MS	By MS/MS	25.6	26.7	26.7	604960000	126640000	252310000	226010000	16350000	3422800	6819100	6108300	126180000	195580000	271270000	3	4	7	14
P16615;P86911	P16615	23;1	23;1	14;0	Sarcoplasmic/endoplasmic reticulum calcium ATPase 2	ATP2A2	sp|P16615|AT2A2_HUMAN Sarcoplasmic/endoplasmic reticulum calcium ATPase 2 OS=Homo sapiens OX=9606 GN=ATP2A2 PE=1 SV=1	2	23	23	14	13	22	20	13	22	20	8	13	12	30.7	30.7	18.6	114.76	1042	1042;143	0	214.21	By MS/MS	By MS/MS	By MS/MS	17.9	29.6	27.5	2055700000	180310000	820760000	1054600000	44689000	3919800	17843000	22927000	265290000	601000000	1205700000	5	16	21	42
P16930	P16930	9	9	9	Fumarylacetoacetase	FAH	sp|P16930|FAAA_HUMAN Fumarylacetoacetase OS=Homo sapiens OX=9606 GN=FAH PE=1 SV=2	1	9	9	9	7	9	7	7	9	7	7	9	7	27	27	27	46.374	419	419	0	87.646	By MS/MS	By MS/MS	By MS/MS	22	27	21.2	838710000	265360000	396560000	176790000	36466000	11537000	17242000	7686500	282590000	279590000	223980000	7	9	7	23
P16949	P16949	6	6	5	Stathmin	STMN1	sp|P16949|STMN1_HUMAN Stathmin OS=Homo sapiens OX=9606 GN=STMN1 PE=1 SV=3	1	6	6	5	6	6	4	6	6	4	5	5	3	30.2	30.2	24.2	17.302	149	149	0	65.108	By MS/MS	By MS/MS	By MS/MS	30.2	30.2	24.2	13259000000	5238200000	5743200000	2277600000	1473200000	582020000	638130000	253060000	6134000000	3987900000	2322300000	11	10	6	27
P16989	P16989	7	4	4	Y-box-binding protein 3	YBX3	sp|P16989|YBOX3_HUMAN Y-box-binding protein 3 OS=Homo sapiens OX=9606 GN=YBX3 PE=1 SV=4	1	7	4	4	6	7	6	3	4	3	3	4	3	27.2	18.5	18.5	40.089	372	372	0	34.135	By MS/MS	By MS/MS	By MS/MS	24.7	27.2	24.7	385310000	158680000	149750000	76887000	29640000	12206000	11519000	5914400	163430000	110590000	93361000	4	4	2	10
P17050;Q58DH9;Q9QWR8;Q66H12	P17050;Q58DH9;Q9QWR8;Q66H12	2;1;1;1	2;1;1;1	2;1;1;1	Alpha-N-acetylgalactosaminidase	NAGA;Naga	sp|P17050|NAGAB_HUMAN Alpha-N-acetylgalactosaminidase OS=Homo sapiens OX=9606 GN=NAGA PE=1 SV=2;sp|Q58DH9|NAGAB_BOVIN Alpha-N-acetylgalactosaminidase OS=Bos taurus OX=9913 GN=NAGA PE=2 SV=1;sp|Q9QWR8|NAGAB_MOUSE Alpha-N-acetylgalactosaminidase OS=Mus muscu	4	2	2	2	2	1	2	2	1	2	2	1	2	5.4	5.4	5.4	46.564	411	411;411;415;415	0	13.172	By MS/MS	By matching	By MS/MS	5.4	2.7	5.4	57163000	18098000	14784000	24282000	3175700	1005400	821340	1349000	0	0	28882000	1	0	1	2
P17096	P17096	6	6	6	High mobility group protein HMG-I/HMG-Y	HMGA1	sp|P17096|HMGA1_HUMAN High mobility group protein HMG-I/HMG-Y OS=Homo sapiens OX=9606 GN=HMGA1 PE=1 SV=3	1	6	6	6	6	6	6	6	6	6	6	6	6	41.1	41.1	41.1	11.676	107	107	0	112.26	By MS/MS	By MS/MS	By MS/MS	41.1	41.1	41.1	5779100000	1592200000	1826000000	2360900000	963180000	265360000	304330000	393490000	1842800000	1324200000	2661700000	9	9	10	28
P17275	P17275	3	3	3	Transcription factor jun-B	JUNB	sp|P17275|JUNB_HUMAN Transcription factor jun-B OS=Homo sapiens OX=9606 GN=JUNB PE=1 SV=1	1	3	3	3	0	0	3	0	0	3	0	0	3	19.9	19.9	19.9	35.879	347	347	0	35.763			By MS/MS	0	0	19.9	54723000	0	0	54723000	4209500	0	0	4209500	0	0	65090000	0	0	6	6
P17480	P17480	12	12	12	Nucleolar transcription factor 1	UBTF	sp|P17480|UBF1_HUMAN Nucleolar transcription factor 1 OS=Homo sapiens OX=9606 GN=UBTF PE=1 SV=1	1	12	12	12	12	12	12	12	12	12	12	12	12	18.1	18.1	18.1	89.405	764	764	0	89.635	By MS/MS	By MS/MS	By MS/MS	18.1	18.1	18.1	798170000	284240000	289170000	224760000	23476000	8360100	8505000	6610500	287770000	239150000	248420000	11	9	8	28
P17612;P22694;P22612	P17612;P22694	6;3;1	6;3;1	6;3;1	cAMP-dependent protein kinase catalytic subunit alpha;cAMP-dependent protein kinase catalytic subunit beta	PRKACA;PRKACB	sp|P17612|KAPCA_HUMAN cAMP-dependent protein kinase catalytic subunit alpha OS=Homo sapiens OX=9606 GN=PRKACA PE=1 SV=2;sp|P22694|KAPCB_HUMAN cAMP-dependent protein kinase catalytic subunit beta OS=Homo sapiens OX=9606 GN=PRKACB PE=1 SV=2	3	6	6	6	5	6	6	5	6	6	5	6	6	21.7	21.7	21.7	40.589	351	351;351;351	0	46.931	By MS/MS	By MS/MS	By MS/MS	16.8	21.7	21.7	292770000	66317000	113240000	113200000	16265000	3684300	6291400	6289100	74934000	98840000	115870000	4	4	7	15
P17655	P17655	17	17	17	Calpain-2 catalytic subunit	CAPN2	sp|P17655|CAN2_HUMAN Calpain-2 catalytic subunit OS=Homo sapiens OX=9606 GN=CAPN2 PE=1 SV=6	1	17	17	17	13	16	16	13	16	16	13	16	16	37.1	37.1	37.1	79.994	700	700	0	187.87	By MS/MS	By MS/MS	By MS/MS	26.4	35.7	36	1333400000	273610000	515220000	544550000	40405000	8291200	15613000	16501000	343390000	399640000	581720000	11	14	12	37
P17812;Q9NRF8	P17812	17;1	17;1	17;1	CTP synthase 1	CTPS1	sp|P17812|PYRG1_HUMAN CTP synthase 1 OS=Homo sapiens OX=9606 GN=CTPS1 PE=1 SV=2	2	17	17	17	16	15	15	16	15	15	16	15	15	42.1	42.1	42.1	66.69	591	591;586	0	171.49	By MS/MS	By MS/MS	By MS/MS	40.4	36.4	36.4	1477300000	505050000	675660000	296620000	49244000	16835000	22522000	9887300	504410000	543270000	339240000	10	10	10	30
P17844;A5A6J2;A6RGE3;Q1DP69	P17844;A5A6J2	28;27;2;2	20;20;1;1	20;20;1;1	Probable ATP-dependent RNA helicase DDX5	DDX5	sp|P17844|DDX5_HUMAN Probable ATP-dependent RNA helicase DDX5 OS=Homo sapiens OX=9606 GN=DDX5 PE=1 SV=1;sp|A5A6J2|DDX5_PANTR Probable ATP-dependent RNA helicase DDX5 OS=Pan troglodytes OX=9598 GN=DDX5 PE=2 SV=1	4	28	20	20	25	27	24	17	19	16	17	19	16	44.6	32.4	32.4	69.147	614	614;614;542;545	0	253.09	By MS/MS	By MS/MS	By MS/MS	41.7	44.1	40.7	6872100000	2024500000	2780200000	2067500000	214750000	63265000	86881000	64608000	1942100000	2155500000	2563000000	23	26	22	71
P17858	P17858	17	17	16	ATP-dependent 6-phosphofructokinase, liver type	PFKL	sp|P17858|PFKAL_HUMAN ATP-dependent 6-phosphofructokinase, liver type OS=Homo sapiens OX=9606 GN=PFKL PE=1 SV=6	1	17	17	16	14	17	16	14	17	16	13	16	15	33.5	33.5	31	85.018	780	780	0	191.23	By MS/MS	By MS/MS	By MS/MS	26.7	33.5	32.3	1346500000	350570000	619600000	376280000	39602000	10311000	18224000	11067000	394420000	461130000	427750000	6	14	9	29
P17980	P17980	16	16	14	26S protease regulatory subunit 6A	PSMC3	sp|P17980|PRS6A_HUMAN 26S proteasome regulatory subunit 6A OS=Homo sapiens OX=9606 GN=PSMC3 PE=1 SV=3	1	16	16	14	16	16	16	16	16	16	14	14	14	46.2	46.2	40.1	49.203	439	439	0	207.49	By MS/MS	By MS/MS	By MS/MS	46.2	46.2	46.2	3359500000	1201600000	1340000000	817990000	124430000	44502000	49629000	30296000	1133500000	1044300000	1006500000	16	18	14	48
P17987;P11983	P17987;P11983	28;21	28;21	28;21	T-complex protein 1 subunit alpha	TCP1;Tcp1	sp|P17987|TCPA_HUMAN T-complex protein 1 subunit alpha OS=Homo sapiens OX=9606 GN=TCP1 PE=1 SV=1;sp|P11983|TCPA_MOUSE T-complex protein 1 subunit alpha OS=Mus musculus OX=10090 GN=Tcp1 PE=1 SV=3	2	28	28	28	26	27	27	26	27	27	26	27	27	67.1	67.1	67.1	60.343	556	556;556	0	323.31	By MS/MS	By MS/MS	By MS/MS	65.3	67.1	64.9	10631000000	3532500000	4889500000	2209100000	342940000	113950000	157730000	71260000	3673400000	3540600000	2578200000	29	31	30	90
P18031;O13016	P18031	10;4	10;4	10;4	Tyrosine-protein phosphatase non-receptor type 1	PTPN1	sp|P18031|PTN1_HUMAN Tyrosine-protein phosphatase non-receptor type 1 OS=Homo sapiens OX=9606 GN=PTPN1 PE=1 SV=1	2	10	10	10	9	10	9	9	10	9	9	10	9	31.3	31.3	31.3	49.966	435	435;434	0	112.51	By MS/MS	By MS/MS	By MS/MS	29.2	31.3	29.2	1366800000	336230000	472700000	557860000	47131000	11594000	16300000	19237000	333080000	376520000	660310000	9	11	12	32
P18077	P18077	6	6	6	60S ribosomal protein L35a	RPL35A	sp|P18077|RL35A_HUMAN 60S ribosomal protein L35a OS=Homo sapiens OX=9606 GN=RPL35A PE=1 SV=2	2	6	6	6	4	6	4	4	6	4	4	6	4	29.1	29.1	29.1	12.538	110	110;110	0	34.664	By MS/MS	By MS/MS	By MS/MS	14.5	29.1	21.8	3232500000	631500000	1706700000	894380000	461790000	90215000	243810000	127770000	915090000	892220000	1006300000	4	7	5	16
P18085	P18085	8	4	4	ADP-ribosylation factor 4	ARF4	sp|P18085|ARF4_HUMAN ADP-ribosylation factor 4 OS=Homo sapiens OX=9606 GN=ARF4 PE=1 SV=3	1	8	4	4	7	7	7	4	4	4	4	4	4	50.6	21.7	21.7	20.511	180	180	0	23.748	By MS/MS	By MS/MS	By MS/MS	50.6	50.6	49.4	627380000	138280000	210010000	279090000	57034000	12571000	19092000	25372000	138550000	156610000	329140000	3	2	2	7
P18124	P18124	16	16	16	60S ribosomal protein L7	RPL7	sp|P18124|RL7_HUMAN 60S ribosomal protein L7 OS=Homo sapiens OX=9606 GN=RPL7 PE=1 SV=1	1	16	16	16	15	16	14	15	16	14	15	16	14	51.2	51.2	51.2	29.225	248	248	0	163.92	By MS/MS	By MS/MS	By MS/MS	51.2	51.2	50.4	11686000000	3929300000	5269500000	2487100000	973830000	327440000	439130000	207250000	3965000000	4679200000	2369500000	17	20	16	53
P18206	P18206	34	34	34	Vinculin	VCL	sp|P18206|VINC_HUMAN Vinculin OS=Homo sapiens OX=9606 GN=VCL PE=1 SV=4	1	34	34	34	32	34	33	32	34	33	32	34	33	42.7	42.7	42.7	123.8	1134	1134	0	323.31	By MS/MS	By MS/MS	By MS/MS	40.9	42.7	42.1	11910000000	3642700000	5011000000	3256400000	158800000	48569000	66813000	43419000	3745300000	3725800000	3884100000	34	39	36	109
P18583;Q9QX47	P18583	19;5	19;5	19;5	Protein SON	SON	sp|P18583|SON_HUMAN Protein SON OS=Homo sapiens OX=9606 GN=SON PE=1 SV=4	2	19	19	19	15	19	16	15	19	16	15	19	16	14.3	14.3	14.3	263.83	2426	2426;2444	0	202.15	By MS/MS	By MS/MS	By MS/MS	12.2	14.3	12.1	1205700000	375900000	402160000	427650000	16076000	5011900	5362100	5702000	438340000	296960000	464160000	10	9	12	31
P18615	P18615	2	2	2	Negative elongation factor E	NELFE	sp|P18615|NELFE_HUMAN Negative elongation factor E OS=Homo sapiens OX=9606 GN=NELFE PE=1 SV=3	1	2	2	2	1	2	2	1	2	2	1	2	2	8.7	8.7	8.7	43.239	380	380	0	21.287	By MS/MS	By MS/MS	By MS/MS	5.3	8.7	8.7	62886000	17225000	24425000	21236000	3309800	906580	1285500	1117700	0	18773000	25611000	1	2	1	4
P18621	P18621	8	8	8	60S ribosomal protein L17	RPL17	sp|P18621|RL17_HUMAN 60S ribosomal protein L17 OS=Homo sapiens OX=9606 GN=RPL17 PE=1 SV=3	1	8	8	8	7	7	6	7	7	6	7	7	6	42.4	42.4	42.4	21.397	184	184	0	111.21	By MS/MS	By MS/MS	By MS/MS	32.6	41.8	32.1	5340100000	1505100000	2376800000	1458100000	593340000	167240000	264090000	162020000	1605700000	1637900000	1857000000	8	12	8	28
P18669;Q8N0Y7;Q8MKE8;P15259	P18669	15;4;3;3	15;4;3;3	15;4;3;3	Phosphoglycerate mutase 1	PGAM1	sp|P18669|PGAM1_HUMAN Phosphoglycerate mutase 1 OS=Homo sapiens OX=9606 GN=PGAM1 PE=1 SV=2	4	15	15	15	15	15	12	15	15	12	15	15	12	70.1	70.1	70.1	28.804	254	254;254;254;253	0	207.24	By MS/MS	By MS/MS	By MS/MS	70.1	70.1	68.9	12062000000	4294500000	4831500000	2936500000	927880000	330350000	371650000	225880000	4067600000	3633700000	3591500000	27	25	21	73
P18754	P18754	15	15	15	Regulator of chromosome condensation	RCC1	sp|P18754|RCC1_HUMAN Regulator of chromosome condensation OS=Homo sapiens OX=9606 GN=RCC1 PE=1 SV=1	1	15	15	15	14	14	14	14	14	14	14	14	14	59.4	59.4	59.4	44.969	421	421	0	225.22	By MS/MS	By MS/MS	By MS/MS	56.3	56.3	54.6	2855400000	932470000	1220600000	702340000	167970000	54851000	71800000	41314000	903040000	940280000	833680000	13	18	16	47
P18858	P18858	16	16	16	DNA ligase 1	LIG1	sp|P18858|DNLI1_HUMAN DNA ligase 1 OS=Homo sapiens OX=9606 GN=LIG1 PE=1 SV=1	1	16	16	16	15	14	9	15	14	9	15	14	9	22.2	22.2	22.2	101.73	919	919	0	117.82	By MS/MS	By MS/MS	By MS/MS	21.3	20.7	15	561570000	192910000	307820000	60836000	11011000	3782500	6035700	1192900	206960000	188180000	111170000	10	9	4	23
P18859	P18859	4	4	4	ATP synthase-coupling factor 6, mitochondrial	ATP5J	sp|P18859|ATP5J_HUMAN ATP synthase-coupling factor 6, mitochondrial OS=Homo sapiens OX=9606 GN=ATP5J PE=1 SV=1	1	4	4	4	4	4	3	4	4	3	4	4	3	38	38	38	12.587	108	108	0	54.609	By MS/MS	By MS/MS	By MS/MS	38	38	25	667670000	278740000	262740000	126190000	133530000	55747000	52547000	25239000	246900000	147810000	239850000	6	4	3	13
P68400;P19139;Q8NEV1	P68400;P19139;Q8NEV1	13;13;9	13;13;9	13;13;9	Casein kinase II subunit alpha;Casein kinase II subunit alpha 3	Csnk2a1;CSNK2A1;CSNK2A3	sp|P68400|CSK21_HUMAN Casein kinase II subunit alpha OS=Homo sapiens OX=9606 GN=CSNK2A1 PE=1 SV=1;sp|P19139|CSK21_RAT Casein kinase II subunit alpha OS=Rattu	4	13	13	13	12	13	11	12	13	11	12	13	11	41.7	41.7	41.7	45.133	391	391;391;391;391	0	131.16	By MS/MS	By MS/MS	By MS/MS	39.9	41.7	39.4	1691600000	542090000	747930000	401550000	93976000	30116000	41552000	22309000	549020000	535070000	505740000	10	12	8	30
P19338	P19338	23	23	23	Nucleolin	NCL	sp|P19338|NUCL_HUMAN Nucleolin OS=Homo sapiens OX=9606 GN=NCL PE=1 SV=3	1	23	23	23	22	21	21	22	21	21	22	21	21	33	33	33	76.613	710	710	0	323.31	By MS/MS	By MS/MS	By MS/MS	28.9	27.9	31.3	29011000000	11639000000	10593000000	6778100000	828880000	332550000	302660000	193660000	11705000000	8559500000	7610200000	39	28	23	90
P19367;Q2TB90	P19367	18;2	18;2	16;2	Hexokinase-1	HK1	sp|P19367|HXK1_HUMAN Hexokinase-1 OS=Homo sapiens OX=9606 GN=HK1 PE=1 SV=3	2	18	18	16	16	18	16	16	18	16	14	16	14	22.4	22.4	20.3	102.48	917	917;917	0	123.71	By MS/MS	By MS/MS	By MS/MS	20.4	22.4	20.3	1298700000	311040000	529800000	457880000	27057000	6480000	11038000	9539200	302670000	389880000	577970000	4	12	14	30
P19387	P19387	3	3	3	DNA-directed RNA polymerase II subunit RPB3	POLR2C	sp|P19387|RPB3_HUMAN DNA-directed RNA polymerase II subunit RPB3 OS=Homo sapiens OX=9606 GN=POLR2C PE=1 SV=2	1	3	3	3	1	3	1	1	3	1	1	3	1	9.8	9.8	9.8	31.441	275	275	0	19.518	By matching	By MS/MS	By MS/MS	3.6	9.8	3.6	102310000	22400000	54147000	25761000	7307700	1600000	3867600	1840100	0	42399000	0	0	3	1	4
P19388;O81098	P19388	5;1	5;1	5;1	DNA-directed RNA polymerases I, II, and III subunit RPABC1	POLR2E	sp|P19388|RPAB1_HUMAN DNA-directed RNA polymerases I, II, and III subunit RPABC1 OS=Homo sapiens OX=9606 GN=POLR2E PE=1 SV=4	2	5	5	5	3	5	2	3	5	2	3	5	2	36.7	36.7	36.7	24.551	210	210;205	0	91.104	By MS/MS	By MS/MS	By MS/MS	27.6	36.7	14.8	415450000	117770000	246950000	50729000	37768000	10707000	22450000	4611700	134990000	136780000	99709000	2	6	2	10
P19525	P19525	3	3	3	Interferon-induced, double-stranded RNA-activated protein kinase	EIF2AK2	sp|P19525|E2AK2_HUMAN Interferon-induced, double-stranded RNA-activated protein kinase OS=Homo sapiens OX=9606 GN=EIF2AK2 PE=1 SV=2	1	3	3	3	2	3	3	2	3	3	2	3	3	6.2	6.2	6.2	62.094	551	551	0	22.907	By MS/MS	By MS/MS	By MS/MS	3.6	6.2	6.2	107840000	21397000	52086000	34357000	5135200	1018900	2480300	1636000	26788000	38190000	38069000	2	3	1	6
P19623	P19623	11	11	11	Spermidine synthase	SRM	sp|P19623|SPEE_HUMAN Spermidine synthase OS=Homo sapiens OX=9606 GN=SRM PE=1 SV=1	1	11	11	11	9	11	8	9	11	8	9	11	8	56	56	56	33.824	302	302	0	140.93	By MS/MS	By MS/MS	By MS/MS	44.7	56	42.1	1879900000	681660000	858970000	339310000	125330000	45444000	57265000	22621000	684430000	647170000	406700000	6	10	4	20
P19784	P19784	4	4	4	Casein kinase II subunit alpha	CSNK2A2	sp|P19784|CSK22_HUMAN Casein kinase II subunit alpha OS=Homo sapiens OX=9606 GN=CSNK2A2 PE=1 SV=1	1	4	4	4	3	4	4	3	4	4	3	4	4	17.7	17.7	17.7	41.213	350	350	0	37.347	By MS/MS	By MS/MS	By MS/MS	13.4	17.7	17.7	286850000	62160000	126800000	97894000	15098000	3271600	6673700	5152300	87062000	97660000	90893000	2	3	3	8
P20042	P20042	10	10	10	Eukaryotic translation initiation factor 2 subunit 2	EIF2S2	sp|P20042|IF2B_HUMAN Eukaryotic translation initiation factor 2 subunit 2 OS=Homo sapiens OX=9606 GN=EIF2S2 PE=1 SV=2	1	10	10	10	10	9	9	10	9	9	10	9	9	38.7	38.7	38.7	38.388	333	333	0	122.32	By MS/MS	By MS/MS	By MS/MS	38.7	36.3	38.4	1825700000	661400000	451620000	712720000	91287000	33070000	22581000	35636000	661750000	577650000	623370000	10	7	7	24
P20073	P20073	14	14	14	Annexin A7	ANXA7	sp|P20073|ANXA7_HUMAN Annexin A7 OS=Homo sapiens OX=9606 GN=ANXA7 PE=1 SV=3	1	14	14	14	12	14	12	12	14	12	12	14	12	31.6	31.6	31.6	52.739	488	488	0	118.36	By MS/MS	By MS/MS	By MS/MS	27.9	31.6	27.5	2194200000	629310000	978600000	586260000	104480000	29967000	46600000	27917000	651140000	655250000	715620000	13	12	10	35
P20290	P20290	8	8	8	Transcription factor BTF3	BTF3	sp|P20290|BTF3_HUMAN Transcription factor BTF3 OS=Homo sapiens OX=9606 GN=BTF3 PE=1 SV=1	1	8	8	8	8	8	7	8	8	7	8	8	7	59.2	59.2	59.2	22.168	206	206	0	206.99	By MS/MS	By MS/MS	By MS/MS	59.2	59.2	51.5	1832200000	783500000	729360000	319320000	183220000	78350000	72936000	31932000	793240000	566870000	374310000	10	6	3	19
P20339	P20339	4	2	2	Ras-related protein Rab-5A	RAB5A	sp|P20339|RAB5A_HUMAN Ras-related protein Rab-5A OS=Homo sapiens OX=9606 GN=RAB5A PE=1 SV=2	1	4	2	2	1	2	4	0	0	2	0	0	2	21.9	12.1	12.1	23.658	215	215	0	11.538	By matching	By matching	By MS/MS	5.1	9.8	21.9	15655000	0	0	15655000	1423200	0	0	1423200	0	0	18621000	0	0	1	1
P20618	P20618	11	11	11	Proteasome subunit beta type-1	PSMB1	sp|P20618|PSB1_HUMAN Proteasome subunit beta type-1 OS=Homo sapiens OX=9606 GN=PSMB1 PE=1 SV=2	1	11	11	11	11	10	9	11	10	9	11	10	9	57.3	57.3	57.3	26.489	241	241	0	140.76	By MS/MS	By MS/MS	By MS/MS	57.3	53.5	53.1	2494300000	836920000	983590000	673780000	178160000	59780000	70257000	48127000	842600000	768130000	797800000	14	15	11	40
P20674	P20674	6	6	6	Cytochrome c oxidase subunit 5A, mitochondrial	COX5A	sp|P20674|COX5A_HUMAN Cytochrome c oxidase subunit 5A, mitochondrial OS=Homo sapiens OX=9606 GN=COX5A PE=1 SV=2	1	6	6	6	6	6	5	6	6	5	6	6	5	57.3	57.3	57.3	16.762	150	150	0	75.677	By MS/MS	By MS/MS	By MS/MS	57.3	57.3	52	2550500000	993160000	933730000	623650000	212550000	82763000	77811000	51971000	963230000	740220000	738250000	10	7	7	24
P20700	P20700	27	26	25	Lamin-B1	LMNB1	sp|P20700|LMNB1_HUMAN Lamin-B1 OS=Homo sapiens OX=9606 GN=LMNB1 PE=1 SV=2	1	27	26	25	23	24	25	23	23	25	22	22	24	43.5	42	40.8	66.408	586	586	0	321.44	By MS/MS	By MS/MS	By MS/MS	40.4	41.6	40.4	7071900000	2114100000	2226000000	2731800000	202050000	60402000	63601000	78050000	2076200000	1885000000	2982600000	25	20	25	70
P20810;P49342	P20810	9;1	9;1	9;1	Calpastatin	CAST	sp|P20810|ICAL_HUMAN Calpastatin OS=Homo sapiens OX=9606 GN=CAST PE=1 SV=4	2	9	9	9	8	8	7	8	8	7	8	8	7	25.1	25.1	25.1	76.572	708	708;283	0	151.39	By MS/MS	By MS/MS	By MS/MS	23.3	22.6	20.8	985140000	463310000	365770000	156070000	29853000	14040000	11084000	4729300	428400000	256100000	248350000	11	6	5	22
P21127;Q9UQ88	P21127;Q9UQ88	9;8	9;8	9;8	Cyclin-dependent kinase 11B;Cyclin-dependent kinase 11A	CDK11B;CDK11A	sp|P21127|CD11B_HUMAN Cyclin-dependent kinase 11B OS=Homo sapiens OX=9606 GN=CDK11B PE=1 SV=4;sp|Q9UQ88|CD11A_HUMAN Cyclin-dependent kinase 11A OS=Homo sapiens OX=9606 GN=CDK11A PE=1 SV=4	2	9	9	9	9	9	9	9	9	9	9	9	9	13	13	13	92.619	795	795;783	0	62.281	By MS/MS	By MS/MS	By MS/MS	13	13	13	535280000	167700000	194790000	172800000	13725000	4300000	4994500	4430700	184920000	156020000	184810000	4	6	4	14
P21281;P15313	P21281	11;3	11;3	11;3	V-type proton ATPase subunit B, brain isoform	ATP6V1B2	sp|P21281|VATB2_HUMAN V-type proton ATPase subunit B, brain isoform OS=Homo sapiens OX=9606 GN=ATP6V1B2 PE=1 SV=3	2	11	11	11	10	10	10	10	10	10	10	10	10	29.5	29.5	29.5	56.5	511	511;513	0	120.55	By MS/MS	By MS/MS	By MS/MS	27.2	26.8	27.2	1513200000	470850000	645100000	397290000	60529000	18834000	25804000	15892000	470550000	485470000	489160000	9	11	10	30
P21283;Q5XIY6;Q8NEY4	P21283	6;2;1	6;2;1	6;2;1	V-type proton ATPase subunit C 1	ATP6V1C1	sp|P21283|VATC1_HUMAN V-type proton ATPase subunit C 1 OS=Homo sapiens OX=9606 GN=ATP6V1C1 PE=1 SV=4	3	6	6	6	5	5	6	5	5	6	5	5	6	17.5	17.5	17.5	43.941	382	382;381;427	0	37.906	By MS/MS	By MS/MS	By MS/MS	15.7	15.4	17.5	301320000	88266000	126340000	86718000	11160000	3269100	4679100	3211800	85921000	101950000	102470000	2	5	4	11
P21291	P21291	4	4	4	Cysteine and glycine-rich protein 1	CSRP1	sp|P21291|CSRP1_HUMAN Cysteine and glycine-rich protein 1 OS=Homo sapiens OX=9606 GN=CSRP1 PE=1 SV=3	1	4	4	4	4	4	4	4	4	4	4	4	4	37.8	37.8	37.8	20.567	193	193	0	45.355	By MS/MS	By MS/MS	By MS/MS	37.8	37.8	37.8	458350000	227270000	139570000	91517000	38196000	18939000	11630000	7626400	196080000	121200000	128130000	5	4	6	15
P21333	P21333	93	93	87	Filamin-A	FLNA	sp|P21333|FLNA_HUMAN Filamin-A OS=Homo sapiens OX=9606 GN=FLNA PE=1 SV=4	1	93	93	87	82	91	83	82	91	83	78	86	79	53.2	53.2	51.6	280.74	2647	2647	0	323.31	By MS/MS	By MS/MS	By MS/MS	48.7	52.1	48.5	21551000000	5687100000	7929600000	7934500000	160830000	42441000	59176000	59213000	5896300000	5993900000	9441700000	85	104	99	288
P21399	P21399	9	9	9	Cytoplasmic aconitate hydratase	ACO1	sp|P21399|ACOC_HUMAN Cytoplasmic aconitate hydratase OS=Homo sapiens OX=9606 GN=ACO1 PE=1 SV=3	1	9	9	9	8	9	9	8	9	9	8	9	9	15.4	15.4	15.4	98.398	889	889	0	64.626	By MS/MS	By MS/MS	By MS/MS	13.3	15.4	15.4	371150000	103050000	177560000	90546000	8837000	2453600	4227500	2155900	112690000	135980000	101120000	6	8	6	20
P21796	P21796	15	15	15	Voltage-dependent anion-selective channel protein 1	VDAC1	sp|P21796|VDAC1_HUMAN Voltage-dependent anion-selective channel protein 1 OS=Homo sapiens OX=9606 GN=VDAC1 PE=1 SV=2	1	15	15	15	15	15	14	15	15	14	15	15	14	72.1	72.1	72.1	30.772	283	283	0	293.83	By MS/MS	By MS/MS	By MS/MS	72.1	72.1	68.2	5835900000	1220300000	2497400000	2118200000	343290000	71781000	146910000	124600000	1106000000	1788500000	2415600000	16	21	13	50
P21912	P21912	6	6	6	Succinate dehydrogenase [ubiquinone] iron-sulfur subunit, mitochondrial	SDHB	sp|P21912|SDHB_HUMAN Succinate dehydrogenase [ubiquinone] iron-sulfur subunit, mitochondrial OS=Homo sapiens OX=9606 GN=SDHB PE=1 SV=3	1	6	6	6	6	6	6	6	6	6	6	6	6	20.7	20.7	20.7	31.629	280	280	0	48.959	By MS/MS	By MS/MS	By MS/MS	20.7	20.7	20.7	743070000	237770000	265810000	239490000	41282000	13210000	14767000	13305000	258690000	207920000	264150000	4	4	4	12
P21964;Q99028;P22734	P21964	14;5;2	14;5;2	14;5;2	Catechol O-methyltransferase	COMT	sp|P21964|COMT_HUMAN Catechol O-methyltransferase OS=Homo sapiens OX=9606 GN=COMT PE=1 SV=2	3	14	14	14	13	14	13	13	14	13	13	14	13	67.9	67.9	67.9	30.037	271	271;186;264	0	226.62	By MS/MS	By MS/MS	By MS/MS	65.3	67.9	65.3	5486400000	1094900000	2445700000	1945800000	365760000	72993000	163040000	129720000	1145100000	1784400000	2394900000	8	17	16	41
P21980;P21981	P21980	14;2	14;2	14;2	Protein-glutamine gamma-glutamyltransferase 2	TGM2	sp|P21980|TGM2_HUMAN Protein-glutamine gamma-glutamyltransferase 2 OS=Homo sapiens OX=9606 GN=TGM2 PE=1 SV=2	2	14	14	14	13	14	14	13	14	14	13	14	14	27.4	27.4	27.4	77.328	687	687;686	0	134.63	By MS/MS	By MS/MS	By MS/MS	24.3	27.4	27.4	1494500000	487290000	663900000	343340000	43957000	14332000	19527000	10098000	511930000	502090000	401510000	9	14	9	32
P22033	P22033	3	3	3	Methylmalonyl-CoA mutase, mitochondrial	MUT	sp|P22033|MUTA_HUMAN Methylmalonyl-CoA mutase, mitochondrial OS=Homo sapiens OX=9606 GN=MUT PE=1 SV=4	1	3	3	3	2	3	3	2	3	3	2	3	3	5.5	5.5	5.5	83.134	750	750	0	23.408	By MS/MS	By MS/MS	By MS/MS	3.2	5.5	5.5	78485000	13202000	28799000	36483000	2121200	356810	778360	986040	17661000	18158000	43329000	1	1	2	4
P22059	P22059	8	8	8	Oxysterol-binding protein 1	OSBP	sp|P22059|OSBP1_HUMAN Oxysterol-binding protein 1 OS=Homo sapiens OX=9606 GN=OSBP PE=1 SV=1	1	8	8	8	7	8	8	7	8	8	7	8	8	13.9	13.9	13.9	89.42	807	807	0	68.57	By MS/MS	By MS/MS	By MS/MS	12.8	13.9	13.9	410990000	116850000	166650000	127490000	10024000	2850000	4064600	3109600	132000000	124590000	142390000	6	5	5	16
P22061;P15246	P22061;P15246	10;6	10;6	10;6	Protein-L-isoaspartate(D-aspartate) O-methyltransferase	PCMT1	sp|P22061|PIMT_HUMAN Protein-L-isoaspartate(D-aspartate) O-methyltransferase OS=Homo sapiens OX=9606 GN=PCMT1 PE=1 SV=4;sp|P15246|PIMT_BOVIN Protein-L-isoaspartate(D-aspartate) O-methyltransferase OS=Bos taurus OX=9913 GN=PCMT1 PE=1 SV=2	2	10	10	10	10	9	9	10	9	9	10	9	9	62.6	62.6	62.6	24.636	227	227;227	0	127.91	By MS/MS	By MS/MS	By MS/MS	62.6	55.1	55.1	2395500000	775220000	886250000	734040000	199630000	64601000	73854000	61170000	813240000	666580000	859710000	9	8	8	25
P22087	P22087	13	13	11	rRNA 2-O-methyltransferase fibrillarin	FBL	sp|P22087|FBRL_HUMAN rRNA 2-O-methyltransferase fibrillarin OS=Homo sapiens OX=9606 GN=FBL PE=1 SV=2	1	13	13	11	12	13	11	12	13	11	10	11	9	47	47	43.6	33.784	321	321	0	123.67	By MS/MS	By MS/MS	By MS/MS	44.5	47	38.3	2852900000	796150000	1217200000	839560000	150150000	41903000	64061000	44187000	780550000	892340000	1021800000	16	19	19	54
P22102;P21872	P22102	36;1	36;1	36;1	Trifunctional purine biosynthetic protein adenosine-3;Phosphoribosylamine--glycine ligase;Phosphoribosylformylglycinamidine cyclo-ligase;Phosphoribosylglycinamide formyltransferase	GART	sp|P22102|PUR2_HUMAN Trifunctional purine biosynthetic protein adenosine-3 OS=Homo sapiens OX=9606 GN=GART PE=1 SV=1	2	36	36	36	35	34	35	35	34	35	35	34	35	52.7	52.7	52.7	107.77	1010	1010;1003	0	323.31	By MS/MS	By MS/MS	By MS/MS	52.7	51.8	52.6	9828600000	3310900000	4511300000	2006400000	204760000	68976000	93985000	41800000	3361500000	3571700000	2277300000	42	42	27	111
P22234	P22234	22	22	22	Multifunctional protein ADE2;Phosphoribosylaminoimidazole-succinocarboxamide synthase;Phosphoribosylaminoimidazole carboxylase	PAICS	sp|P22234|PUR6_HUMAN Multifunctional protein ADE2 OS=Homo sapiens OX=9606 GN=PAICS PE=1 SV=3	1	22	22	22	22	21	18	22	21	18	22	21	18	58.6	58.6	58.6	47.079	425	425	0	240.29	By MS/MS	By MS/MS	By MS/MS	58.6	56.9	52.7	8165100000	2952700000	3698500000	1513900000	429740000	155410000	194660000	79680000	2945000000	2961200000	1743300000	25	27	19	71
P22307	P22307	5	5	5	Non-specific lipid-transfer protein	SCP2	sp|P22307|NLTP_HUMAN Non-specific lipid-transfer protein OS=Homo sapiens OX=9606 GN=SCP2 PE=1 SV=2	1	5	5	5	4	5	5	4	5	5	4	5	5	12.1	12.1	12.1	58.993	547	547	0	34.941	By MS/MS	By MS/MS	By MS/MS	9	12.1	12.1	289020000	63643000	108360000	117020000	11561000	2545700	4334500	4680600	82824000	81605000	123250000	1	2	5	8
P22314;Q02053	P22314;Q02053	34;23	34;23	34;23	Ubiquitin-like modifier-activating enzyme 1	UBA1;Uba1	sp|P22314|UBA1_HUMAN Ubiquitin-like modifier-activating enzyme 1 OS=Homo sapiens OX=9606 GN=UBA1 PE=1 SV=3;sp|Q02053|UBA1_MOUSE Ubiquitin-like modifier-activating enzyme 1 OS=Mus musculus OX=10090 GN=Uba1 PE=1 SV=1	2	34	34	34	32	34	32	32	34	32	32	34	32	45.9	45.9	45.9	117.85	1058	1058;1058	0	323.31	By MS/MS	By MS/MS	By MS/MS	44.2	45.9	44.2	9230100000	2964400000	3854100000	2411600000	170930000	54896000	71372000	44660000	3055400000	2921600000	2867800000	37	35	30	102
P22392	P22392	12	12	1	Nucleoside diphosphate kinase B	NME2	sp|P22392|NDKB_HUMAN Nucleoside diphosphate kinase B OS=Homo sapiens OX=9606 GN=NME2 PE=1 SV=1	1	12	12	1	11	12	12	11	12	12	1	1	1	77	77	9.9	17.298	152	152	0	136.04	By MS/MS	By MS/MS	By MS/MS	64.5	77	77	14577000000	5532500000	6101200000	2943500000	1325200000	502950000	554650000	267590000	5496100000	4685500000	3206500000	26	29	19	74
P35325;P22532;P35326;P22531;Q9BYE4	P35325;P22532;P35326;P22531;Q9BYE4	2;2;1;1;1	2;2;1;1;1	2;2;1;1;1	Small proline-rich protein 2B;Small proline-rich protein 2D;Small proline-rich protein 2A;Small proline-rich protein 2E;Small proline-rich protein 2G	SPRR2B;SPRR2D;SPRR2A;SPRR2E;SPRR2G	sp|P35325|SPR2B_HUMAN Small proline-rich protein 2B OS=Homo sapiens OX=9606 GN=SPRR2B PE=2 SV=1;sp|P22532|SPR2D_HUMAN Small proline-rich protein 2D OS=Homo sapiens OX=9606 GN=SPRR2D PE=2 SV=2;sp|P35326|SPR2A_HUMAN Small proline-rich protein 2A OS=Homo sapi	5	2	2	2	2	2	2	2	2	2	2	2	2	36.1	36.1	36.1	7.9754	72	72;72;72;72;73	0	21.2	By MS/MS	By MS/MS	By MS/MS	36.1	36.1	36.1	104660000	43308000	28128000	33227000	17444000	7217900	4688100	5537800	47270000	25023000	32561000	2	1	1	4
P22570	P22570	16	16	16	NADPH:adrenodoxin oxidoreductase, mitochondrial	FDXR	sp|P22570|ADRO_HUMAN NADPH:adrenodoxin oxidoreductase, mitochondrial OS=Homo sapiens OX=9606 GN=FDXR PE=1 SV=3	1	16	16	16	13	15	14	13	15	14	13	15	14	38.9	38.9	38.9	53.836	491	491	0	118.21	By MS/MS	By MS/MS	By MS/MS	33.8	35.6	35.4	1538000000	398230000	592210000	547570000	49613000	12846000	19104000	17664000	377410000	427650000	708200000	9	11	18	38
P22626	P22626	20	20	20	Heterogeneous nuclear ribonucleoproteins A2/B1	HNRNPA2B1	sp|P22626|ROA2_HUMAN Heterogeneous nuclear ribonucleoproteins A2/B1 OS=Homo sapiens OX=9606 GN=HNRNPA2B1 PE=1 SV=2	1	20	20	20	19	20	19	19	20	19	19	20	19	58.1	58.1	58.1	37.429	353	353	0	323.31	By MS/MS	By MS/MS	By MS/MS	54.4	58.1	54.4	57161000000	18422000000	20332000000	18407000000	2858000000	921120000	1016600000	920330000	22788000000	14193000000	15710000000	58	48	45	151
P22695	P22695	13	13	13	Cytochrome b-c1 complex subunit 2, mitochondrial	UQCRC2	sp|P22695|QCR2_HUMAN Cytochrome b-c1 complex subunit 2, mitochondrial OS=Homo sapiens OX=9606 GN=UQCRC2 PE=1 SV=3	1	13	13	13	10	13	9	10	13	9	10	13	9	46.6	46.6	46.6	48.442	453	453	0	226.1	By MS/MS	By MS/MS	By MS/MS	33.3	46.6	36.2	2060000000	491750000	840800000	727420000	108420000	25882000	44252000	38285000	502490000	595630000	878270000	9	17	12	38
P22830;P22315	P22830	6;1	6;1	6;1	Ferrochelatase, mitochondrial	FECH	sp|P22830|HEMH_HUMAN Ferrochelatase, mitochondrial OS=Homo sapiens OX=9606 GN=FECH PE=1 SV=2	2	6	6	6	5	6	5	5	6	5	5	6	5	22.7	22.7	22.7	47.862	423	423;420	0	51.69	By MS/MS	By MS/MS	By MS/MS	16.3	22.7	19.1	333500000	102200000	167330000	63965000	12827000	3930900	6435900	2460200	111390000	118410000	79517000	5	6	4	15
P23193;Q15560	P23193	10;2	10;2	10;2	Transcription elongation factor A protein 1	TCEA1	sp|P23193|TCEA1_HUMAN Transcription elongation factor A protein 1 OS=Homo sapiens OX=9606 GN=TCEA1 PE=1 SV=2	2	10	10	10	8	9	5	8	9	5	8	9	5	45.5	45.5	45.5	33.969	301	301;299	0	85.389	By MS/MS	By MS/MS	By MS/MS	37.2	40.5	21.3	729820000	328060000	314890000	86875000	42931000	19297000	18523000	5110300	310230000	222670000	145060000	8	8	2	18
P23246	P23246	23	23	22	Splicing factor, proline- and glutamine-rich	SFPQ	sp|P23246|SFPQ_HUMAN Splicing factor, proline- and glutamine-rich OS=Homo sapiens OX=9606 GN=SFPQ PE=1 SV=2	1	23	23	22	23	22	22	23	22	22	22	21	21	38.6	38.6	37.5	76.149	707	707	0	323.31	By MS/MS	By MS/MS	By MS/MS	38.6	36.9	36.9	18708000000	6086900000	6497900000	6123100000	623600000	202900000	216600000	204100000	6289300000	4928800000	7077900000	32	40	38	110
Q9NRH3;P23258	Q9NRH3;P23258	5;5	5;5	5;5	Tubulin gamma-2 chain;Tubulin gamma-1 chain	TUBG2;TUBG1	sp|Q9NRH3|TBG2_HUMAN Tubulin gamma-2 chain OS=Homo sapiens OX=9606 GN=TUBG2 PE=2 SV=1;sp|P23258|TBG1_HUMAN Tubulin gamma-1 chain OS=Homo sapiens OX=9606 GN=TUBG1 PE=1 SV=2	2	5	5	5	4	4	4	4	4	4	4	4	4	14.2	14.2	14.2	51.091	451	451;451	0	36.564	By MS/MS	By MS/MS	By MS/MS	10.2	11.5	10.2	165640000	58457000	76161000	31023000	7887700	2783700	3626700	1477300	56869000	0	38489000	2	1	2	5
P23284;P0CP79;P0CP78	P23284	13;1;1	13;1;1	13;1;1	Peptidyl-prolyl cis-trans isomerase B	PPIB	sp|P23284|PPIB_HUMAN Peptidyl-prolyl cis-trans isomerase B OS=Homo sapiens OX=9606 GN=PPIB PE=1 SV=2	3	13	13	13	13	12	11	13	12	11	13	12	11	51.4	51.4	51.4	23.742	216	216;231;231	0	116.19	By MS/MS	By MS/MS	By MS/MS	51.4	48.1	46.8	5093100000	1342000000	1461500000	2289500000	424420000	111830000	121790000	190790000	1285500000	1233000000	2647800000	19	15	17	51
P23297	P23297	2	2	2	Protein S100-A1	S100A1	sp|P23297|S10A1_HUMAN Protein S100-A1 OS=Homo sapiens OX=9606 GN=S100A1 PE=1 SV=2	1	2	2	2	1	2	2	1	2	2	1	2	2	38.3	38.3	38.3	10.546	94	94	0	13.645	By matching	By MS/MS	By MS/MS	16	38.3	38.3	59918000	11017000	17257000	31645000	19973000	3672300	5752300	10548000	0	13779000	37374000	0	1	1	2
P23327	P23327	3	3	3	Sarcoplasmic reticulum histidine-rich calcium-binding protein	HRC	sp|P23327|SRCH_HUMAN Sarcoplasmic reticulum histidine-rich calcium-binding protein OS=Homo sapiens OX=9606 GN=HRC PE=1 SV=1	1	3	3	3	3	3	2	3	3	2	3	3	2	10	10	10	80.243	699	699	0	25.413	By MS/MS	By MS/MS	By MS/MS	10	10	6	78062000	36602000	30189000	11270000	2602100	1220100	1006300	375680	34688000	20540000	18419000	3	2	1	6
P23368	P23368	2	2	2	NAD-dependent malic enzyme, mitochondrial	ME2	sp|P23368|MAOM_HUMAN NAD-dependent malic enzyme, mitochondrial OS=Homo sapiens OX=9606 GN=ME2 PE=1 SV=1	1	2	2	2	2	2	2	2	2	2	2	2	2	4.3	4.3	4.3	65.443	584	584	0	20.243	By MS/MS	By MS/MS	By MS/MS	4.3	4.3	4.3	128260000	35899000	46036000	46325000	4137400	1158000	1485000	1494400	34801000	36311000	55936000	2	2	2	6
P23381	P23381	24	24	24	Tryptophan--tRNA ligase, cytoplasmic;T1-TrpRS;T2-TrpRS	WARS	sp|P23381|SYWC_HUMAN Tryptophan--tRNA ligase, cytoplasmic OS=Homo sapiens OX=9606 GN=WARS PE=1 SV=2	1	24	24	24	23	24	23	23	24	23	23	24	23	72	72	72	53.165	471	471	0	323.31	By MS/MS	By MS/MS	By MS/MS	69	72	69	7029200000	1666300000	2336200000	3026700000	305620000	72449000	101570000	131590000	1706400000	1704300000	3632500000	23	27	35	85
P23396;Q06559	P23396	19;5	19;5	19;5	40S ribosomal protein S3	RPS3	sp|P23396|RS3_HUMAN 40S ribosomal protein S3 OS=Homo sapiens OX=9606 GN=RPS3 PE=1 SV=2	2	19	19	19	19	19	17	19	19	17	19	19	17	73.3	73.3	73.3	26.688	243	243;246	0	158.93	By MS/MS	By MS/MS	By MS/MS	73.3	73.3	70	13477000000	4044000000	5942800000	3490400000	709330000	212840000	312780000	183710000	3835000000	4629800000	4091400000	25	31	23	79
P23434	P23434	2	2	2	Glycine cleavage system H protein, mitochondrial	GCSH	sp|P23434|GCSH_HUMAN Glycine cleavage system H protein, mitochondrial OS=Homo sapiens OX=9606 GN=GCSH PE=1 SV=2	2	2	2	2	2	2	2	2	2	2	2	2	2	17.3	17.3	17.3	18.811	173	173;173	0	22.963	By MS/MS	By MS/MS	By matching	17.3	17.3	17.3	154310000	69492000	52657000	32159000	25718000	11582000	8776100	5359800	69947000	40777000	0	1	1	0	2
P23497;Q9H930	P23497;Q9H930	2;1	2;1	2;1	Nuclear autoantigen Sp-100;Nuclear body protein SP140-like protein	SP100;SP140L	sp|P23497|SP100_HUMAN Nuclear autoantigen Sp-100 OS=Homo sapiens OX=9606 GN=SP100 PE=1 SV=3;sp|Q9H930|SP14L_HUMAN Nuclear body protein SP140-like protein OS=Homo sapiens OX=9606 GN=SP140L PE=1 SV=3	2	2	2	2	2	2	2	2	2	2	2	2	2	4.2	4.2	4.2	100.42	879	879;580	0	13.367	By MS/MS	By MS/MS	By MS/MS	4.2	4.2	4.2	80948000	25412000	24529000	31007000	2130200	668750	645490	815960	22669000	19220000	39611000	1	1	2	4
P23526;P83783;Q8A407;Q0BW40;Q6G584	P23526	17;4;3;2;1	17;4;3;2;1	17;4;3;2;1	Adenosylhomocysteinase	AHCY	sp|P23526|SAHH_HUMAN Adenosylhomocysteinase OS=Homo sapiens OX=9606 GN=AHCY PE=1 SV=4	5	17	17	17	17	17	14	17	17	14	17	17	14	43.5	43.5	43.5	47.716	432	432;450;476;440;465	0	184.53	By MS/MS	By MS/MS	By MS/MS	43.5	43.5	39.6	6110000000	2285700000	2650400000	1173900000	305500000	114290000	132520000	58693000	2180600000	2067400000	1470400000	18	20	13	51
Q16778;P33778;P23527;P06899;Q9D2U9;Q8N257;Q8CGP0;Q64524;Q6DRA6;Q6DN03	Q16778;P33778;P23527;P06899;Q9D2U9;Q8N257;Q8CGP0;Q64524	13;13;13;12;8;8;8;7;3;3	2;2;2;2;2;2;2;2;2;2	2;2;2;2;2;2;2;2;2;2	Histone H2B type 2-E;Histone H2B type 1-B;Histone H2B type 1-O;Histone H2B type 1-J;Histone H2B type 3-A;Histone H2B type 3-B	HIST2H2BE;HIST1H2BB;HIST1H2BO;HIST1H2BJ;Hist3h2ba;HIST3H2BB;Hist3h2bb;Hist2h2be	sp|Q16778|H2B2E_HUMAN Histone H2B type 2-E OS=Homo sapiens OX=9606 GN=HIST2H2BE PE=1 SV=3;sp|P33778|H2B1B_HUMAN Histone H2B type 1-B OS=Homo sapiens OX=9606 GN=HIST1H2BB PE=1 SV=2;sp|P23527|H2B1O_HUMAN Histone H2B type 1-O OS=Homo sapiens OX=9606 GN=HIST1H	10	13	2	2	13	13	12	2	2	2	2	2	2	73	7.9	7.9	13.92	126	126;126;126;126;126;126;126;126;164;193	0	15.644	By MS/MS	By MS/MS	By MS/MS	73	73	73	7869100000	2346800000	3145700000	2376500000	1124200000	335260000	449380000	339510000	2449800000	2506100000	2680900000	6	4	4	14
P23528;Q9Y281	P23528	18;4	18;4	18;4	Cofilin-1	CFL1	sp|P23528|COF1_HUMAN Cofilin-1 OS=Homo sapiens OX=9606 GN=CFL1 PE=1 SV=3	2	18	18	18	18	17	17	18	17	17	18	17	17	69.9	69.9	69.9	18.502	166	166;166	0	323.31	By MS/MS	By MS/MS	By MS/MS	69.9	69.9	69.9	34351000000	12650000000	12969000000	8732300000	3435100000	1265000000	1296900000	873230000	13546000000	10754000000	8836700000	34	30	25	89
P23588	P23588	6	6	6	Eukaryotic translation initiation factor 4B	EIF4B	sp|P23588|IF4B_HUMAN Eukaryotic translation initiation factor 4B OS=Homo sapiens OX=9606 GN=EIF4B PE=1 SV=2	1	6	6	6	6	6	4	6	6	4	6	6	4	14.9	14.9	14.9	69.15	611	611	0	71.779	By MS/MS	By MS/MS	By MS/MS	14.9	14.9	8.3	1354300000	628050000	678240000	47996000	50159000	23261000	25120000	1777600	599180000	560490000	56552000	7	4	2	13
P23786;Q5U3U3	P23786	3;1	3;1	3;1	Carnitine O-palmitoyltransferase 2, mitochondrial	CPT2	sp|P23786|CPT2_HUMAN Carnitine O-palmitoyltransferase 2, mitochondrial OS=Homo sapiens OX=9606 GN=CPT2 PE=1 SV=2	2	3	3	3	2	3	3	2	3	3	2	3	3	7.8	7.8	7.8	73.776	658	658;669	0	21.005	By MS/MS	By MS/MS	By MS/MS	4	7.8	7.8	77085000	15638000	27335000	34112000	2141200	434390	759300	947540	18668000	21074000	37874000	0	1	3	4
P23919	P23919	7	7	7	Thymidylate kinase	DTYMK	sp|P23919|KTHY_HUMAN Thymidylate kinase OS=Homo sapiens OX=9606 GN=DTYMK PE=1 SV=4	1	7	7	7	6	6	7	6	6	7	6	6	7	36.8	36.8	36.8	23.819	212	212	0	43.265	By MS/MS	By MS/MS	By MS/MS	33	31.1	36.8	442880000	136340000	174230000	132310000	26052000	8020100	10249000	7782800	150950000	133840000	145350000	5	2	5	12
P23921;Q76RD8;P32984;P20503	P23921	12;1;1;1	12;1;1;1	12;1;1;1	Ribonucleoside-diphosphate reductase large subunit	RRM1	sp|P23921|RIR1_HUMAN Ribonucleoside-diphosphate reductase large subunit OS=Homo sapiens OX=9606 GN=RRM1 PE=1 SV=1	4	12	12	12	10	12	7	10	12	7	10	12	7	22.2	22.2	22.2	90.069	792	792;771;771;771	0	120.58	By MS/MS	By MS/MS	By MS/MS	19.9	22.2	13.3	899670000	289300000	505730000	104640000	20447000	6575100	11494000	2378200	330990000	342050000	136720000	7	9	1	17
P24534;O70251	P24534;O70251	10;5	8;3	8;3	Elongation factor 1-beta	EEF1B2;Eef1b	sp|P24534|EF1B_HUMAN Elongation factor 1-beta OS=Homo sapiens OX=9606 GN=EEF1B2 PE=1 SV=3;sp|O70251|EF1B_MOUSE Elongation factor 1-beta OS=Mus musculus OX=10090 GN=Eef1b PE=1 SV=5	2	10	8	8	8	9	8	6	7	6	6	7	6	64.4	59.1	59.1	24.763	225	225;225	0	159.66	By MS/MS	By MS/MS	By MS/MS	61.3	55.1	61.3	6813800000	2877700000	2728500000	1207600000	567810000	239810000	227370000	100630000	2893000000	1943700000	1388000000	11	10	8	29
P24539	P24539	8	8	8	ATP synthase F(0) complex subunit B1, mitochondrial	ATP5F1	sp|P24539|AT5F1_HUMAN ATP synthase F(0) complex subunit B1, mitochondrial OS=Homo sapiens OX=9606 GN=ATP5F1 PE=1 SV=2	1	8	8	8	7	8	7	7	8	7	7	8	7	36.3	36.3	36.3	28.908	256	256	0	112.29	By MS/MS	By MS/MS	By MS/MS	33.2	36.3	33.2	916830000	141420000	456220000	319190000	57302000	8838700	28514000	19949000	161330000	253450000	463530000	1	7	5	13
P24666	P24666	4	4	4	Low molecular weight phosphotyrosine protein phosphatase	ACP1	sp|P24666|PPAC_HUMAN Low molecular weight phosphotyrosine protein phosphatase OS=Homo sapiens OX=9606 GN=ACP1 PE=1 SV=3	1	4	4	4	4	3	4	4	3	4	4	3	4	30.4	30.4	30.4	18.042	158	158	0	36.049	By MS/MS	By MS/MS	By MS/MS	30.4	24.1	30.4	781670000	319860000	269830000	191980000	86852000	35540000	29981000	21331000	289800000	220570000	249120000	4	3	4	11
P24752	P24752	12	12	12	Acetyl-CoA acetyltransferase, mitochondrial	ACAT1	sp|P24752|THIL_HUMAN Acetyl-CoA acetyltransferase, mitochondrial OS=Homo sapiens OX=9606 GN=ACAT1 PE=1 SV=1	1	12	12	12	12	12	11	12	12	11	12	12	11	39.8	39.8	39.8	45.199	427	427	0	142.83	By MS/MS	By MS/MS	By MS/MS	39.8	39.8	33.5	2167100000	671950000	904650000	590530000	94223000	29215000	39333000	25675000	663420000	665250000	746170000	13	12	16	41
P24941;Q5E9Y0;P48963;O55076;Q63699;P97377;Q00526	P24941;Q5E9Y0;P48963;O55076;Q63699;P97377	8;7;7;7;7;7;3	6;5;5;5;5;5;1	6;5;5;5;5;5;1	Cyclin-dependent kinase 2	CDK2;Cdk2	sp|P24941|CDK2_HUMAN Cyclin-dependent kinase 2 OS=Homo sapiens OX=9606 GN=CDK2 PE=1 SV=2;sp|Q5E9Y0|CDK2_BOVIN Cyclin-dependent kinase 2 OS=Bos taurus OX=9913 GN=CDK2 PE=2 SV=1;sp|P48963|CDK2_MESAU Cyclin-dependent kinase 2 OS=Mesocricetus auratus OX=10036	7	8	6	6	6	8	7	4	6	5	4	6	5	29.9	23.5	23.5	33.929	298	298;298;298;298;298;346;305	0	42.708	By MS/MS	By MS/MS	By MS/MS	24.2	29.9	26.8	325290000	82965000	179800000	62522000	17121000	4366600	9463400	3290600	88855000	130170000	79094000	1	4	1	6
P25205	P25205	30	30	30	DNA replication licensing factor MCM3	MCM3	sp|P25205|MCM3_HUMAN DNA replication licensing factor MCM3 OS=Homo sapiens OX=9606 GN=MCM3 PE=1 SV=3	1	30	30	30	29	30	27	29	30	27	29	30	27	47.8	47.8	47.8	90.98	808	808	0	323.31	By MS/MS	By MS/MS	By MS/MS	46.7	47.8	41.5	6075300000	1953900000	2654800000	1466700000	119120000	38311000	52054000	28758000	1956000000	2057900000	1763200000	24	30	22	76
P25325	P25325	4	4	4	3-mercaptopyruvate sulfurtransferase	MPST	sp|P25325|THTM_HUMAN 3-mercaptopyruvate sulfurtransferase OS=Homo sapiens OX=9606 GN=MPST PE=1 SV=3	1	4	4	4	4	4	4	4	4	4	4	4	4	22.6	22.6	22.6	33.178	297	297	0	49.213	By MS/MS	By MS/MS	By MS/MS	22.6	22.6	22.6	315790000	106070000	146440000	63277000	19737000	6629300	9152700	3954800	103280000	102800000	89930000	3	3	2	8
P25398	P25398	7	7	7	40S ribosomal protein S12	RPS12	sp|P25398|RS12_HUMAN 40S ribosomal protein S12 OS=Homo sapiens OX=9606 GN=RPS12 PE=1 SV=3	1	7	7	7	7	7	7	7	7	7	7	7	7	70.5	70.5	70.5	14.515	132	132	0	132.6	By MS/MS	By MS/MS	By MS/MS	70.5	70.5	70.5	10131000000	4136600000	3672900000	2321100000	1447200000	590950000	524700000	331580000	4302400000	2728500000	2559800000	17	16	11	44
P25685	P25685	11	11	11	DnaJ homolog subfamily B member 1	DNAJB1	sp|P25685|DNJB1_HUMAN DnaJ homolog subfamily B member 1 OS=Homo sapiens OX=9606 GN=DNAJB1 PE=1 SV=4	1	11	11	11	8	11	7	8	11	7	8	11	7	28.5	28.5	28.5	38.044	340	340	0	80.918	By MS/MS	By MS/MS	By MS/MS	22.6	28.5	18.8	568660000	187120000	243540000	138010000	31592000	10395000	13530000	7667100	200460000	178440000	163070000	8	9	4	21
P25786;O42265	P25786;O42265	11;6	11;6	11;6	Proteasome subunit alpha type-1	PSMA1	sp|P25786|PSA1_HUMAN Proteasome subunit alpha type-1 OS=Homo sapiens OX=9606 GN=PSMA1 PE=1 SV=1;sp|O42265|PSA1_CHICK Proteasome subunit alpha type-1 OS=Gallus gallus OX=9031 GN=PSMA1 PE=2 SV=2	2	11	11	11	10	10	11	10	10	11	10	10	11	63.5	63.5	63.5	29.555	263	263;260	0	192.85	By MS/MS	By MS/MS	By MS/MS	60.8	60.8	63.5	3630000000	1204300000	1421000000	1004700000	213530000	70841000	83590000	59100000	1159600000	1111100000	1241400000	13	10	10	33
P25787	P25787	10	10	10	Proteasome subunit alpha type-2	PSMA2	sp|P25787|PSA2_HUMAN Proteasome subunit alpha type-2 OS=Homo sapiens OX=9606 GN=PSMA2 PE=1 SV=2	1	10	10	10	10	10	10	10	10	10	10	10	10	59.8	59.8	59.8	25.898	234	234	0	168.29	By MS/MS	By MS/MS	By MS/MS	59.8	59.8	59.8	2436000000	752630000	1033200000	650240000	187390000	57895000	79474000	50019000	777310000	796230000	761520000	11	9	7	27
P25788	P25788	10	10	10	Proteasome subunit alpha type-3	PSMA3	sp|P25788|PSA3_HUMAN Proteasome subunit alpha type-3 OS=Homo sapiens OX=9606 GN=PSMA3 PE=1 SV=2	1	10	10	10	10	10	9	10	10	9	10	10	9	38.8	38.8	38.8	28.433	255	255	0	117.81	By MS/MS	By MS/MS	By MS/MS	38.8	38.8	36.1	2231200000	688920000	822900000	719350000	171630000	52994000	63300000	55334000	695810000	597140000	895950000	11	8	8	27
P25789	P25789	11	11	11	Proteasome subunit alpha type-4	PSMA4	sp|P25789|PSA4_HUMAN Proteasome subunit alpha type-4 OS=Homo sapiens OX=9606 GN=PSMA4 PE=1 SV=1	1	11	11	11	11	11	11	11	11	11	11	11	11	64.8	64.8	64.8	29.483	261	261	0	125.38	By MS/MS	By MS/MS	By MS/MS	64.8	64.8	64.8	3550200000	1217300000	1482800000	850040000	273090000	93641000	114060000	65388000	1177000000	1161000000	1042000000	11	13	11	35
P25815	P25815	2	2	2	Protein S100-P	S100P	sp|P25815|S100P_HUMAN Protein S100-P OS=Homo sapiens OX=9606 GN=S100P PE=1 SV=2	1	2	2	2	1	2	1	1	2	1	1	2	1	30.5	30.5	30.5	10.4	95	95	0	29.905	By matching	By MS/MS	By MS/MS	16.8	30.5	16.8	59589000	5155600	45281000	9152400	14897000	1288900	11320000	2288100	0	35456000	0	0	2	1	3
P26038;P26041;Q2HJ49;P26042;O35763	P26038;P26041;Q2HJ49;P26042;O35763	33;30;29;28;26	33;30;29;28;26	21;18;17;16;14	Moesin	MSN;Msn	sp|P26038|MOES_HUMAN Moesin OS=Homo sapiens OX=9606 GN=MSN PE=1 SV=3;sp|P26041|MOES_MOUSE Moesin OS=Mus musculus OX=10090 GN=Msn PE=1 SV=3;sp|Q2HJ49|MOES_BOVIN Moesin OS=Bos taurus OX=9913 GN=MSN PE=2 SV=3;sp|P26042|MOES_PIG Moesin OS=Sus scrofa OX=9823 GN	5	33	33	21	33	31	32	33	31	32	21	19	20	54.2	54.2	38.8	67.819	577	577;577;577;577;577	0	323.31	By MS/MS	By MS/MS	By MS/MS	54.2	47.5	53.9	19767000000	5961800000	8026000000	5779700000	599010000	180660000	243210000	175140000	5796600000	6566600000	6452100000	42	43	46	131
P26196;P54823;P54824	P26196;P54823;P54824	9;8;6	9;8;6	9;8;6	Probable ATP-dependent RNA helicase DDX6;ATP-dependent RNA helicase ddx6	DDX6;Ddx6;ddx6	sp|P26196|DDX6_HUMAN Probable ATP-dependent RNA helicase DDX6 OS=Homo sapiens OX=9606 GN=DDX6 PE=1 SV=2;sp|P54823|DDX6_MOUSE Probable ATP-dependent RNA helicase DDX6 OS=Mus musculus OX=10090 GN=Ddx6 PE=1 SV=1;sp|P54824|DDX6_XENLA ATP-dependent RNA helicase	3	9	9	9	9	9	9	9	9	9	9	9	9	25.5	25.5	25.5	54.416	483	483;483;481	0	86.426	By MS/MS	By MS/MS	By MS/MS	25.5	25.5	25.5	1160300000	348430000	420980000	390860000	41438000	12444000	15035000	13959000	334180000	360290000	448510000	6	7	9	22
P26358;P13864;Q92072	P26358	10;4;2	10;4;2	10;4;2	DNA (cytosine-5)-methyltransferase 1	DNMT1	sp|P26358|DNMT1_HUMAN DNA (cytosine-5)-methyltransferase 1 OS=Homo sapiens OX=9606 GN=DNMT1 PE=1 SV=2	3	10	10	10	8	10	5	8	10	5	8	10	5	7.4	7.4	7.4	183.16	1616	1616;1620;1537	0	76.389	By MS/MS	By MS/MS	By MS/MS	6.4	7.4	3.9	502940000	170730000	264210000	67996000	6617600	2246500	3476400	894680	143700000	217250000	97548000	6	10	3	19
P26368	P26368	11	11	11	Splicing factor U2AF 65 kDa subunit	U2af2;U2AF2	sp|P26368|U2AF2_HUMAN Splicing factor U2AF 65 kDa subunit OS=Homo sapiens OX=9606 GN=U2AF2 PE=1 SV=4	2	11	11	11	11	11	11	11	11	11	11	11	11	43.4	43.4	43.4	53.516	475	475;475	0	214.7	By MS/MS	By MS/MS	By MS/MS	43.4	43.4	43.4	3949500000	1329900000	1438200000	1181400000	263300000	88660000	95881000	78762000	1405100000	1175000000	1281200000	15	12	14	41
P26373	P26373	6	6	6	60S ribosomal protein L13	RPL13	sp|P26373|RL13_HUMAN 60S ribosomal protein L13 OS=Homo sapiens OX=9606 GN=RPL13 PE=1 SV=4	1	6	6	6	6	6	6	6	6	6	6	6	6	30.3	30.3	30.3	24.261	211	211	0	91.981	By MS/MS	By MS/MS	By MS/MS	30.3	30.3	30.3	8402100000	2804300000	3577000000	2020800000	933560000	311590000	397440000	224530000	2792900000	2690100000	2374300000	12	12	7	31
P26447	P26447	2	2	2	Protein S100-A4	S100A4	sp|P26447|S10A4_HUMAN Protein S100-A4 OS=Homo sapiens OX=9606 GN=S100A4 PE=1 SV=1	1	2	2	2	2	2	1	2	2	1	2	2	1	18.8	18.8	18.8	11.728	101	101	0.001768	10.414	By MS/MS	By MS/MS	By MS/MS	18.8	18.8	7.9	131690000	51588000	45248000	34858000	21949000	8598100	7541300	5809700	0	34603000	0	1	1	1	3
P26583	P26583	9	8	8	High mobility group protein B2	HMGB2	sp|P26583|HMGB2_HUMAN High mobility group protein B2 OS=Homo sapiens OX=9606 GN=HMGB2 PE=1 SV=2	1	9	8	8	9	9	9	8	8	8	8	8	8	33.5	27.8	27.8	24.033	209	209	0	161.18	By MS/MS	By MS/MS	By MS/MS	33.5	33.5	33.5	5525200000	2447000000	1911100000	1167200000	920870000	407830000	318510000	194530000	2249700000	1527000000	1486400000	12	14	8	34
P26599	P26599	16	16	14	Polypyrimidine tract-binding protein 1	PTBP1	sp|P26599|PTBP1_HUMAN Polypyrimidine tract-binding protein 1 OS=Homo sapiens OX=9606 GN=PTBP1 PE=1 SV=1	1	16	16	14	16	15	16	16	15	16	14	14	14	52.2	52.2	49.3	57.221	531	531	0	323.31	By MS/MS	By MS/MS	By MS/MS	52.2	50.8	52.2	10921000000	3917600000	4282100000	2720900000	574770000	206190000	225370000	143210000	3599600000	3446100000	3366600000	24	24	27	75
P26639;Q9D0R2;A2RTX5	P26639;Q9D0R2	27;16;2	27;16;2	27;16;2	Threonine--tRNA ligase, cytoplasmic	TARS;Tars	sp|P26639|SYTC_HUMAN Threonine--tRNA ligase, cytoplasmic OS=Homo sapiens OX=9606 GN=TARS PE=1 SV=3;sp|Q9D0R2|SYTC_MOUSE Threonine--tRNA ligase, cytoplasmic OS=Mus musculus OX=10090 GN=Tars PE=1 SV=2	3	27	27	27	23	26	21	23	26	21	23	26	21	42.7	42.7	42.7	83.434	723	723;722;802	0	239.07	By MS/MS	By MS/MS	By MS/MS	36.2	39.7	31.4	4865800000	1468700000	2372300000	1024800000	115850000	34968000	56484000	24399000	1555100000	1701700000	1278100000	22	26	17	65
P26640	P26640	33	33	33	Valine--tRNA ligase	VARS	sp|P26640|SYVC_HUMAN Valine--tRNA ligase OS=Homo sapiens OX=9606 GN=VARS PE=1 SV=4	1	33	33	33	28	33	32	28	33	32	28	33	32	37.9	37.9	37.9	140.47	1264	1264	0	323.31	By MS/MS	By MS/MS	By MS/MS	30.9	37.9	36.2	5136100000	1250000000	2651500000	1234500000	87052000	21187000	44941000	20924000	1284300000	2058200000	1446400000	23	37	26	86
P26641	P26641	24	24	24	Elongation factor 1-gamma	EEF1G	sp|P26641|EF1G_HUMAN Elongation factor 1-gamma OS=Homo sapiens OX=9606 GN=EEF1G PE=1 SV=3	1	24	24	24	23	23	23	23	23	23	23	23	23	67.5	67.5	67.5	50.118	437	437	0	323.31	By MS/MS	By MS/MS	By MS/MS	67.5	61.1	66.8	16836000000	5781700000	7807600000	3246700000	701500000	240900000	325320000	135280000	5592400000	5969100000	3978000000	36	43	32	111
P26885	P26885	4	4	4	Peptidyl-prolyl cis-trans isomerase FKBP2	Fkbp2;FKBP2	sp|P26885|FKBP2_HUMAN Peptidyl-prolyl cis-trans isomerase FKBP2 OS=Homo sapiens OX=9606 GN=FKBP2 PE=1 SV=2	2	4	4	4	4	4	4	4	4	4	4	4	4	28.6	28.6	28.6	15.344	140	140;142	0	30.23	By MS/MS	By MS/MS	By MS/MS	28.6	28.6	28.6	391160000	114110000	115520000	161530000	55880000	16301000	16502000	23076000	109210000	78978000	208510000	2	1	5	8
P27105	P27105	6	6	6	Erythrocyte band 7 integral membrane protein	STOM	sp|P27105|STOM_HUMAN Erythrocyte band 7 integral membrane protein OS=Homo sapiens OX=9606 GN=STOM PE=1 SV=3	1	6	6	6	6	6	6	6	6	6	6	6	6	31.9	31.9	31.9	31.73	288	288	0	73.28	By MS/MS	By MS/MS	By MS/MS	31.9	31.9	31.9	544730000	115530000	196930000	232260000	36315000	7702000	13129000	15484000	108240000	148120000	289630000	3	4	6	13
P27348	P27348	12	8	8	14-3-3 protein theta	YWHAQ	sp|P27348|1433T_HUMAN 14-3-3 protein theta OS=Homo sapiens OX=9606 GN=YWHAQ PE=1 SV=1	1	12	8	8	12	12	12	8	8	8	8	8	8	45.7	34.3	34.3	27.764	245	245	0	171.75	By MS/MS	By MS/MS	By MS/MS	45.7	45.7	45.7	5461500000	1696500000	2140600000	1624400000	390100000	121180000	152900000	116030000	1816200000	1606700000	1865800000	11	11	13	35
P27635;Q7ZV96;Q96L21;O61231	P27635;Q7ZV96	7;4;3;2	7;4;3;2	7;4;3;2	60S ribosomal protein L10	RPL10;rpl10	sp|P27635|RL10_HUMAN 60S ribosomal protein L10 OS=Homo sapiens OX=9606 GN=RPL10 PE=1 SV=4;sp|Q7ZV96|RL10_DANRE 60S ribosomal protein L10 OS=Danio rerio OX=7955 GN=rpl10 PE=2 SV=1	4	7	7	7	7	7	7	7	7	7	7	7	7	41.1	41.1	41.1	24.604	214	214;215;214;218	0	123.73	By MS/MS	By MS/MS	By MS/MS	41.1	41.1	41.1	7699300000	2754800000	3525000000	1419400000	962410000	344350000	440630000	177430000	2586600000	2623700000	1814600000	13	15	10	38
P27694	P27694	11	11	11	Replication protein A 70 kDa DNA-binding subunit;Replication protein A 70 kDa DNA-binding subunit, N-terminally processed	RPA1	sp|P27694|RFA1_HUMAN Replication protein A 70 kDa DNA-binding subunit OS=Homo sapiens OX=9606 GN=RPA1 PE=1 SV=2	1	11	11	11	11	10	9	11	10	9	11	10	9	27.8	27.8	27.8	68.137	616	616	0	157.66	By MS/MS	By MS/MS	By MS/MS	27.8	26.1	20	957450000	320620000	419510000	217310000	31915000	10687000	13984000	7243800	304110000	330850000	272630000	9	10	3	22
P27707;P43346	P27707;P43346	4;3	4;3	4;3	Deoxycytidine kinase	DCK;Dck	sp|P27707|DCK_HUMAN Deoxycytidine kinase OS=Homo sapiens OX=9606 GN=DCK PE=1 SV=1;sp|P43346|DCK_MOUSE Deoxycytidine kinase OS=Mus musculus OX=10090 GN=Dck PE=1 SV=1	2	4	4	4	4	3	3	4	3	3	4	3	3	17.3	17.3	17.3	30.518	260	260;260	0	23.496	By MS/MS	By MS/MS	By MS/MS	17.3	14.2	14.2	112440000	40172000	45167000	27098000	8649000	3090200	3474400	2084500	40570000	37164000	30036000	3	1	2	6
P27708;P07756	P27708	36;1	36;1	35;0	CAD protein;Glutamine-dependent carbamoyl-phosphate synthase;Aspartate carbamoyltransferase;Dihydroorotase	CAD	sp|P27708|PYR1_HUMAN CAD protein OS=Homo sapiens OX=9606 GN=CAD PE=1 SV=3	2	36	36	35	33	36	26	33	36	26	32	35	25	23.1	23.1	22.8	242.98	2225	2225;1500	0	317.71	By MS/MS	By MS/MS	By MS/MS	21.4	23.1	15.7	2669200000	955750000	1275600000	437840000	25915000	9279100	12385000	4250800	940240000	945620000	574560000	27	30	8	65
P27797;Q06814;P29413	P27797	17;1;1	17;1;1	17;1;1	Calreticulin	CALR	sp|P27797|CALR_HUMAN Calreticulin OS=Homo sapiens OX=9606 GN=CALR PE=1 SV=1	3	17	17	17	16	16	17	16	16	17	16	16	17	64.5	64.5	64.5	48.141	417	417;393;406	0	323.31	By MS/MS	By MS/MS	By MS/MS	61.2	61.2	64.5	13361000000	3802100000	4441100000	5117900000	636240000	181050000	211480000	243710000	4052300000	3391400000	5757800000	30	23	26	79
P27816;P27546;REV__K0E4D9	P27816	22;2;1	22;2;1	22;2;1	Microtubule-associated protein 4	MAP4	sp|P27816|MAP4_HUMAN Microtubule-associated protein 4 OS=Homo sapiens OX=9606 GN=MAP4 PE=1 SV=3	3	22	22	22	20	20	16	20	20	16	20	20	16	28.7	28.7	28.7	121	1152	1152;1125;1479	0	209.86	By MS/MS	By MS/MS	By MS/MS	26.6	26.4	22	2376000000	977670000	862590000	535780000	37126000	15276000	13478000	8371600	973890000	680770000	635720000	17	14	11	42
P27824;P35565;P35564	P27824	19;9;7	19;9;7	19;9;7	Calnexin	CANX	sp|P27824|CALX_HUMAN Calnexin OS=Homo sapiens OX=9606 GN=CANX PE=1 SV=2	3	19	19	19	14	19	16	14	19	16	14	19	16	38.7	38.7	38.7	67.567	592	592;591;591	0	278.74	By MS/MS	By MS/MS	By MS/MS	27.2	38.7	34	10194000000	1720200000	4740900000	3732900000	318560000	53756000	148150000	116650000	1963200000	3329700000	4515800000	12	22	19	53
P28066	P28066	11	11	11	Proteasome subunit alpha type-5	PSMA5	sp|P28066|PSA5_HUMAN Proteasome subunit alpha type-5 OS=Homo sapiens OX=9606 GN=PSMA5 PE=1 SV=3	1	11	11	11	11	11	11	11	11	11	11	11	11	58.1	58.1	58.1	26.411	241	241	0	161.95	By MS/MS	By MS/MS	By MS/MS	58.1	58.1	58.1	6155400000	2020200000	2393400000	1741800000	559590000	183660000	217580000	158350000	1998500000	1856300000	2040400000	16	16	14	46
P28070	P28070	6	6	6	Proteasome subunit beta type-4	PSMB4	sp|P28070|PSB4_HUMAN Proteasome subunit beta type-4 OS=Homo sapiens OX=9606 GN=PSMB4 PE=1 SV=4	1	6	6	6	6	6	5	6	6	5	6	6	5	32.6	32.6	32.6	29.204	264	264	0	55.38	By MS/MS	By MS/MS	By MS/MS	32.6	32.6	28.8	942550000	327420000	393230000	221910000	85686000	29765000	35748000	20173000	311660000	278720000	304760000	6	8	4	18
P28072	P28072	6	6	6	Proteasome subunit beta type-6	PSMB6	sp|P28072|PSB6_HUMAN Proteasome subunit beta type-6 OS=Homo sapiens OX=9606 GN=PSMB6 PE=1 SV=4	1	6	6	6	5	6	4	5	6	4	5	6	4	40.2	40.2	40.2	25.357	239	239	0	95.691	By MS/MS	By MS/MS	By MS/MS	36	40.2	28.9	1488300000	435090000	580740000	472490000	135300000	39554000	52794000	42954000	432670000	405680000	534100000	4	6	5	15
P28074	P28074	13	13	13	Proteasome subunit beta type-5	PSMB5	sp|P28074|PSB5_HUMAN Proteasome subunit beta type-5 OS=Homo sapiens OX=9606 GN=PSMB5 PE=1 SV=3	1	13	13	13	12	12	10	12	12	10	12	12	10	60.5	60.5	60.5	28.48	263	263	0	153	By MS/MS	By MS/MS	By MS/MS	56.7	57.4	45.2	2364600000	784780000	974020000	605800000	157640000	52318000	64935000	40387000	817470000	745100000	705470000	14	12	9	35
P28289;P49813	P28289;P49813	3;2	3;2	3;2	Tropomodulin-1	TMOD1;Tmod1	sp|P28289|TMOD1_HUMAN Tropomodulin-1 OS=Homo sapiens OX=9606 GN=TMOD1 PE=1 SV=1;sp|P49813|TMOD1_MOUSE Tropomodulin-1 OS=Mus musculus OX=10090 GN=Tmod1 PE=1 SV=2	2	3	3	3	2	3	2	2	3	2	2	3	2	13.9	13.9	13.9	40.569	359	359;359	0	19.942	By MS/MS	By MS/MS	By MS/MS	5.3	13.9	5.3	23860000	6195800	12891000	4772700	1255800	326100	678490	251190	0	10094000	0	1	3	1	5
P28331;Q94511	P28331	12;1	12;1	12;1	NADH-ubiquinone oxidoreductase 75 kDa subunit, mitochondrial	NDUFS1	sp|P28331|NDUS1_HUMAN NADH-ubiquinone oxidoreductase 75 kDa subunit, mitochondrial OS=Homo sapiens OX=9606 GN=NDUFS1 PE=1 SV=3	2	12	12	12	11	12	11	11	12	11	11	12	11	25.3	25.3	25.3	79.467	727	727;731	0	114.05	By MS/MS	By MS/MS	By MS/MS	24.3	25.3	22.3	1126800000	335910000	490600000	300290000	27483000	8192900	11966000	7324200	310200000	347370000	419670000	6	6	6	18
P28340	P28340	3	3	3	DNA polymerase delta catalytic subunit	POLD1	sp|P28340|DPOD1_HUMAN DNA polymerase delta catalytic subunit OS=Homo sapiens OX=9606 GN=POLD1 PE=1 SV=2	1	3	3	3	3	3	3	3	3	3	3	3	3	3.3	3.3	3.3	123.63	1107	1107	0	19.027	By MS/MS	By MS/MS	By matching	3.3	3.3	3.3	80459000	25704000	40201000	14553000	1219100	389450	609110	220510	26651000	32747000	15096000	3	2	0	5
P28482	P28482	21	21	17	Mitogen-activated protein kinase 1	MAPK1	sp|P28482|MK01_HUMAN Mitogen-activated protein kinase 1 OS=Homo sapiens OX=9606 GN=MAPK1 PE=1 SV=3	1	21	21	17	19	21	18	19	21	18	15	17	15	63.6	63.6	53.1	41.389	360	360	0	295.15	By MS/MS	By MS/MS	By MS/MS	59.4	63.6	59.2	4465000000	1385700000	2234300000	845020000	202950000	62986000	101560000	38410000	1429500000	1508300000	1184800000	20	23	17	60
Q92879;P28659;O57406	Q92879;P28659;O57406	2;2;1	2;2;1	2;2;1	CUGBP Elav-like family member 1;CUGBP Elav-like family member 1-A	CELF1;Celf1;cugbp1-a	sp|Q92879|CELF1_HUMAN CUGBP Elav-like family member 1 OS=Homo sapiens OX=9606 GN=CELF1 PE=1 SV=2;sp|P28659|CELF1_MOUSE CUGBP Elav-like family member 1 OS=Mus musculus OX=10090 GN=Celf1 PE=1 SV=2;sp|O57406|CEL1A_XENLA CUGBP Elav-like family member 1-A OS=Xe	3	2	2	2	2	2	2	2	2	2	2	2	2	5.3	5.3	5.3	52.063	486	486;486;489	0	25.072	By MS/MS	By MS/MS	By MS/MS	5.3	5.3	5.3	88683000	26830000	30280000	31573000	5542700	1676900	1892500	1973300	26768000	23643000	37683000	1	1	2	4
P28799	P28799	3	3	3	Granulins;Acrogranin;Paragranulin;Granulin-1;Granulin-2;Granulin-3;Granulin-4;Granulin-5;Granulin-6;Granulin-7	GRN	sp|P28799|GRN_HUMAN Granulins OS=Homo sapiens OX=9606 GN=GRN PE=1 SV=2	1	3	3	3	2	1	3	2	1	3	2	1	3	10.6	10.6	10.6	63.544	593	593	0	30.374	By MS/MS	By matching	By MS/MS	4.9	2.2	10.6	99329000	54179000	14309000	30841000	4515000	2462700	650430	1401900	50187000	31458000	20422000	3	0	1	4
P28838	P28838	20	20	20	Cytosol aminopeptidase	LAP3	sp|P28838|AMPL_HUMAN Cytosol aminopeptidase OS=Homo sapiens OX=9606 GN=LAP3 PE=1 SV=3	1	20	20	20	20	20	19	20	20	19	20	20	19	52.2	52.2	52.2	56.166	519	519	0	210.12	By MS/MS	By MS/MS	By MS/MS	52.2	52.2	51.4	2490600000	880230000	1006300000	604080000	85883000	30353000	34700000	20830000	854200000	749370000	783140000	14	15	15	44
P29144	P29144	17	17	17	Tripeptidyl-peptidase 2	TPP2	sp|P29144|TPP2_HUMAN Tripeptidyl-peptidase 2 OS=Homo sapiens OX=9606 GN=TPP2 PE=1 SV=4	1	17	17	17	17	16	14	17	16	14	17	16	14	17.5	17.5	17.5	138.35	1249	1249	0	126.48	By MS/MS	By MS/MS	By MS/MS	17.5	16.9	14.9	645290000	229170000	285410000	130720000	10243000	3637600	4530200	2074900	210350000	211310000	183010000	13	11	7	31
P29218;P97697	P29218	4;1	4;1	4;1	Inositol monophosphatase 1	IMPA1	sp|P29218|IMPA1_HUMAN Inositol monophosphatase 1 OS=Homo sapiens OX=9606 GN=IMPA1 PE=1 SV=1	2	4	4	4	4	4	4	4	4	4	4	4	4	15.9	15.9	15.9	30.188	277	277;277	0	28.154	By MS/MS	By MS/MS	By MS/MS	15.9	15.9	15.9	254580000	81449000	92950000	80183000	15911000	5090600	5809400	5011400	81128000	71995000	95737000	2	2	4	8
P29372;Q04841	P29372;Q04841	2;1	2;1	2;1	DNA-3-methyladenine glycosylase	MPG;Mpg	sp|P29372|3MG_HUMAN DNA-3-methyladenine glycosylase OS=Homo sapiens OX=9606 GN=MPG PE=1 SV=3;sp|Q04841|3MG_MOUSE DNA-3-methyladenine glycosylase OS=Mus musculus OX=10090 GN=Mpg PE=2 SV=3	2	2	2	2	2	2	2	2	2	2	2	2	2	8.1	8.1	8.1	32.868	298	298;333	0	15.067	By MS/MS	By MS/MS	By matching	8.1	8.1	8.1	56975000	16749000	29007000	11219000	3561000	1046800	1812900	701190	15143000	23802000	13862000	1	2	0	3
P29401	P29401	26	26	26	Transketolase	TKT	sp|P29401|TKT_HUMAN Transketolase OS=Homo sapiens OX=9606 GN=TKT PE=1 SV=3	1	26	26	26	22	26	23	22	26	23	22	26	23	56.8	56.8	56.8	67.877	623	623	0	323.31	By MS/MS	By MS/MS	By MS/MS	52.2	56.8	52.3	10771000000	3802300000	4551600000	2417100000	430840000	152090000	182060000	96683000	4008200000	3279000000	2942800000	35	44	22	101
P29590	P29590	4	4	4	Protein PML	PML	sp|P29590|PML_HUMAN Protein PML OS=Homo sapiens OX=9606 GN=PML PE=1 SV=3	1	4	4	4	4	4	4	4	4	4	4	4	4	5.3	5.3	5.3	97.55	882	882	0	44.013	By MS/MS	By MS/MS	By MS/MS	5.3	5.3	5.3	177740000	55980000	55730000	66031000	3627400	1142500	1137400	1347600	58647000	43673000	75839000	2	2	2	6
Q02750	Q02750	8	4	4	Dual specificity mitogen-activated protein kinase kinase 1	MAP2K1	sp|Q02750|MP2K1_HUMAN Dual specificity mitogen-activated protein kinase kinase 1 OS=Homo sapiens OX=9606 GN=MAP2K1 PE=1 SV	2	8	4	4	8	8	7	4	4	4	4	4	4	20.6	8.9	8.9	43.453	393	393;393	0	34.554	By MS/MS	By MS/MS	By MS/MS	20.6	20.6	20.4	243850000	77903000	90012000	75936000	12834000	4100200	4737500	3996600	79048000	71009000	88650000	4	3	3	10
P29692	P29692	16	16	14	Elongation factor 1-delta	EEF1D	sp|P29692|EF1D_HUMAN Elongation factor 1-delta OS=Homo sapiens OX=9606 GN=EEF1D PE=1 SV=5	1	16	16	14	14	15	15	14	15	15	12	13	13	60.1	60.1	60.1	31.121	281	281	0	323.31	By MS/MS	By MS/MS	By MS/MS	60.1	60.1	60.1	6585500000	2610900000	2412100000	1562500000	411590000	163180000	150750000	97658000	2428700000	1921800000	1915800000	17	19	16	52
P30038	P30038	6	6	6	Delta-1-pyrroline-5-carboxylate dehydrogenase, mitochondrial	ALDH4A1	sp|P30038|AL4A1_HUMAN Delta-1-pyrroline-5-carboxylate dehydrogenase, mitochondrial OS=Homo sapiens OX=9606 GN=ALDH4A1 PE=1 SV=3	1	6	6	6	5	5	6	5	5	6	5	5	6	14.4	14.4	14.4	61.719	563	563	0	60.405	By MS/MS	By MS/MS	By MS/MS	13.1	13.1	14.4	250280000	63463000	85796000	101020000	8342600	2115400	2859900	3367300	67058000	74152000	109590000	3	2	4	9
P30040;P81623	P30040;P81623	8;4	8;4	8;4	Endoplasmic reticulum resident protein 29	ERP29	sp|P30040|ERP29_HUMAN Endoplasmic reticulum resident protein 29 OS=Homo sapiens OX=9606 GN=ERP29 PE=1 SV=4;sp|P81623|ERP29_BOVIN Endoplasmic reticulum resident protein 29 OS=Bos taurus OX=9913 GN=ERP29 PE=1 SV=2	2	8	8	8	8	8	8	8	8	8	8	8	8	46	46	46	28.993	261	261;258	0	111.75	By MS/MS	By MS/MS	By MS/MS	46	46	46	2856400000	999390000	906000000	951010000	204030000	71385000	64714000	67929000	998810000	676380000	1118300000	9	10	11	30
P30041;O35244	P30041	19;5	19;5	19;5	Peroxiredoxin-6	PRDX6	sp|P30041|PRDX6_HUMAN Peroxiredoxin-6 OS=Homo sapiens OX=9606 GN=PRDX6 PE=1 SV=3	2	19	19	19	19	18	17	19	18	17	19	18	17	80.4	80.4	80.4	25.035	224	224;224	0	294.4	By MS/MS	By MS/MS	By MS/MS	80.4	79.5	79.5	28929000000	9006700000	11484000000	8439200000	1928600000	600440000	765570000	562620000	9097400000	9097900000	9695000000	29	29	31	89
P30043	P30043	11	11	11	Flavin reductase (NADPH)	BLVRB	sp|P30043|BLVRB_HUMAN Flavin reductase (NADPH) OS=Homo sapiens OX=9606 GN=BLVRB PE=1 SV=3	1	11	11	11	11	10	9	11	10	9	11	10	9	68.9	68.9	68.9	22.119	206	206	0	175.05	By MS/MS	By MS/MS	By MS/MS	68.9	67	63.6	20448000000	7076700000	8599900000	4771500000	1858900000	643340000	781810000	433770000	7128600000	6931400000	4925500000	30	29	23	82
P30044	P30044	7	7	4	Peroxiredoxin-5, mitochondrial	PRDX5	sp|P30044|PRDX5_HUMAN Peroxiredoxin-5, mitochondrial OS=Homo sapiens OX=9606 GN=PRDX5 PE=1 SV=4	1	7	7	4	5	6	7	5	6	7	4	4	4	44.4	44.4	28	22.086	214	214	0	139.08	By MS/MS	By MS/MS	By MS/MS	31.8	39.3	44.4	2223900000	517520000	682950000	1023500000	171070000	39809000	52535000	78728000	705070000	582000000	961370000	7	8	11	26
P30046;A6NHG4	P30046;A6NHG4	6;5	6;5	6;5	D-dopachrome decarboxylase;D-dopachrome decarboxylase-like protein	DDT;DDTL	sp|P30046|DOPD_HUMAN D-dopachrome decarboxylase OS=Homo sapiens OX=9606 GN=DDT PE=1 SV=3;sp|A6NHG4|DDTL_HUMAN D-dopachrome decarboxylase-like protein OS=Homo sapiens OX=9606 GN=DDTL PE=2 SV=1	2	6	6	6	5	5	4	5	5	4	5	5	4	50	50	50	12.712	118	118;134	0	69.716	By MS/MS	By MS/MS	By MS/MS	43.2	39	39.8	1777500000	925960000	404080000	447500000	253940000	132280000	57726000	63928000	701710000	610250000	462690000	4	5	4	13
P30048	P30048	6	6	6	Thioredoxin-dependent peroxide reductase, mitochondrial	PRDX3	sp|P30048|PRDX3_HUMAN Thioredoxin-dependent peroxide reductase, mitochondrial OS=Homo sapiens OX=9606 GN=PRDX3 PE=1 SV=3	1	6	6	6	6	6	6	6	6	6	6	6	6	41.4	41.4	41.4	27.692	256	256	0	86.156	By MS/MS	By MS/MS	By MS/MS	41.4	41.4	41.4	3382600000	1047400000	1136700000	1198600000	225510000	69824000	75777000	79906000	1017700000	887110000	1458200000	5	7	10	22
P30049	P30049	3	3	3	ATP synthase subunit delta, mitochondrial	ATP5D	sp|P30049|ATPD_HUMAN ATP synthase subunit delta, mitochondrial OS=Homo sapiens OX=9606 GN=ATP5F1D PE=1 SV=2	1	3	3	3	3	3	3	3	3	3	3	3	3	22.6	22.6	22.6	17.49	168	168	0	40.95	By MS/MS	By MS/MS	By MS/MS	22.6	22.6	22.6	1494700000	531390000	461520000	501820000	298950000	106280000	92304000	100360000	534210000	368680000	586770000	2	2	5	9
P30050	P30050	6	6	6	60S ribosomal protein L12	RPL12	sp|P30050|RL12_HUMAN 60S ribosomal protein L12 OS=Homo sapiens OX=9606 GN=RPL12 PE=1 SV=1	1	6	6	6	6	5	6	6	5	6	6	5	6	54.5	54.5	54.5	17.818	165	165	0	101.58	By MS/MS	By MS/MS	By MS/MS	54.5	49.1	54.5	6081700000	1962800000	2219100000	1899800000	675750000	218090000	246560000	211090000	1858000000	2084300000	2017900000	9	10	10	29
P30084	P30084	9	9	9	Enoyl-CoA hydratase, mitochondrial	ECHS1	sp|P30084|ECHM_HUMAN Enoyl-CoA hydratase, mitochondrial OS=Homo sapiens OX=9606 GN=ECHS1 PE=1 SV=4	1	9	9	9	9	9	9	9	9	9	9	9	9	42.4	42.4	42.4	31.387	290	290	0	117.46	By MS/MS	By MS/MS	By MS/MS	42.4	42.4	42.4	2501600000	732070000	936990000	832530000	138980000	40671000	52055000	46252000	760210000	742520000	953280000	11	12	12	35
P30085	P30085	10	10	10	UMP-CMP kinase	CMPK1	sp|P30085|KCY_HUMAN UMP-CMP kinase OS=Homo sapiens OX=9606 GN=CMPK1 PE=1 SV=3	1	10	10	10	9	10	10	9	10	10	9	10	10	55.6	55.6	55.6	22.222	196	196	0	155.47	By MS/MS	By MS/MS	By MS/MS	55.6	55.6	55.6	2249900000	856410000	809280000	584200000	204540000	77856000	73571000	53109000	833000000	600800000	751180000	11	8	7	26
P30086;P31044	P30086	9;2	9;2	9;2	Phosphatidylethanolamine-binding protein 1;Hippocampal cholinergic neurostimulating peptide	PEBP1	sp|P30086|PEBP1_HUMAN Phosphatidylethanolamine-binding protein 1 OS=Homo sapiens OX=9606 GN=PEBP1 PE=1 SV=3	2	9	9	9	9	8	9	9	8	9	9	8	9	74.3	74.3	74.3	21.057	187	187;187	0	239.15	By MS/MS	By MS/MS	By MS/MS	74.3	70.1	74.3	6911600000	3202900000	2588900000	1119700000	691160000	320290000	258890000	111970000	3154400000	2195700000	1209300000	14	15	12	41
P30101	P30101	32	32	18	Protein disulfide-isomerase A3	PDIA3	sp|P30101|PDIA3_HUMAN Protein disulfide-isomerase A3 OS=Homo sapiens OX=9606 GN=PDIA3 PE=1 SV=4	1	32	32	18	31	31	29	31	31	29	17	17	16	64.6	64.6	41.6	56.782	505	505	0	323.31	By MS/MS	By MS/MS	By MS/MS	64.6	64.4	63.2	21921000000	6430100000	6340500000	9150300000	755890000	221730000	218640000	315530000	6326900000	5160100000	10645000000	39	35	37	111
P30153	P30153	24	24	19	Serine/threonine-protein phosphatase 2A 65 kDa regulatory subunit A alpha isoform	PPP2R1A	sp|P30153|2AAA_HUMAN Serine/threonine-protein phosphatase 2A 65 kDa regulatory subunit A alpha isoform OS=Homo sapiens OX=9606 GN=PPP2R1A PE=1 SV=4	1	24	24	19	24	24	23	24	24	23	19	19	18	51.3	51.3	40.2	65.308	589	589	0	323.31	By MS/MS	By MS/MS	By MS/MS	51.3	51.3	49.6	5640800000	1939500000	2459900000	1241400000	176280000	60610000	76873000	38793000	1905400000	1944300000	1492600000	25	30	21	76
P30154	P30154	9	4	4	Serine/threonine-protein phosphatase 2A 65 kDa regulatory subunit A beta isoform	PPP2R1B	sp|P30154|2AAB_HUMAN Serine/threonine-protein phosphatase 2A 65 kDa regulatory subunit A beta isoform OS=Homo sapiens OX=9606 GN=PPP2R1B PE=1 SV=3	1	9	4	4	8	9	7	3	4	2	3	4	2	24.8	14	14	66.213	601	601	0	45.966	By MS/MS	By MS/MS	By MS/MS	21.6	24.8	19.5	230610000	79815000	109590000	41203000	7686900	2660500	3653000	1373400	88496000	67302000	58838000	2	3	1	6
P30405	P30405	5	5	4	Peptidyl-prolyl cis-trans isomerase F, mitochondrial	PPIF	sp|P30405|PPIF_HUMAN Peptidyl-prolyl cis-trans isomerase F, mitochondrial OS=Homo sapiens OX=9606 GN=PPIF PE=1 SV=1	1	5	5	4	5	5	5	5	5	5	4	4	4	16.9	16.9	13.5	22.04	207	207	0	31.882	By MS/MS	By MS/MS	By MS/MS	16.9	16.9	16.9	755680000	271510000	297650000	186520000	68698000	24683000	27059000	16957000	293670000	218800000	213970000	7	6	6	19
P30419;O60551;A7YT82	P30419	7;2;1	7;2;1	7;2;1	Glycylpeptide N-tetradecanoyltransferase 1	NMT1	sp|P30419|NMT1_HUMAN Glycylpeptide N-tetradecanoyltransferase 1 OS=Homo sapiens OX=9606 GN=NMT1 PE=1 SV=2	3	7	7	7	7	7	6	7	7	6	7	7	6	17.3	17.3	17.3	56.806	496	496;498;492	0	56.303	By MS/MS	By MS/MS	By MS/MS	17.3	17.3	15.3	842470000	239870000	391120000	211480000	40118000	11422000	18625000	10071000	262440000	296700000	238530000	6	6	6	18
P30519	P30519	5	5	5	Heme oxygenase 2	HMOX2	sp|P30519|HMOX2_HUMAN Heme oxygenase 2 OS=Homo sapiens OX=9606 GN=HMOX2 PE=1 SV=2	1	5	5	5	3	4	4	3	4	4	3	4	4	19	19	19	36.032	316	316	0	48.837	By MS/MS	By MS/MS	By MS/MS	13	19	13	212500000	49098000	90636000	72763000	11805000	2727600	5035300	4042400	46491000	67207000	92917000	2	3	2	7
P30520;Q8N142	P30520	10;1	10;1	10;1	Adenylosuccinate synthetase isozyme 2	ADSS	sp|P30520|PURA2_HUMAN Adenylosuccinate synthetase isozyme 2 OS=Homo sapiens OX=9606 GN=ADSS PE=1 SV=3	2	10	10	10	9	10	10	9	10	10	9	10	10	31.8	31.8	31.8	50.097	456	456;457	0	91.912	By MS/MS	By MS/MS	By MS/MS	28.9	31.8	31.8	955680000	322270000	409600000	223810000	47784000	16114000	20480000	11190000	324590000	329620000	255000000	4	9	8	21
P30533	P30533	3	3	3	Alpha-2-macroglobulin receptor-associated protein	LRPAP1	sp|P30533|AMRP_HUMAN Alpha-2-macroglobulin receptor-associated protein OS=Homo sapiens OX=9606 GN=LRPAP1 PE=1 SV=1	1	3	3	3	3	3	3	3	3	3	3	3	3	10.4	10.4	10.4	41.465	357	357	0	21.322	By MS/MS	By MS/MS	By MS/MS	10.4	10.4	10.4	101170000	38929000	30088000	32149000	5058300	1946500	1504400	1607500	36016000	25982000	38731000	1	2	3	6
P30566	P30566	7	7	7	Adenylosuccinate lyase	ADSL	sp|P30566|PUR8_HUMAN Adenylosuccinate lyase OS=Homo sapiens OX=9606 GN=ADSL PE=1 SV=2	1	7	7	7	6	7	6	6	7	6	6	7	6	25	25	25	54.889	484	484	0	70.21	By MS/MS	By MS/MS	By MS/MS	22.3	25	22.3	724370000	248840000	359460000	116070000	28975000	9953600	14379000	4642700	249270000	281470000	137620000	6	7	4	17
P30613;Q29536	P30613	13;3	12;2	12;2	Pyruvate kinase PKLR	PKLR	sp|P30613|KPYR_HUMAN Pyruvate kinase PKLR OS=Homo sapiens OX=9606 GN=PKLR PE=1 SV=2	2	13	12	12	12	13	12	11	12	11	11	12	11	32.6	30.7	30.7	61.829	574	574;574	0	108.08	By MS/MS	By MS/MS	By MS/MS	29.8	32.6	30	906820000	320800000	453350000	132670000	25909000	9165700	12953000	3790500	331580000	337840000	164160000	7	9	4	20
P30626	P30626	6	6	6	Sorcin	SRI	sp|P30626|SORCN_HUMAN Sorcin OS=Homo sapiens OX=9606 GN=SRI PE=1 SV=1	1	6	6	6	6	6	5	6	6	5	6	6	5	34.8	34.8	34.8	21.676	198	198	0	45.004	By MS/MS	By MS/MS	By MS/MS	34.8	34.8	24.7	492600000	173850000	197060000	121690000	41050000	14488000	16422000	10141000	164140000	160800000	147960000	5	6	4	15
P30740;Q9D154;Q8VHP7;O75830	P30740	3;1;1;1	2;0;0;0	2;0;0;0	Leukocyte elastase inhibitor	SERPINB1	sp|P30740|ILEU_HUMAN Leukocyte elastase inhibitor OS=Homo sapiens OX=9606 GN=SERPINB1 PE=1 SV=1	4	3	2	2	3	3	3	2	2	2	2	2	2	10.6	7.9	7.9	42.741	379	379;379;382;405	0	14.793	By MS/MS	By MS/MS	By MS/MS	10.6	10.6	10.6	160980000	59250000	54294000	47435000	8472600	3118400	2857600	2496600	60086000	41889000	56209000	2	1	2	5
P30837	P30837	10	9	9	Aldehyde dehydrogenase X, mitochondrial	ALDH1B1	sp|P30837|AL1B1_HUMAN Aldehyde dehydrogenase X, mitochondrial OS=Homo sapiens OX=9606 GN=ALDH1B1 PE=1 SV=3	1	10	9	9	9	9	9	8	8	8	8	8	8	25.9	24.4	24.4	57.206	517	517	0	93.02	By MS/MS	By MS/MS	By MS/MS	25.9	25.9	25.3	414240000	125180000	155820000	133230000	18829000	5690100	7082900	6056000	122570000	119420000	163680000	4	6	7	17
P30876	P30876	10	10	10	DNA-directed RNA polymerase II subunit RPB2	POLR2B	sp|P30876|RPB2_HUMAN DNA-directed RNA polymerase II subunit RPB2 OS=Homo sapiens OX=9606 GN=POLR2B PE=1 SV=1	1	10	10	10	10	10	9	10	10	9	10	10	9	11.4	11.4	11.4	133.9	1174	1174	0	84.113	By MS/MS	By MS/MS	By MS/MS	11.4	11.4	10.5	480410000	103900000	225440000	151070000	8142500	1761000	3821000	2560400	96707000	176680000	186720000	6	10	8	24
P31040;P31039;Q94523	P31040	23;9;1	23;9;1	18;4;0	Succinate dehydrogenase [ubiquinone] flavoprotein subunit, mitochondrial	SDHA	sp|P31040|SDHA_HUMAN Succinate dehydrogenase [ubiquinone] flavoprotein subunit, mitochondrial OS=Homo sapiens OX=9606 GN=SDHA PE=1 SV=2	3	23	23	18	20	22	22	20	22	22	15	17	17	49.5	49.5	37.3	72.691	664	664;665;661	0	323.31	By MS/MS	By MS/MS	By MS/MS	43.1	46.1	48.5	4450900000	1050000000	1572700000	1828200000	143580000	33872000	50732000	58975000	1178300000	1153500000	2124200000	24	24	28	76
P31146;O89053	P31146;O89053	5;4	5;4	5;4	Coronin-1A	CORO1A;Coro1a	sp|P31146|COR1A_HUMAN Coronin-1A OS=Homo sapiens OX=9606 GN=CORO1A PE=1 SV=4;sp|O89053|COR1A_MOUSE Coronin-1A OS=Mus musculus OX=10090 GN=Coro1a PE=1 SV=5	2	5	5	5	5	5	4	5	5	4	5	5	4	22.8	22.8	22.8	51.026	461	461;461	0	60.428	By MS/MS	By MS/MS	By MS/MS	22.8	22.8	16.5	294420000	93264000	131370000	69787000	15496000	4908600	6914400	3673000	80717000	86555000	111870000	2	5	3	10
P31150;P50398	P31150;P50398	13;11	6;4	6;4	Rab GDP dissociation inhibitor alpha	GDI1;Gdi1	sp|P31150|GDIA_HUMAN Rab GDP dissociation inhibitor alpha OS=Homo sapiens OX=9606 GN=GDI1 PE=1 SV=2;sp|P50398|GDIA_RAT Rab GDP dissociation inhibitor alp	3	13	6	6	13	13	13	6	6	6	6	6	6	40	22.6	22.6	50.582	447	447;447;447	0	84.498	By MS/MS	By MS/MS	By MS/MS	40	40	40	453870000	141040000	163790000	149030000	18155000	5641800	6551600	5961300	141500000	118840000	186220000	2	3	5	10
P31153;Q9ZMN5;Q83GE4;Q4L7C7;Q8G3H4;Q00266	P31153	10;1;1;1;1;1	10;1;1;1;1;1	10;1;1;1;1;1	S-adenosylmethionine synthase isoform type-2	MAT2A	sp|P31153|METK2_HUMAN S-adenosylmethionine synthase isoform type-2 OS=Homo sapiens OX=9606 GN=MAT2A PE=1 SV=1	6	10	10	10	8	10	9	8	10	9	8	10	9	33.4	33.4	33.4	43.66	395	395;385;395;398;406;395	0	105.87	By MS/MS	By MS/MS	By MS/MS	28.4	33.4	31.1	1849400000	662840000	827600000	359010000	102750000	36824000	45978000	19945000	688180000	597180000	452540000	9	9	5	23
P31323	P31323	6	5	5	cAMP-dependent protein kinase type II-beta regulatory subunit	PRKAR2B	sp|P31323|KAP3_HUMAN cAMP-dependent protein kinase type II-beta regulatory subunit OS=Homo sapiens OX=9606 GN=PRKAR2B PE=1 SV=3	1	6	5	5	6	6	6	5	5	5	5	5	5	24.2	20.6	20.6	46.302	418	418	0	77.06	By MS/MS	By MS/MS	By MS/MS	24.2	24.2	24.2	384580000	134590000	185250000	64746000	18313000	6409100	8821200	3083100	131840000	147710000	77108000	5	5	3	13
P31350;P79733	P31350	7;1	7;1	7;1	Ribonucleoside-diphosphate reductase subunit M2	RRM2	sp|P31350|RIR2_HUMAN Ribonucleoside-diphosphate reductase subunit M2 OS=Homo sapiens OX=9606 GN=RRM2 PE=1 SV=1	2	7	7	7	7	7	5	7	7	5	7	7	5	27	27	27	44.877	389	389;386	0	63.792	By MS/MS	By MS/MS	By MS/MS	27	27	18.8	702880000	245850000	337190000	119840000	30560000	10689000	14660000	5210400	238080000	254800000	159550000	5	5	3	13
P31689	P31689	6	6	6	DnaJ homolog subfamily A member 1	Dnaja1;DNAJA1	sp|P31689|DNJA1_HUMAN DnaJ homolog subfamily A member 1 OS=Homo sapiens OX=9606 GN=DNAJA1 PE=1 SV=2	2	6	6	6	6	5	6	6	5	6	6	5	6	23.2	23.2	23.2	44.868	397	397;397	0	60.477	By MS/MS	By MS/MS	By MS/MS	23.2	21.2	23.2	1146400000	500300000	409460000	236670000	54592000	23824000	19498000	11270000	448030000	345170000	309230000	10	7	5	22
P31930;P31800	P31930	16;6	16;6	15;6	Cytochrome b-c1 complex subunit 1, mitochondrial	UQCRC1	sp|P31930|QCR1_HUMAN Cytochrome b-c1 complex subunit 1, mitochondrial OS=Homo sapiens OX=9606 GN=UQCRC1 PE=1 SV=3	2	16	16	15	14	16	14	14	16	14	14	15	14	49	49	47.5	52.645	480	480;480	0	231.08	By MS/MS	By MS/MS	By MS/MS	45.8	49	45.8	3804800000	917610000	1565600000	1321600000	158530000	38234000	65232000	55067000	960880000	1178600000	1540700000	13	19	12	44
P31937	P31937	5	5	5	3-hydroxyisobutyrate dehydrogenase, mitochondrial	HIBADH	sp|P31937|3HIDH_HUMAN 3-hydroxyisobutyrate dehydrogenase, mitochondrial OS=Homo sapiens OX=9606 GN=HIBADH PE=1 SV=2	1	5	5	5	4	3	5	4	3	5	4	3	5	21.4	21.4	21.4	35.329	336	336	0	45.2	By MS/MS	By MS/MS	By MS/MS	16.7	13.7	21.4	167150000	52316000	46235000	68594000	12857000	4024300	3556600	5276500	52500000	38985000	78624000	3	2	5	10
P31939	P31939	29	29	29	Bifunctional purine biosynthesis protein PURH;Phosphoribosylaminoimidazolecarboxamide formyltransferase;IMP cyclohydrolase	ATIC	sp|P31939|PUR9_HUMAN Bifunctional purine biosynthesis protein PURH OS=Homo sapiens OX=9606 GN=ATIC PE=1 SV=3	1	29	29	29	28	27	23	28	27	23	28	27	23	65.9	65.9	65.9	64.615	592	592	0	323.31	By MS/MS	By MS/MS	By MS/MS	64	62.2	54.9	5096500000	1817000000	2385100000	894330000	134120000	47817000	62767000	23535000	1721800000	1751900000	1266000000	30	30	12	72
P31942	P31942	11	10	10	Heterogeneous nuclear ribonucleoprotein H3	HNRNPH3	sp|P31942|HNRH3_HUMAN Heterogeneous nuclear ribonucleoprotein H3 OS=Homo sapiens OX=9606 GN=HNRNPH3 PE=1 SV=2	1	11	10	10	11	9	10	10	9	9	10	9	9	45.1	42.8	42.8	36.926	346	346	0	153.36	By MS/MS	By MS/MS	By MS/MS	45.1	39.6	41.9	3182900000	1003200000	1126400000	1053300000	212190000	66882000	75092000	70218000	1020100000	857560000	1175200000	14	10	13	37
P31943	P31943	15	13	7	Heterogeneous nuclear ribonucleoprotein H;Heterogeneous nuclear ribonucleoprotein H, N-terminally processed	HNRNPH1	sp|P31943|HNRH1_HUMAN Heterogeneous nuclear ribonucleoprotein H OS=Homo sapiens OX=9606 GN=HNRNPH1 PE=1 SV=4	1	15	13	7	15	14	15	13	12	13	7	7	7	44.1	38.1	21.8	49.229	449	449	0	209.93	By MS/MS	By MS/MS	By MS/MS	44.1	42.3	44.1	10875000000	3578100000	3826800000	3470600000	604190000	198780000	212600000	192810000	3360400000	3230500000	3910900000	27	27	27	81
P31946	P31946	14	9	8	14-3-3 protein beta/alpha;14-3-3 protein beta/alpha, N-terminally processed	YWHAB	sp|P31946|1433B_HUMAN 14-3-3 protein beta/alpha OS=Homo sapiens OX=9606 GN=YWHAB PE=1 SV=3	1	14	9	8	14	14	14	9	9	9	8	8	8	65	51.2	47.6	28.082	246	246	0	168.31	By MS/MS	By MS/MS	By MS/MS	65	65	65	4670800000	1318200000	2114500000	1238100000	333630000	94157000	151030000	88434000	1497700000	1374800000	1487400000	12	13	12	37
P31948	P31948	28	28	28	Stress-induced-phosphoprotein 1	STIP1	sp|P31948|STIP1_HUMAN Stress-induced-phosphoprotein 1 OS=Homo sapiens OX=9606 GN=STIP1 PE=1 SV=1	1	28	28	28	24	28	22	24	28	22	24	28	22	49	49	49	62.639	543	543	0	323.31	By MS/MS	By MS/MS	By MS/MS	45.7	49	39.8	9970200000	4220400000	3970200000	1779500000	284860000	120580000	113440000	50843000	4275600000	2873000000	2287200000	34	28	21	83
P31949	P31949	3	3	3	Protein S100-A11;Protein S100-A11, N-terminally processed	S100A11	sp|P31949|S10AB_HUMAN Protein S100-A11 OS=Homo sapiens OX=9606 GN=S100A11 PE=1 SV=2	1	3	3	3	3	3	3	3	3	3	3	3	3	54.3	54.3	54.3	11.74	105	105	0	66.879	By MS/MS	By MS/MS	By MS/MS	54.3	54.3	54.3	1240400000	336260000	387560000	516580000	248080000	67252000	77513000	103320000	289980000	313240000	650970000	5	3	4	12
P32119	P32119	14	13	13	Peroxiredoxin-2	PRDX2	sp|P32119|PRDX2_HUMAN Peroxiredoxin-2 OS=Homo sapiens OX=9606 GN=PRDX2 PE=1 SV=5	1	14	13	13	14	14	11	13	13	10	13	13	10	68.7	63.1	63.1	21.892	198	198	0	198.56	By MS/MS	By MS/MS	By MS/MS	68.7	68.7	64.6	12170000000	4541600000	4914600000	2713700000	936150000	349350000	378050000	208740000	4549100000	3559800000	3309400000	21	21	16	58
Q14409;P32189	Q14409;P32189	2;2	2;2	2;2	Putative glycerol kinase 3;Glycerol kinase	GK3P;GK	sp|Q14409|GLPK3_HUMAN Glycerol kinase 3 OS=Homo sapiens OX=9606 GN=GK3P PE=2 SV=2;sp|P32189|GLPK_HUMAN Glycerol kinase OS=Homo sapiens OX=9606 GN=GK PE=1 SV=3	2	2	2	2	0	1	2	0	1	2	0	1	2	5.4	5.4	5.4	60.597	553	553;559	0.00071891	10.931		By MS/MS	By MS/MS	0	2.2	5.4	18679000	0	3416800	15262000	667100	0	122030	545070	0	0	18153000	0	1	0	1
P32322	P32322	6	5	5	Pyrroline-5-carboxylate reductase 1, mitochondrial	PYCR1	sp|P32322|P5CR1_HUMAN Pyrroline-5-carboxylate reductase 1, mitochondrial OS=Homo sapiens OX=9606 GN=PYCR1 PE=1 SV=2	1	6	5	5	6	6	6	5	5	5	5	5	5	27.3	23.2	23.2	33.36	319	319	0	46.781	By MS/MS	By MS/MS	By MS/MS	27.3	27.3	27.3	309060000	81132000	119780000	108140000	20604000	5408800	7985600	7209600	81245000	93113000	129200000	5	5	4	14
P32456;P32455	P32456	3;1	3;1	3;1	Interferon-induced guanylate-binding protein 2	GBP2	sp|P32456|GBP2_HUMAN Guanylate-binding protein 2 OS=Homo sapiens OX=9606 GN=GBP2 PE=1 SV=3	2	3	3	3	1	2	3	1	2	3	1	2	3	7.8	7.8	7.8	67.208	591	591;592	0	23.85	By MS/MS	By MS/MS	By MS/MS	2.7	4.6	7.8	118160000	8459400	16802000	92897000	4376200	313310	622300	3440600	0	14652000	109000000	0	0	2	2
P32969	P32969	8	8	8	60S ribosomal protein L9	RPL9	sp|P32969|RL9_HUMAN 60S ribosomal protein L9 OS=Homo sapiens OX=9606 GN=RPL9 PE=1 SV=1	1	8	8	8	7	8	7	7	8	7	7	8	7	48.4	48.4	48.4	21.863	192	192	0	171.36	By MS/MS	By MS/MS	By MS/MS	48.4	48.4	48.4	4089900000	1282400000	1816800000	990750000	454430000	142480000	201860000	110080000	1295400000	1429600000	1110400000	11	11	9	31
P33121;Q9ULC5	P33121	5;1	5;1	5;1	Long-chain-fatty-acid--CoA ligase 1	ACSL1	sp|P33121|ACSL1_HUMAN Long-chain-fatty-acid--CoA ligase 1 OS=Homo sapiens OX=9606 GN=ACSL1 PE=1 SV=1	2	5	5	5	3	4	5	3	4	5	3	4	5	9.5	9.5	9.5	77.942	698	698;683	0	31.224	By matching	By MS/MS	By MS/MS	6.7	7.9	9.5	160500000	21906000	47319000	91272000	4223600	576470	1245200	2401900	31148000	37418000	98955000	0	1	3	4
P33176;O60282;Q12840	P33176	20;5;5	20;5;5	20;5;5	Kinesin-1 heavy chain	KIF5B	sp|P33176|KINH_HUMAN Kinesin-1 heavy chain OS=Homo sapiens OX=9606 GN=KIF5B PE=1 SV=1	3	20	20	20	18	17	18	18	17	18	18	17	18	27.9	27.9	27.9	109.68	963	963;957;1032	0	162.08	By MS/MS	By MS/MS	By MS/MS	25.4	24	25.5	699500000	185250000	307310000	206950000	11658000	3087500	5121800	3449100	171140000	237730000	263160000	11	11	9	31
P33240;Q8HXM1	P33240;Q8HXM1	7;5	7;5	5;3	Cleavage stimulation factor subunit 2	CSTF2	sp|P33240|CSTF2_HUMAN Cleavage stimulation factor subunit 2 OS=Homo sapiens OX=9606 GN=CSTF2 PE=1 SV=1;sp|Q8HXM1|CSTF2_BOVIN Cleavage stimulation factor subunit 2 OS=Bos taurus OX=9913 GN=CSTF2 PE=2 SV=1	2	7	7	5	7	7	6	7	7	6	5	5	4	17.3	17.3	11.3	60.959	577	577;572	0	71.574	By MS/MS	By MS/MS	By MS/MS	17.3	17.3	15.4	490290000	182740000	189450000	118100000	20429000	7614000	7893900	4920900	168490000	136360000	166710000	4	3	4	11
P33316;P14597	P33316	9;2	9;2	9;2	Deoxyuridine 5-triphosphate nucleotidohydrolase, mitochondrial	DUT	sp|P33316|DUT_HUMAN Deoxyuridine 5-triphosphate nucleotidohydrolase, mitochondrial OS=Homo sapiens OX=9606 GN=DUT PE=1 SV=4	2	9	9	9	9	9	7	9	9	7	9	9	7	45.6	45.6	45.6	26.563	252	252;159	0	122.01	By MS/MS	By MS/MS	By MS/MS	45.6	45.6	40.1	3704600000	1699900000	1539100000	465610000	217920000	99993000	90535000	27389000	1644400000	1132500000	682010000	12	12	7	31
P33991	P33991	28	28	28	DNA replication licensing factor MCM4	MCM4	sp|P33991|MCM4_HUMAN DNA replication licensing factor MCM4 OS=Homo sapiens OX=9606 GN=MCM4 PE=1 SV=5	1	28	28	28	25	26	23	25	26	23	25	26	23	40.2	40.2	40.2	96.557	863	863	0	323.31	By MS/MS	By MS/MS	By MS/MS	38.2	38	32.9	3588700000	1225000000	1789500000	574230000	79748000	27222000	39766000	12761000	1249300000	1292100000	767830000	30	32	17	79
P33992	P33992	17	17	17	DNA replication licensing factor MCM5	MCM5	sp|P33992|MCM5_HUMAN DNA replication licensing factor MCM5 OS=Homo sapiens OX=9606 GN=MCM5 PE=1 SV=5	1	17	17	17	15	17	15	15	17	15	15	17	15	29	29	29	82.285	734	734	0	195.17	By MS/MS	By MS/MS	By MS/MS	29	29	27.7	2543300000	640220000	1277700000	625420000	60555000	15243000	30420000	14891000	627130000	951310000	806120000	10	17	13	40
P33993	P33993	29	29	29	DNA replication licensing factor MCM7	MCM7	sp|P33993|MCM7_HUMAN DNA replication licensing factor MCM7 OS=Homo sapiens OX=9606 GN=MCM7 PE=1 SV=4	1	29	29	29	27	29	25	27	29	25	27	29	25	52.9	52.9	52.9	81.307	719	719	0	323.31	By MS/MS	By MS/MS	By MS/MS	50.1	52.9	46.2	5315400000	1732000000	2437900000	1145500000	139880000	45579000	64156000	30144000	1760000000	1876400000	1358500000	31	33	27	91
P34896	P34896	3	2	2	Serine hydroxymethyltransferase, cytosolic	SHMT1	sp|P34896|GLYC_HUMAN Serine hydroxymethyltransferase, cytosolic OS=Homo sapiens OX=9606 GN=SHMT1 PE=1 SV=1	1	3	2	2	2	3	2	1	2	1	1	2	1	7.7	4.8	4.8	53.082	483	483	0	12.093	By matching	By MS/MS	By matching	5.2	7.7	5.4	27557000	6473700	17976000	3107900	1148200	269740	748990	129500	0	14076000	0	0	1	0	1
P34897	P34897	19	19	18	Serine hydroxymethyltransferase, mitochondrial	SHMT2	sp|P34897|GLYM_HUMAN Serine hydroxymethyltransferase, mitochondrial OS=Homo sapiens OX=9606 GN=SHMT2 PE=1 SV=3	1	19	19	18	18	17	19	18	17	19	17	16	18	56.2	56.2	53.4	55.992	504	504	0	194.35	By MS/MS	By MS/MS	By MS/MS	54.4	51.8	56.2	3709200000	944740000	1267400000	1497100000	127900000	32577000	43703000	51623000	1007000000	1077600000	1633200000	17	17	19	53
P34913	P34913	2	2	2	Bifunctional epoxide hydrolase 2;Cytosolic epoxide hydrolase 2;Lipid-phosphate phosphatase	EPHX2	sp|P34913|HYES_HUMAN Bifunctional epoxide hydrolase 2 OS=Homo sapiens OX=9606 GN=EPHX2 PE=1 SV=2	1	2	2	2	2	2	2	2	2	2	2	2	2	2.9	2.9	2.9	62.615	555	555	0.00072359	11.069	By MS/MS	By MS/MS	By MS/MS	2.9	2.9	2.9	34476000	10497000	14571000	9406800	1077400	328040	455360	293960	10595000	11494000	11007000	1	2	1	4
P34932	P34932	38	38	36	Heat shock 70 kDa protein 4	HSPA4	sp|P34932|HSP74_HUMAN Heat shock 70 kDa protein 4 OS=Homo sapiens OX=9606 GN=HSPA4 PE=1 SV=4	1	38	38	36	36	35	34	36	35	34	34	33	32	58.1	58.1	56.4	94.33	840	840	0	323.31	By MS/MS	By MS/MS	By MS/MS	56.3	57.3	53.8	8632300000	3184000000	3769800000	1678500000	172650000	63680000	75397000	33571000	3153500000	2899300000	2034000000	42	45	34	121
P35219	P35219	2	2	2	Carbonic anhydrase-related protein	CA8	sp|P35219|CAH8_HUMAN Carbonic anhydrase-related protein OS=Homo sapiens OX=9606 GN=CA8 PE=1 SV=3	1	2	2	2	2	1	2	2	1	2	2	1	2	11.7	11.7	11.7	32.973	290	290	0	25.836	By MS/MS	By MS/MS	By matching	11.7	4.8	11.7	160610000	65732000	41125000	53753000	11472000	4695100	2937500	3839500	0	0	63936000	0	1	0	1
P35221;P26232	P35221;P26232	2;1	2;1	2;1	Catenin alpha-1;Catenin alpha-2	CTNNA1;CTNNA2	sp|P35221|CTNA1_HUMAN Catenin alpha-1 OS=Homo sapiens OX=9606 GN=CTNNA1 PE=1 SV=1;sp|P26232|CTNA2_HUMAN Catenin alpha-2 OS=Homo sapiens OX=9606 GN=CTNNA2 PE=1 SV=5	2	2	2	2	1	2	1	1	2	1	1	2	1	5.1	5.1	5.1	100.07	906	906;953	0	14.708	By matching	By MS/MS	By MS/MS	3.2	5.1	3.2	27983000	3750000	18067000	6166000	595380	79787	384400	131190	0	14147000	0	0	1	1	2
P35232	P35232	15	15	15	Prohibitin	PHB	sp|P35232|PHB_HUMAN Prohibitin OS=Homo sapiens OX=9606 GN=PHB PE=1 SV=1	1	15	15	15	12	13	14	12	13	14	12	13	14	71.7	71.7	71.7	29.804	272	272	0	200.96	By MS/MS	By MS/MS	By MS/MS	68.4	71.7	68.4	7205000000	1733200000	2771300000	2700600000	400280000	96287000	153960000	150030000	1808600000	2136300000	3157300000	14	20	19	53
P35236	P35236	3	3	3	Tyrosine-protein phosphatase non-receptor type 7	PTPN7	sp|P35236|PTN7_HUMAN Tyrosine-protein phosphatase non-receptor type 7 OS=Homo sapiens OX=9606 GN=PTPN7 PE=1 SV=3	1	3	3	3	3	3	3	3	3	3	3	3	3	10.3	10.3	10.3	40.529	360	360	0	23.76	By MS/MS	By MS/MS	By MS/MS	10.3	10.3	10.3	69608000	19430000	27769000	22410000	3663600	1022600	1461500	1179500	19953000	22314000	25562000	3	3	1	7
P35241	P35241	21	8	8	Radixin	RDX	sp|P35241|RADI_HUMAN Radixin OS=Homo sapiens OX=9606 GN=RDX PE=1 SV=1	1	21	8	8	19	20	20	6	7	7	6	7	7	35.7	19	19	68.563	583	583	0	61.804	By MS/MS	By MS/MS	By MS/MS	29	31.2	33.4	336580000	113140000	119910000	103530000	10857000	3649700	3868100	3339600	116500000	97275000	116400000	4	2	3	9
P35244	P35244	3	3	3	Replication protein A 14 kDa subunit	RPA3	sp|P35244|RFA3_HUMAN Replication protein A 14 kDa subunit OS=Homo sapiens OX=9606 GN=RPA3 PE=1 SV=1	1	3	3	3	3	3	3	3	3	3	3	3	3	46.3	46.3	46.3	13.569	121	121	0	39.948	By MS/MS	By MS/MS	By MS/MS	46.3	46.3	46.3	900250000	348990000	365520000	185740000	112530000	43624000	45690000	23218000	340600000	282240000	233300000	4	4	4	12
P35249	P35249	6	6	6	Replication factor C subunit 4	RFC4	sp|P35249|RFC4_HUMAN Replication factor C subunit 4 OS=Homo sapiens OX=9606 GN=RFC4 PE=1 SV=2	1	6	6	6	6	6	6	6	6	6	6	6	6	17.9	17.9	17.9	39.681	363	363	0	42.026	By MS/MS	By MS/MS	By MS/MS	17.9	17.9	17.9	500280000	155360000	208170000	136750000	26331000	8176600	10956000	7197500	157240000	164980000	158800000	4	5	1	10
P35250;Q9WUK4	P35250;Q9WUK4	8;5	8;5	8;5	Replication factor C subunit 2	RFC2;Rfc2	sp|P35250|RFC2_HUMAN Replication factor C subunit 2 OS=Homo sapiens OX=9606 GN=RFC2 PE=1 SV=3;sp|Q9WUK4|RFC2_MOUSE Replication factor C subunit 2 OS=Mus musculus OX=10090 GN=Rfc2 PE=1 SV=1	2	8	8	8	8	8	7	8	8	7	8	8	7	31.1	31.1	31.1	39.157	354	354;349	0	71.197	By MS/MS	By MS/MS	By MS/MS	31.1	31.1	26.3	545760000	196160000	232430000	117180000	24807000	8916200	10565000	5326200	189030000	181990000	146500000	7	8	4	19
P35268;Q98TF8	P35268;Q98TF8	5;4	5;4	5;4	60S ribosomal protein L22	RPL22	sp|P35268|RL22_HUMAN 60S ribosomal protein L22 OS=Homo sapiens OX=9606 GN=RPL22 PE=1 SV=2;sp|Q98TF8|RL22_CHICK 60S ribosomal protein L22 OS=Gallus gallus OX=9031 GN=RPL22 PE=2 SV=1	2	5	5	5	5	4	4	5	4	4	5	4	4	51.6	51.6	51.6	14.787	128	128;128	0	89.669	By MS/MS	By MS/MS	By MS/MS	51.6	50.8	50.8	6079700000	2310500000	2649000000	1120200000	1519900000	577630000	662260000	280040000	2304300000	2008000000	1298300000	9	8	4	21
P35269	P35269	7	7	7	General transcription factor IIF subunit 1	GTF2F1	sp|P35269|T2FA_HUMAN General transcription factor IIF subunit 1 OS=Homo sapiens OX=9606 GN=GTF2F1 PE=1 SV=2	1	7	7	7	7	6	7	7	6	7	7	6	7	22.6	22.6	22.6	58.24	517	517	0	64.469	By MS/MS	By MS/MS	By MS/MS	22.6	19.5	22.6	325860000	143280000	98354000	84222000	16293000	7164200	4917700	4211100	123730000	88696000	108050000	4	3	5	12
P35270	P35270	2	2	2	Sepiapterin reductase	SPR	sp|P35270|SPRE_HUMAN Sepiapterin reductase OS=Homo sapiens OX=9606 GN=SPR PE=1 SV=1	1	2	2	2	2	2	2	2	2	2	2	2	2	11.5	11.5	11.5	28.048	261	261	0	13.61	By MS/MS	By MS/MS	By MS/MS	11.5	11.5	11.5	77096000	23316000	34806000	18975000	5506900	1665400	2486100	1355400	0	0	22570000	1	0	0	1
P35354;P23219;Q05769;P35355	P35354;P23219;Q05769;P35355	2;1;1;1	2;1;1;1	2;1;1;1	Prostaglandin G/H synthase 2;Prostaglandin G/H synthase 1	PTGS2;PTGS1;Ptgs2	sp|P35354|PGH2_HUMAN Prostaglandin G/H synthase 2 OS=Homo sapiens OX=9606 GN=PTGS2 PE=1 SV=2;sp|P23219|PGH1_HUMAN Prostaglandin G/H synthase 1 OS=Homo sapiens OX=9606 GN=PTGS1 PE=1 SV=2;sp|Q05769|PGH2_MOUSE Prostaglandin G/H synthase 2 OS=Mus musculus OX=1	4	2	2	2	0	0	2	0	0	2	0	0	2	4.3	4.3	4.3	68.995	604	604;599;604;604	0	12.18			By MS/MS	0	0	4.3	13959000	0	0	13959000	423010	0	0	423010	0	0	16604000	0	0	2	2
P35527;CON__P35527	P35527;CON__P35527	34;33	33;32	33;32	Keratin, type I cytoskeletal 9	KRT9	sp|P35527|K1C9_HUMAN Keratin, type I cytoskeletal 9 OS=Homo sapiens OX=9606 GN=KRT9 PE=1 SV=3;	2	34	33	33	31	30	29	30	29	28	30	29	28	64.4	64.4	64.4	62.064	623	623;623	0	323.31	By MS/MS	By MS/MS	By MS/MS	60.4	62.8	61.5	9101300000	5698300000	2576100000	826970000	350050000	219160000	99081000	31807000	6137400000	1236500000	1144100000	43	27	20	90
P35573	P35573	8	8	8	Glycogen debranching enzyme;4-alpha-glucanotransferase;Amylo-alpha-1,6-glucosidase	AGL	sp|P35573|GDE_HUMAN Glycogen debranching enzyme OS=Homo sapiens OX=9606 GN=AGL PE=1 SV=3	1	8	8	8	7	7	4	7	7	4	7	7	4	7.2	7.2	7.2	174.76	1532	1532	0	45.423	By MS/MS	By MS/MS	By MS/MS	6.6	6.7	3.8	176490000	61345000	74284000	40859000	1897700	659620	798750	439350	51240000	50747000	66123000	3	4	0	7
P35579;REV__Q9UKV3	P35579	72;1	72;1	21;0	Myosin-9	MYH9	sp|P35579|MYH9_HUMAN Myosin-9 OS=Homo sapiens OX=9606 GN=MYH9 PE=1 SV=4	2	72	72	21	64	69	64	64	69	64	21	21	21	42.3	42.3	10.6	226.53	1960	1960;1341	0	323.31	By MS/MS	By MS/MS	By MS/MS	38.6	40.4	37.7	11238000000	2791800000	4760300000	3685900000	108060000	26844000	45772000	35441000	2793100000	3487600000	4582000000	55	70	74	199
P35580	P35580	36	28	24	Myosin-10	MYH10	sp|P35580|MYH10_HUMAN Myosin-10 OS=Homo sapiens OX=9606 GN=MYH10 PE=1 SV=3	1	36	28	24	33	33	27	25	25	19	23	21	16	24.8	19.9	18.2	229	1976	1976	0	323.31	By MS/MS	By MS/MS	By MS/MS	22.9	22.5	18.6	1452000000	413540000	697550000	340940000	14236000	4054400	6838700	3342500	416190000	521890000	427200000	21	22	15	58
P35606	P35606	23	23	23	Coatomer subunit beta	COPB2	sp|P35606|COPB2_HUMAN Coatomer subunit beta OS=Homo sapiens OX=9606 GN=COPB2 PE=1 SV=2	1	23	23	23	20	21	20	20	21	20	20	21	20	38.4	38.4	38.4	102.49	906	906	0	223.52	By MS/MS	By MS/MS	By MS/MS	32.7	35.9	34.7	1836700000	500730000	733260000	602720000	38265000	10432000	15276000	12557000	560270000	551020000	672880000	12	14	17	43
P35611	P35611	6	6	6	Alpha-adducin	ADD1	sp|P35611|ADDA_HUMAN Alpha-adducin OS=Homo sapiens OX=9606 GN=ADD1 PE=1 SV=2	1	6	6	6	6	5	5	6	5	5	6	5	5	10.2	10.2	10.2	80.954	737	737	0	61.085	By MS/MS	By MS/MS	By MS/MS	10.2	8.4	8.5	286920000	103530000	128640000	54747000	10627000	3834400	4764500	2027700	115650000	91653000	62075000	5	4	4	13
P35613	P35613	7	7	7	Basigin	BSG	sp|P35613|BASI_HUMAN Basigin OS=Homo sapiens OX=9606 GN=BSG PE=1 SV=2	1	7	7	7	6	6	7	6	6	7	6	6	7	27.5	27.5	27.5	42.2	385	385	0	86.555	By MS/MS	By MS/MS	By MS/MS	27.5	27.3	27.5	1063700000	326250000	499880000	237590000	70915000	21750000	33325000	15839000	319510000	392430000	262780000	7	7	7	21
P35637	P35637	10	10	8	RNA-binding protein FUS	FUS	sp|P35637|FUS_HUMAN RNA-binding protein FUS OS=Homo sapiens OX=9606 GN=FUS PE=1 SV=1	1	10	10	8	10	9	10	10	9	10	8	7	8	22.1	22.1	22.1	53.425	526	526	0	142.15	By MS/MS	By MS/MS	By MS/MS	22.1	22.1	22.1	7686900000	3151300000	2373400000	2162200000	591300000	242410000	182570000	166330000	3007700000	2041600000	2297300000	18	15	14	47
P35658	P35658	27	27	27	Nuclear pore complex protein Nup214	NUP214	sp|P35658|NU214_HUMAN Nuclear pore complex protein Nup214 OS=Homo sapiens OX=9606 GN=NUP214 PE=1 SV=2	1	27	27	27	26	26	23	26	26	23	26	26	23	20.4	20.4	20.4	213.62	2090	2090	0	275.04	By MS/MS	By MS/MS	By MS/MS	19.8	19.3	17.7	2040900000	758610000	861560000	420710000	27579000	10252000	11643000	5685300	763720000	643490000	526430000	22	23	17	62
P35659	P35659	10	10	10	Protein DEK	DEK	sp|P35659|DEK_HUMAN Protein DEK OS=Homo sapiens OX=9606 GN=DEK PE=1 SV=1	1	10	10	10	9	10	9	9	10	9	9	10	9	27.5	27.5	27.5	42.674	375	375	0	85.793	By MS/MS	By MS/MS	By MS/MS	25.1	27.5	25.1	1893300000	624740000	792210000	476340000	90156000	29749000	37724000	22683000	657960000	563170000	558670000	12	12	10	34
P35914;P38060	P35914	5;1	5;1	5;1	Hydroxymethylglutaryl-CoA lyase, mitochondrial	HMGCL	sp|P35914|HMGCL_HUMAN Hydroxymethylglutaryl-CoA lyase, mitochondrial OS=Homo sapiens OX=9606 GN=HMGCL PE=1 SV=2	2	5	5	5	4	3	5	4	3	5	4	3	5	20.6	20.6	20.6	34.36	325	325;325	0	40.532	By MS/MS	By MS/MS	By MS/MS	18.2	14.8	20.6	191960000	69484000	33290000	89189000	11998000	4342700	2080700	5574300	55203000	48789000	97644000	2	2	3	7
Q06787	Q06787	3	2	2	Fragile X mental retardation protein 1 homolog;Fragile X mental retardation protein 1	Fmr1;FMR1	sp|Q06787|FMR1_HUMAN Synaptic functional regulator FMR1 OS=Homo sapiens OX=9606 GN=FMR1 PE=1 SV=1	2	3	2	2	2	3	3	1	2	2	1	2	2	4.7	3.4	3.4	68.988	614	614;632	0	12.165	By matching	By MS/MS	By MS/MS	2.6	4.7	4.7	33570000	3998300	14076000	15496000	1082900	128980	454050	499880	0	11066000	18388000	0	1	1	2
P35998;P46472;Q83FV7	P35998;P46472	22;21;1	22;21;1	22;21;1	26S protease regulatory subunit 7	Psmc2;PSMC2;psmc2	sp|P35998|PRS7_HUMAN 26S proteasome regulatory subunit 7 OS=Homo sapiens OX=9606 GN=PSMC2 PE=1 SV=3;sp|P46472|PRS7_XENLA 26S proteasome regulatory subunit	4	22	22	22	20	21	18	20	21	18	20	21	18	61.4	61.4	61.4	48.647	433	433;433;433;666	0	223.83	By MS/MS	By MS/MS	By MS/MS	56.4	58.9	51.7	3710600000	1120600000	1627800000	962190000	132520000	40021000	58135000	34364000	1203100000	1164700000	1171900000	21	22	17	60
P36404;Q9D0J4	P36404;Q9D0J4	3;2	3;2	3;2	ADP-ribosylation factor-like protein 2	ARL2;Arl2	sp|P36404|ARL2_HUMAN ADP-ribosylation factor-like protein 2 OS=Homo sapiens OX=9606 GN=ARL2 PE=1 SV=4;sp|Q9D0J4|ARL2_MOUSE ADP-ribosylation factor-like protein 2 OS=Mus musculus OX=10090 GN=Arl2 PE=1 SV=1	2	3	3	3	3	3	3	3	3	3	3	3	3	15.8	15.8	15.8	20.878	184	184;184	0	19.626	By MS/MS	By MS/MS	By MS/MS	15.8	15.8	15.8	112230000	36571000	44089000	31567000	12470000	4063400	4898800	3507500	36018000	34437000	38186000	0	2	2	4
P36405;P37996;Q06849	P36405;P37996;Q06849	2;1;1	2;1;1	2;1;1	ADP-ribosylation factor-like protein 3;ADP-ribosylation factor-like protein 2	Arl3;ARL3;Arl2	sp|P36405|ARL3_HUMAN ADP-ribosylation factor-like protein 3 OS=Homo sapiens OX=9606 GN=ARL3 PE=1 SV=2;sp|P37996|ARL3_RAT ADP-ribosylation factor-like pro	4	2	2	2	2	2	2	2	2	2	2	2	2	12.6	12.6	12.6	20.486	182	182;182;182;184	0	12.169	By MS/MS	By MS/MS	By MS/MS	12.6	12.6	12.6	396560000	135130000	168960000	92469000	36051000	12284000	15360000	8406200	0	0	109990000	1	1	1	3
P36507	P36507	11	11	7	Dual specificity mitogen-activated protein kinase kinase 2	MAP2K2	sp|P36507|MP2K2_HUMAN Dual specificity mitogen-activated protein kinase kinase 2 OS=Homo sapiens OX=9606 GN=MAP2K2 PE=1 SV=1	1	11	11	7	11	10	9	11	10	9	7	6	6	31	31	19.5	44.424	400	400	0	110.68	By MS/MS	By MS/MS	By MS/MS	31	27.2	24.8	561740000	200130000	212890000	148710000	28087000	10007000	10644000	7435700	212320000	172650000	158750000	7	7	5	19
P36542;O01666	P36542	9;1	9;1	9;1	ATP synthase subunit gamma, mitochondrial	ATP5C1	sp|P36542|ATPG_HUMAN ATP synthase subunit gamma, mitochondrial OS=Homo sapiens OX=9606 GN=ATP5F1C PE=1 SV=1	2	9	9	9	8	9	9	8	9	9	8	9	9	39.3	39.3	39.3	32.996	298	298;297	0	89.687	By MS/MS	By MS/MS	By MS/MS	35.6	39.3	39.3	2604000000	519080000	1145600000	939410000	200310000	39929000	88120000	72262000	595650000	797260000	1140500000	9	8	8	25
P36543	P36543	5	5	5	V-type proton ATPase subunit E 1	ATP6V1E1	sp|P36543|VATE1_HUMAN V-type proton ATPase subunit E 1 OS=Homo sapiens OX=9606 GN=ATP6V1E1 PE=1 SV=1	1	5	5	5	5	5	4	5	5	4	5	5	4	18.6	18.6	18.6	26.145	226	226	0	45.579	By MS/MS	By MS/MS	By MS/MS	18.6	18.6	13.7	499550000	159290000	199950000	140320000	38427000	12253000	15381000	10794000	136560000	125180000	221010000	2	4	4	10
P36551;P36552	P36551	15;5	15;5	15;5	Oxygen-dependent coproporphyrinogen-III oxidase, mitochondrial	CPOX	sp|P36551|HEM6_HUMAN Oxygen-dependent coproporphyrinogen-III oxidase, mitochondrial OS=Homo sapiens OX=9606 GN=CPOX PE=1 SV=3	2	15	15	15	12	13	12	12	13	12	12	13	12	37.4	37.4	37.4	50.151	454	454;443	0	136.67	By MS/MS	By MS/MS	By MS/MS	30.6	30.2	31.7	1677600000	508920000	639040000	529620000	62133000	18849000	23668000	19616000	465790000	482860000	688570000	9	11	13	33
P36578;P09180	P36578	20;1	20;1	20;1	60S ribosomal protein L4	RPL4	sp|P36578|RL4_HUMAN 60S ribosomal protein L4 OS=Homo sapiens OX=9606 GN=RPL4 PE=1 SV=5	2	20	20	20	20	19	19	20	19	19	20	19	19	44.5	44.5	44.5	47.697	427	427;401	0	211.81	By MS/MS	By MS/MS	By MS/MS	44.5	44	44	19065000000	6281000000	9041300000	3742800000	1191600000	392560000	565080000	233920000	6539500000	6835300000	4328000000	29	28	22	79
P36776;Q924S5	P36776	24;8	24;8	24;8	Lon protease homolog, mitochondrial	LONP1	sp|P36776|LONM_HUMAN Lon protease homolog, mitochondrial OS=Homo sapiens OX=9606 GN=LONP1 PE=1 SV=2	2	24	24	24	20	21	23	20	21	23	20	21	23	42.5	42.5	42.5	106.49	959	959;950	0	323.31	By MS/MS	By MS/MS	By MS/MS	34.1	35	41.6	3608500000	839730000	1342400000	1426300000	88011000	20481000	32742000	34788000	878710000	1011300000	1697400000	12	18	24	54
P36873	P36873	16	4	4	Serine/threonine-protein phosphatase PP1-gamma catalytic subunit	PPP1CC	sp|P36873|PP1G_HUMAN Serine/threonine-protein phosphatase PP1-gamma catalytic subunit OS=Homo sapiens OX=9606 GN=PPP1CC PE=1 SV=1	1	16	4	4	16	16	15	4	4	4	4	4	4	62.8	17.6	17.6	36.983	323	323	0	44.444	By MS/MS	By MS/MS	By MS/MS	62.8	62.8	62.5	443300000	157760000	191910000	93618000	27706000	9860200	11995000	5851100	142870000	152880000	123630000	3	4	2	9
P36915	P36915	9	9	9	Guanine nucleotide-binding protein-like 1	GNL1	sp|P36915|GNL1_HUMAN Guanine nucleotide-binding protein-like 1 OS=Homo sapiens OX=9606 GN=GNL1 PE=1 SV=2	2	9	9	9	8	9	9	8	9	9	8	9	9	20.1	20.1	20.1	68.674	607	607;607	0	59.938	By MS/MS	By MS/MS	By MS/MS	18	20.1	20.1	445280000	97442000	195400000	152440000	14364000	3143300	6303100	4917600	128320000	144330000	159120000	4	5	3	12
P36957;Q90512	P36957	7;3	7;3	7;3	Dihydrolipoyllysine-residue succinyltransferase component of 2-oxoglutarate dehydrogenase complex, mitochondrial	DLST	sp|P36957|ODO2_HUMAN Dihydrolipoyllysine-residue succinyltransferase component of 2-oxoglutarate dehydrogenase complex, mitochondrial OS=Homo sapiens OX=9606 GN=DLST PE=1 SV=4	2	7	7	7	4	6	7	4	6	7	4	6	7	19	19	19	48.755	453	453;409	0	75.995	By MS/MS	By MS/MS	By MS/MS	11.9	16.1	19	641960000	138630000	219380000	283940000	27911000	6027500	9538500	12345000	183940000	171670000	292540000	1	4	7	12
P36959	P36959	5	5	5	GMP reductase 1	GMPR	sp|P36959|GMPR1_HUMAN GMP reductase 1 OS=Homo sapiens OX=9606 GN=GMPR PE=1 SV=1	1	5	5	5	5	5	5	5	5	5	5	5	5	27.5	27.5	27.5	37.418	345	345	0	56.207	By MS/MS	By MS/MS	By MS/MS	27.5	27.5	27.5	307090000	103720000	125370000	78003000	19193000	6482600	7835600	4875200	94394000	98345000	101930000	4	6	4	14
P37108	P37108	3	3	3	Signal recognition particle 14 kDa protein	SRP14	sp|P37108|SRP14_HUMAN Signal recognition particle 14 kDa protein OS=Homo sapiens OX=9606 GN=SRP14 PE=1 SV=2	1	3	3	3	3	3	3	3	3	3	3	3	3	26.5	26.5	26.5	14.57	136	136	0	33.952	By MS/MS	By MS/MS	By MS/MS	26.5	26.5	26.5	1507400000	506900000	639150000	361370000	215350000	72414000	91308000	51624000	522780000	486190000	424470000	4	4	4	12
P37198	P37198	5	5	5	Nuclear pore glycoprotein p62	NUP62	sp|P37198|NUP62_HUMAN Nuclear pore glycoprotein p62 OS=Homo sapiens OX=9606 GN=NUP62 PE=1 SV=3	1	5	5	5	5	5	5	5	5	5	5	5	5	15.5	15.5	15.5	53.254	522	522	0	73.413	By MS/MS	By MS/MS	By MS/MS	15.5	15.5	15.5	670020000	244330000	216560000	209130000	67002000	24433000	21656000	20913000	249410000	156390000	256850000	7	5	7	19
P37235;P84075;P84074;P61601;Q6AXL4	P37235;P84075;P84074	5;3;3;2;1	5;3;3;2;1	5;3;3;2;1	Hippocalcin-like protein 1;Neuron-specific calcium-binding protein hippocalcin	HPCAL1;Hpca;HPCA	sp|P37235|HPCL1_HUMAN Hippocalcin-like protein 1 OS=Homo sapiens OX=9606 GN=HPCAL1 PE=1 SV=3;sp|P84075|HPCA_MOUSE Neuron-specific calcium-binding protein hippocalcin OS=Mus musculus OX=10090 GN=Hpca PE=1 SV=2;sp|P84074|HPCA_HUMAN Neuron-specific calcium-bi	5	5	5	5	5	4	5	5	4	5	5	4	5	27.5	27.5	27.5	22.313	193	193;193;193;193;192	0	44.548	By MS/MS	By MS/MS	By MS/MS	27.5	23.8	27.5	524830000	136530000	129850000	258450000	34988000	9101700	8656600	17230000	137160000	111590000	296860000	4	3	5	12
P37268	P37268	3	3	3	Squalene synthase	FDFT1	sp|P37268|FDFT_HUMAN Squalene synthase OS=Homo sapiens OX=9606 GN=FDFT1 PE=1 SV=1	1	3	3	3	1	3	3	1	3	3	1	3	3	9.6	9.6	9.6	48.115	417	417	0	48.926	By MS/MS	By MS/MS	By MS/MS	2.9	9.6	9.6	135330000	10885000	58271000	66174000	6151400	494790	2648700	3007900	0	45453000	78886000	1	2	3	6
P37802	P37802	14	14	13	Transgelin-2	TAGLN2	sp|P37802|TAGL2_HUMAN Transgelin-2 OS=Homo sapiens OX=9606 GN=TAGLN2 PE=1 SV=3	1	14	14	13	13	13	12	13	13	12	12	12	12	80.4	80.4	73.4	22.391	199	199	0	200.25	By MS/MS	By MS/MS	By MS/MS	76.4	80.4	69.3	16677000000	6063500000	6700200000	3913700000	1282900000	466430000	515400000	301060000	6294100000	4749000000	4420200000	20	18	16	54
P37837	P37837	15	15	4	Transaldolase	TALDO1	sp|P37837|TALDO_HUMAN Transaldolase OS=Homo sapiens OX=9606 GN=TALDO1 PE=1 SV=2	1	15	15	4	15	14	14	15	14	14	4	3	3	41.2	41.2	13.1	37.54	337	337	0	132.76	By MS/MS	By MS/MS	By MS/MS	41.2	38.9	38.9	13230000000	4423000000	5443900000	3362700000	778220000	260180000	320230000	197810000	4628900000	4366700000	3633100000	15	21	17	53
P38117;Q2TBV3;Q9DCW4	P38117;Q2TBV3	14;9;6	14;9;6	14;9;6	Electron transfer flavoprotein subunit beta	ETFB	sp|P38117|ETFB_HUMAN Electron transfer flavoprotein subunit beta OS=Homo sapiens OX=9606 GN=ETFB PE=1 SV=3;sp|Q2TBV3|ETFB_BOVIN Electron transfer flavoprotein subunit beta OS=Bos taurus OX=9913 GN=ETFB PE=1 SV=3	3	14	14	14	14	14	14	14	14	14	14	14	14	52.5	52.5	52.5	27.843	255	255;255;255	0	120.9	By MS/MS	By MS/MS	By MS/MS	52.5	52.5	52.5	3569800000	1016200000	1270000000	1283500000	254980000	72587000	90717000	91681000	1003200000	986110000	1548100000	17	19	20	56
P38432	P38432	7	7	7	Coilin	COIL	sp|P38432|COIL_HUMAN Coilin OS=Homo sapiens OX=9606 GN=COIL PE=1 SV=1	1	7	7	7	7	7	7	7	7	7	7	7	7	18.8	18.8	18.8	62.608	576	576	0	64.483	By MS/MS	By MS/MS	By MS/MS	18.8	18.8	18.8	398690000	121380000	134640000	142670000	15334000	4668600	5178600	5487100	122410000	100580000	173510000	5	5	5	15
P38606	P38606	14	14	14	V-type proton ATPase catalytic subunit A	ATP6V1A	sp|P38606|VATA_HUMAN V-type proton ATPase catalytic subunit A OS=Homo sapiens OX=9606 GN=ATP6V1A PE=1 SV=2	1	14	14	14	14	14	12	14	14	12	14	14	12	28.4	28.4	28.4	68.303	617	617	0	137.76	By MS/MS	By MS/MS	By MS/MS	28.4	28.4	23.2	1521400000	493330000	591810000	436210000	44746000	14510000	17406000	12830000	492190000	452420000	528320000	13	13	8	34
P38646	P38646	25	25	25	Stress-70 protein, mitochondrial	HSPA9	sp|P38646|GRP75_HUMAN Stress-70 protein, mitochondrial OS=Homo sapiens OX=9606 GN=HSPA9 PE=1 SV=2	1	25	25	25	25	25	25	25	25	25	25	25	25	44.3	44.3	44.3	73.68	679	679	0	323.31	By MS/MS	By MS/MS	By MS/MS	44.3	44.3	44.3	18673000000	6336500000	6048700000	6288000000	491400000	166750000	159180000	165470000	6131100000	4638600000	7542800000	46	37	48	131
P38919;Q9VHS8	P38919;Q9VHS8	19;10	16;7	14;6	Eukaryotic initiation factor 4A-III;Eukaryotic initiation factor 4A-III, N-terminally processed;Eukaryotic initiation factor 4A-III	EIF4A3;eIF4AIII	sp|P38919|IF4A3_HUMAN Eukaryotic initiation factor 4A-III OS=Homo sapiens OX=9606 GN=EIF4A3 PE=1 SV=4;sp|Q9VHS8|IF4A3_DROME Eukaryotic initiation factor 4A-III OS=Drosophila melanogaster OX=7227 GN=CG7483 PE=1 SV=1	2	19	16	14	18	18	18	15	15	15	13	13	13	53.5	47.7	45.3	46.871	411	411;399	0	187.66	By MS/MS	By MS/MS	By MS/MS	53.5	53.5	52.8	3781000000	1066400000	1503000000	1211600000	164390000	46366000	65349000	52677000	1074100000	1128100000	1470100000	15	17	17	49
P39019	P39019	7	7	7	40S ribosomal protein S19	RPS19	sp|P39019|RS19_HUMAN 40S ribosomal protein S19 OS=Homo sapiens OX=9606 GN=RPS19 PE=1 SV=2	1	7	7	7	7	7	6	7	7	6	7	7	6	34.5	34.5	34.5	16.06	145	145	0	50.952	By MS/MS	By MS/MS	By MS/MS	34.5	34.5	33.1	3433900000	954560000	1428400000	1051000000	343390000	95456000	142840000	105100000	1090500000	1039000000	1193600000	8	8	5	21
P39023;Q92901;O16797	P39023	19;2;1	19;2;1	19;2;1	60S ribosomal protein L3	RPL3	sp|P39023|RL3_HUMAN 60S ribosomal protein L3 OS=Homo sapiens OX=9606 GN=RPL3 PE=1 SV=2	3	19	19	19	18	19	16	18	19	16	18	19	16	43.4	43.4	43.4	46.108	403	403;407;416	0	277.34	By MS/MS	By MS/MS	By MS/MS	43.2	43.4	39.5	11724000000	4216900000	5039700000	2467700000	617070000	221940000	265250000	129880000	4055100000	3911200000	2957200000	25	26	16	67
P39656;O54734	P39656;O54734	13;10	13;10	13;10	Dolichyl-diphosphooligosaccharide--protein glycosyltransferase 48 kDa subunit	DDOST;Ddost	sp|P39656|OST48_HUMAN Dolichyl-diphosphooligosaccharide--protein glycosyltransferase 48 kDa subunit OS=Homo sapiens OX=9606 GN=DDOST PE=1 SV=4;sp|O54734|OST48_MOUSE Dolichyl-diphosphooligosaccharide--protein glycosyltransferase 48 kDa subunit OS=Mus muscul	2	13	13	13	9	12	11	9	12	11	9	12	11	45	45	45	50.8	456	456;441	0	219.25	By MS/MS	By MS/MS	By MS/MS	31.8	39.7	33.8	1803200000	287100000	823100000	693020000	78401000	12483000	35787000	30131000	311050000	598290000	846580000	5	12	8	25
P39687;O95626;O43423	P39687	10;2;2	7;2;2	7;2;2	Acidic leucine-rich nuclear phosphoprotein 32 family member A	ANP32A	sp|P39687|AN32A_HUMAN Acidic leucine-rich nuclear phosphoprotein 32 family member A OS=Homo sapiens OX=9606 GN=ANP32A PE=1 SV=1	3	10	7	7	9	10	8	6	7	6	6	7	6	35.7	26.5	26.5	28.585	249	249;131;234	0	99.635	By MS/MS	By MS/MS	By MS/MS	32.5	35.7	29.3	3105300000	1204700000	1179100000	721500000	345030000	133860000	131010000	80167000	1057300000	763620000	658810000	8	8	6	22
P39748;Q4R5U5;CON__P01030;CON__ENSEMBL:ENSBTAP00000007350	P39748;Q4R5U5	10;7;1;1	10;7;1;1	10;7;1;1	Flap endonuclease 1	FEN1	sp|P39748|FEN1_HUMAN Flap endonuclease 1 OS=Homo sapiens OX=9606 GN=FEN1 PE=1 SV=1;sp|Q4R5U5|FEN1_MACFA Flap endonuclease 1 OS=Macaca fascicularis OX=9541 GN=FEN1 PE=2 SV=1	4	10	10	10	9	10	9	9	10	9	9	10	9	37.6	37.6	37.6	42.592	380	380;380;1741;1742	0	158.85	By MS/MS	By MS/MS	By MS/MS	35.8	37.6	35.8	3144000000	939210000	1413600000	791230000	157200000	46961000	70679000	39561000	989860000	1088600000	908780000	5	11	8	24
P40121	P40121	6	6	6	Macrophage-capping protein	CAPG	sp|P40121|CAPG_HUMAN Macrophage-capping protein OS=Homo sapiens OX=9606 GN=CAPG PE=1 SV=2	1	6	6	6	6	5	6	6	5	6	6	5	6	21	21	21	38.498	348	348	0	87.178	By MS/MS	By MS/MS	By MS/MS	21	21	21	598860000	174690000	176880000	247300000	42776000	12478000	12634000	17664000	211790000	187050000	208510000	6	5	5	16
P40222	P40222	9	9	9	Alpha-taxilin	TXLNA	sp|P40222|TXLNA_HUMAN Alpha-taxilin OS=Homo sapiens OX=9606 GN=TXLNA PE=1 SV=3	1	9	9	9	9	7	9	9	7	9	9	7	9	25.6	25.6	25.6	61.89	546	546	0	71.043	By MS/MS	By MS/MS	By MS/MS	25.6	18.3	25.6	451650000	181010000	145690000	124950000	17371000	6961900	5603500	4805700	179720000	119880000	144110000	8	3	4	15
P40227;Q92526;Q4L4H9	P40227	27;5;1	27;5;1	27;5;1	T-complex protein 1 subunit zeta	CCT6A	sp|P40227|TCPZ_HUMAN T-complex protein 1 subunit zeta OS=Homo sapiens OX=9606 GN=CCT6A PE=1 SV=3	3	27	27	27	27	27	26	27	27	26	27	27	26	62	62	62	58.024	531	531;530;371	0	323.31	By MS/MS	By MS/MS	By MS/MS	62	62	61.2	14040000000	4804600000	6107700000	3128200000	540020000	184790000	234910000	120320000	4801600000	4817800000	3688500000	33	33	24	90
P40429;Q6NVV1	P40429	11;4	11;4	11;4	60S ribosomal protein L13a	RPL13A	sp|P40429|RL13A_HUMAN 60S ribosomal protein L13a OS=Homo sapiens OX=9606 GN=RPL13A PE=1 SV=2	2	11	11	11	10	10	9	10	10	9	10	10	9	42.4	42.4	42.4	23.577	203	203;102	0	85.7	By MS/MS	By MS/MS	By MS/MS	38.9	38.9	37.9	6165900000	2120300000	2836500000	1209100000	685100000	235590000	315160000	134340000	2211400000	2142500000	1420300000	13	14	8	35
P40616	P40616	4	4	4	ADP-ribosylation factor-like protein 1	ARL1	sp|P40616|ARL1_HUMAN ADP-ribosylation factor-like protein 1 OS=Homo sapiens OX=9606 GN=ARL1 PE=1 SV=1	1	4	4	4	4	4	4	4	4	4	4	4	4	31.5	31.5	31.5	20.417	181	181	0	23.89	By matching	By MS/MS	By MS/MS	31.5	31.5	31.5	184110000	47356000	65301000	71450000	20456000	5261800	7255700	7938900	41330000	44887000	97259000	0	1	3	4
P40763	P40763	6	6	6	Signal transducer and activator of transcription 3	STAT3	sp|P40763|STAT3_HUMAN Signal transducer and activator of transcription 3 OS=Homo sapiens OX=9606 GN=STAT3 PE=1 SV=2	1	6	6	6	6	6	4	6	6	4	6	6	4	14.4	14.4	14.4	88.067	770	770	0	62.91	By MS/MS	By MS/MS	By MS/MS	14.4	14.4	9.5	234860000	85944000	100920000	47990000	6022000	2203700	2587800	1230500	78426000	72221000	71404000	2	5	3	10
P40818	P40818	2	2	2	Ubiquitin carboxyl-terminal hydrolase 8	USP8	sp|P40818|UBP8_HUMAN Ubiquitin carboxyl-terminal hydrolase 8 OS=Homo sapiens OX=9606 GN=USP8 PE=1 SV=1	1	2	2	2	2	1	2	2	1	2	2	1	2	1.9	1.9	1.9	127.52	1118	1118	0	12.027	By matching	By MS/MS	By MS/MS	1.9	1	1.9	18176000	7081300	6161900	4932400	330460	128750	112030	89679	0	0	5866700	0	1	1	2
P40855	P40855	2	2	2	Peroxisomal biogenesis factor 19	PEX19	sp|P40855|PEX19_HUMAN Peroxisomal biogenesis factor 19 OS=Homo sapiens OX=9606 GN=PEX19 PE=1 SV=1	1	2	2	2	2	2	2	2	2	2	2	2	2	13	13	13	32.806	299	299	0	14.34	By MS/MS	By MS/MS	By matching	13	13	13	70770000	30955000	22440000	17375000	3931700	1719700	1246700	965290	30401000	18358000	20434000	2	1	0	3
P40925;P14152	P40925;P14152	10;6	10;6	10;6	Malate dehydrogenase, cytoplasmic	MDH1;Mdh1	sp|P40925|MDHC_HUMAN Malate dehydrogenase, cytoplasmic OS=Homo sapiens OX=9606 GN=MDH1 PE=1 SV=4;sp|P14152|MDHC_MOUSE Malate dehydrogenase, cytoplasmic OS=Mus musculus OX=10090 GN=Mdh1 PE=1 SV=3	2	10	10	10	10	10	10	10	10	10	10	10	10	35	35	35	36.426	334	334;334	0	120.16	By MS/MS	By MS/MS	By MS/MS	35	35	35	3764200000	1241600000	1527000000	995570000	250950000	82775000	101800000	66371000	1182600000	1144000000	1294900000	13	15	10	38
P40926	P40926	13	13	13	Malate dehydrogenase, mitochondrial	MDH2	sp|P40926|MDHM_HUMAN Malate dehydrogenase, mitochondrial OS=Homo sapiens OX=9606 GN=MDH2 PE=1 SV=3	1	13	13	13	12	13	13	12	13	13	12	13	13	53	53	53	35.503	338	338	0	246.43	By MS/MS	By MS/MS	By MS/MS	50	53	53	31899000000	9467300000	11137000000	11295000000	1519000000	450820000	530320000	537870000	9513200000	8785000000	13281000000	22	23	26	71
P40937	P40937	7	7	7	Replication factor C subunit 5	RFC5	sp|P40937|RFC5_HUMAN Replication factor C subunit 5 OS=Homo sapiens OX=9606 GN=RFC5 PE=1 SV=1	1	7	7	7	6	6	3	6	6	3	6	6	3	26.5	26.5	26.5	38.496	340	340	0	60.133	By MS/MS	By MS/MS	By MS/MS	23.2	23.8	12.1	454070000	142210000	249970000	61893000	18920000	5925400	10415000	2578900	132920000	154680000	123950000	6	6	3	15
P40939	P40939	25	25	25	Trifunctional enzyme subunit alpha, mitochondrial;Long-chain enoyl-CoA hydratase;Long chain 3-hydroxyacyl-CoA dehydrogenase	HADHA	sp|P40939|ECHA_HUMAN Trifunctional enzyme subunit alpha, mitochondrial OS=Homo sapiens OX=9606 GN=HADHA PE=1 SV=2	1	25	25	25	23	23	25	23	23	25	23	23	25	47.8	47.8	47.8	82.999	763	763	0	323.31	By MS/MS	By MS/MS	By MS/MS	44.4	44.4	47.8	5806100000	1097500000	2306400000	2402100000	141610000	26769000	56254000	58589000	1158900000	1820200000	2741300000	20	26	27	73
P41091;Q9Z0N1;Q2VIR3;C9WPN6;Q9Z0N2	P41091;Q9Z0N1;Q2VIR3;C9WPN6;Q9Z0N2	18;17;15;13;13	18;17;15;13;13	4;3;4;1;1	Eukaryotic translation initiation factor 2 subunit 3;Eukaryotic translation initiation factor 2 subunit 3, X-linked;Putative eukaryotic translation initiation factor 2 subunit 3-like protein;Eukaryotic translation initiation factor 2 subunit 3, Y-linked	Eif2s3;EIF2S3;Eif2s3x;EIF2S3L;Eif2s3y	sp|P41091|IF2G_HUMAN Eukaryotic translation initiation factor 2 subunit 3 OS=Homo sapiens OX=9606 GN=EIF2S3 PE=1 SV=3;sp|Q9Z	6	18	18	4	15	18	15	15	18	15	4	4	4	49.2	49.2	9.5	51.079	472	472;472;472;472;472;472	0	161.38	By MS/MS	By MS/MS	By MS/MS	44.3	49.2	43.6	3707600000	1125400000	1647200000	935060000	176550000	53591000	78436000	44527000	1160700000	1268100000	1098600000	17	18	13	48
P41214	P41214	2	2	2	Eukaryotic translation initiation factor 2D	EIF2D	sp|P41214|EIF2D_HUMAN Eukaryotic translation initiation factor 2D OS=Homo sapiens OX=9606 GN=EIF2D PE=1 SV=3	1	2	2	2	2	2	2	2	2	2	2	2	2	4.5	4.5	4.5	64.706	584	584	0	11.75	By MS/MS	By MS/MS	By matching	4.5	4.5	4.5	83440000	25050000	40469000	17922000	2607500	782810	1264600	560060	0	0	21317000	1	1	0	2
P41223	P41223	6	6	6	Protein BUD31 homolog	BUD31	sp|P41223|BUD31_HUMAN Protein BUD31 homolog OS=Homo sapiens OX=9606 GN=BUD31 PE=1 SV=2	1	6	6	6	5	6	5	5	6	5	5	6	5	41	41	41	17	144	144	0	43.283	By MS/MS	By MS/MS	By MS/MS	41	41	41	364460000	105890000	165630000	92937000	45557000	13236000	20704000	11617000	116640000	114170000	115310000	6	5	6	17
P41227;Q9QY36;Q3UX61;Q9BSU3;Q4V8K3	P41227;Q9QY36	7;6;3;3;3	7;6;3;3;3	7;6;3;3;3	N-alpha-acetyltransferase 10	NAA10;Naa10	sp|P41227|NAA10_HUMAN N-alpha-acetyltransferase 10 OS=Homo sapiens OX=9606 GN=NAA10 PE=1 SV=1;sp|Q9QY36|NAA10_MOUSE N-alpha-acetyltransferase 10 OS=Mus musculus OX=10090 GN=Naa10 PE=1 SV=1	5	7	7	7	6	7	7	6	7	7	6	7	7	35.3	35.3	35.3	26.458	235	235;235;218;229;246	0	60.318	By MS/MS	By MS/MS	By MS/MS	31.1	35.3	35.3	691650000	238850000	309230000	143570000	46110000	15924000	20615000	9571100	248580000	225020000	166100000	8	7	3	18
P41240	P41240	4	4	4	Tyrosine-protein kinase CSK	CSK	sp|P41240|CSK_HUMAN Tyrosine-protein kinase CSK OS=Homo sapiens OX=9606 GN=CSK PE=1 SV=1	1	4	4	4	4	4	3	4	4	3	4	4	3	8.9	8.9	8.9	50.704	450	450	0	27.804	By MS/MS	By MS/MS	By MS/MS	8.9	8.9	7.3	219210000	87859000	93230000	38117000	7828800	3137800	3329600	1361300	86412000	69582000	50205000	4	4	1	9
P41250;Q9CZD3	P41250;Q9CZD3	25;15	25;15	25;15	Glycine--tRNA ligase	GARS;Gars	sp|P41250|GARS_HUMAN Glycine--tRNA ligase OS=Homo sapiens OX=9606 GN=GARS PE=1 SV=3;sp|Q9CZD3|GARS_MOUSE Glycine--tRNA ligase OS=Mus musculus OX=10090 GN=Gars PE=1 SV=1	2	25	25	25	24	24	24	24	24	24	24	24	24	43.8	43.8	43.8	83.165	739	739;729	0	238.95	By MS/MS	By MS/MS	By MS/MS	41.3	41.7	41.3	4791400000	1415600000	2105300000	1270500000	119780000	35390000	52632000	31763000	1481600000	1573900000	1512600000	20	19	21	60
P41252;B7XK16	P41252	36;1	36;1	36;1	Isoleucine--tRNA ligase, cytoplasmic	IARS	sp|P41252|SYIC_HUMAN Isoleucine--tRNA ligase, cytoplasmic OS=Homo sapiens OX=9606 GN=IARS PE=1 SV=2	2	36	36	36	31	36	29	31	36	29	31	36	29	40.7	40.7	40.7	144.5	1262	1262;953	0	323.31	By MS/MS	By MS/MS	By MS/MS	34.5	40.7	32.9	4067700000	1128000000	2004400000	935320000	70133000	19448000	34559000	16126000	1171800000	1443800000	1187300000	24	38	23	85
P41567	P41567	7	7	3	Eukaryotic translation initiation factor 1	EIF1	sp|P41567|EIF1_HUMAN Eukaryotic translation initiation factor 1 OS=Homo sapiens OX=9606 GN=EIF1 PE=1 SV=1	1	7	7	3	7	7	6	7	7	6	3	3	2	54.9	54.9	40.7	12.732	113	113	0	146.76	By MS/MS	By MS/MS	By MS/MS	54.9	54.9	54.9	2371600000	969320000	877700000	524530000	474310000	193860000	175540000	104910000	975280000	685490000	619720000	9	8	7	24
P42126	P42126	8	8	8	Enoyl-CoA delta isomerase 1, mitochondrial	ECI1	sp|P42126|ECI1_HUMAN Enoyl-CoA delta isomerase 1, mitochondrial OS=Homo sapiens OX=9606 GN=ECI1 PE=1 SV=1	1	8	8	8	8	8	7	8	8	7	8	8	7	35.4	35.4	35.4	32.816	302	302	0	82.663	By MS/MS	By MS/MS	By MS/MS	35.4	35.4	29.1	2305900000	662540000	908700000	734660000	153730000	44169000	60580000	48978000	618610000	670520000	892800000	9	10	9	28
P42166	P42166	21	21	11	Lamina-associated polypeptide 2, isoform alpha;Thymopoietin;Thymopentin	TMPO	sp|P42166|LAP2A_HUMAN Lamina-associated polypeptide 2, isoform alpha OS=Homo sapiens OX=9606 GN=TMPO PE=1 SV=2	1	21	21	11	19	21	20	19	21	20	10	11	11	45	45	25.6	75.491	694	694	0	241.1	By MS/MS	By MS/MS	By MS/MS	41.5	45	42.9	4539600000	1481400000	1725300000	1333000000	126100000	41150000	47924000	37027000	1559600000	1296100000	1526300000	18	19	18	55
P42167	P42167	17	7	7	Lamina-associated polypeptide 2, isoforms beta/gamma;Thymopoietin;Thymopentin	TMPO	sp|P42167|LAP2B_HUMAN Lamina-associated polypeptide 2, isoforms beta/gamma OS=Homo sapiens OX=9606 GN=TMPO PE=1 SV=2	1	17	7	7	15	17	16	6	7	7	6	7	7	47.1	17.6	17.6	50.67	454	454	0	62.724	By MS/MS	By MS/MS	By MS/MS	40.1	47.1	44.1	1174300000	382960000	422900000	368420000	53376000	17407000	19223000	16746000	387460000	342470000	422380000	6	6	8	20
P42224;P42225	P42224;P42225	16;10	16;10	16;10	Signal transducer and activator of transcription 1-alpha/beta;Signal transducer and activator of transcription 1	STAT1;Stat1	sp|P42224|STAT1_HUMAN Signal transducer and activator of transcription 1-alpha/beta OS=Homo sapiens OX=9606 GN=STAT1 PE=1 SV=2;sp|P42225|STAT1_MOUSE Signal transducer and activator of transcription 1 OS=Mus musculus OX=10090 GN=Stat1 PE=1 SV=1	2	16	16	16	12	11	16	12	11	16	12	11	16	25.7	25.7	25.7	87.334	750	750;749	0	139.07	By MS/MS	By MS/MS	By MS/MS	18.7	17.3	25.7	1043000000	111740000	190010000	741210000	26743000	2865100	4872000	19005000	152720000	199170000	788180000	3	1	21	25
P42229	P42229	16	16	5	Signal transducer and activator of transcription 5A	STAT5A	sp|P42229|STA5A_HUMAN Signal transducer and activator of transcription 5A OS=Homo sapiens OX=9606 GN=STAT5A PE=1 SV=1	1	16	16	5	14	16	12	14	16	12	5	5	4	24.4	24.4	9.8	90.646	794	794	0	149.67	By MS/MS	By MS/MS	By MS/MS	22.2	24.4	18.3	1078600000	302890000	570420000	205240000	26306000	7387500	13913000	5006000	317960000	396300000	279420000	7	12	4	23
P42285	P42285	21	21	21	Superkiller viralicidic activity 2-like 2	SKIV2L2	sp|P42285|MTREX_HUMAN Exosome RNA helicase MTR4 OS=Homo sapiens OX=9606 GN=MTREX PE=1 SV=3	1	21	21	21	18	21	17	18	21	17	18	21	17	27.6	27.6	27.6	117.8	1042	1042	0	190.88	By MS/MS	By MS/MS	By MS/MS	24.6	27.6	23.4	1903600000	598150000	888980000	416450000	32820000	10313000	15327000	7180200	591780000	647800000	550000000	19	21	11	51
P42345	P42345	2	2	2	Serine/threonine-protein kinase mTOR	MTOR	sp|P42345|MTOR_HUMAN Serine/threonine-protein kinase mTOR OS=Homo sapiens OX=9606 GN=MTOR PE=1 SV=1	1	2	2	2	2	2	1	2	2	1	2	2	1	1.8	1.8	1.8	288.89	2549	2549	0	15.471	By matching	By MS/MS	By matching	1.8	1.8	0.6	32172000	7873400	19888000	4410500	245590	60102	151820	33668	7314300	16132000	0	0	2	0	2
P42356	P42356	2	2	2	Phosphatidylinositol 4-kinase alpha	PI4KA	sp|P42356|PI4KA_HUMAN Phosphatidylinositol 4-kinase alpha OS=Homo sapiens OX=9606 GN=PI4KA PE=1 SV=4	1	2	2	2	2	2	2	2	2	2	2	2	2	1.4	1.4	1.4	236.83	2102	2102	0	13.799	By MS/MS	By MS/MS	By matching	1.4	1.4	1.4	50823000	16084000	23658000	11081000	430700	136310	200490	93907	0	0	13180000	1	1	0	2
P42566	P42566	12	12	12	Epidermal growth factor receptor substrate 15	EPS15	sp|P42566|EPS15_HUMAN Epidermal growth factor receptor substrate 15 OS=Homo sapiens OX=9606 GN=EPS15 PE=1 SV=2	1	12	12	12	10	10	11	10	10	11	10	10	11	16.5	16.5	16.5	98.655	896	896	0	94.654	By MS/MS	By MS/MS	By MS/MS	13.8	13.7	14.8	565680000	192960000	217590000	155130000	12297000	4194800	4730300	3372300	201280000	160980000	185600000	8	7	8	23
P42574;Q5IS99;Q5IS54;Q08DY9;Q95ND5;Q8MKI5;Q8MJU1;Q2PFV2;P70677;Q8MJC3;Q60431;P55213	P42574;Q5IS99;Q5IS54;Q08DY9;Q95ND5;Q8MKI5;Q8MJU1;Q2PFV2;P70677	4;3;3;2;2;2;2;2;2;1;1;1	4;3;3;2;2;2;2;2;2;1;1;1	4;3;3;2;2;2;2;2;2;1;1;1	Caspase-3;Caspase-3 subunit p17;Caspase-3 subunit p12	CASP3;Casp3	sp|P42574|CASP3_HUMAN Caspase-3 OS=Homo sapiens OX=9606 GN=CASP3 PE=1 SV=2;sp|Q5IS99|CASP3_SAIBB Caspase-3 OS=Saimiri boliviensis boliviensis OX=39432 GN=CASP3 PE=2 SV=1;sp|Q5IS54|CASP3_PANTR Caspase-3 OS=Pan troglodytes OX=9598 GN=CASP3 PE=2 SV=1;sp|Q08DY	12	4	4	4	3	4	1	3	4	1	3	4	1	21.7	21.7	21.7	31.608	277	277;277;277;275;277;277;277;277;277;277;277;277	0	29.958	By MS/MS	By MS/MS	By MS/MS	17.7	21.7	2.9	131560000	48347000	63589000	19619000	9396900	3453400	4542100	1401400	41577000	39685000	0	3	5	2	10
Q00577	Q00577	2	2	2	Transcriptional activator protein Pur-alpha	Pura;PURA	sp|Q00577|PURA_HUMAN Transcriptional activator protein Pur-alpha OS=Homo sapiens OX=9606 GN=PURA PE=1 SV=2	2	2	2	2	1	2	1	1	2	1	1	2	1	5	5	5	34.883	321	321;322	0.0007202	10.957	By MS/MS	By MS/MS	By matching	2.8	5	2.8	32377000	8427800	17012000	6937000	4047200	1053500	2126500	867130	0	13321000	0	1	2	0	3
P42677	P42677	4	4	2	40S ribosomal protein S27	RPS27	sp|P42677|RS27_HUMAN 40S ribosomal protein S27 OS=Homo sapiens OX=9606 GN=RPS27 PE=1 SV=3	1	4	4	2	4	4	4	4	4	4	2	2	2	39.3	39.3	14.3	9.461	84	84	0	33.138	By MS/MS	By MS/MS	By MS/MS	39.3	39.3	39.3	1936000000	666800000	1027800000	241400000	484010000	166700000	256960000	60349000	718260000	629370000	411130000	5	4	4	13
P42696	P42696	2	2	2	RNA-binding protein 34	RBM34	sp|P42696|RBM34_HUMAN RNA-binding protein 34 OS=Homo sapiens OX=9606 GN=RBM34 PE=1 SV=2	1	2	2	2	1	1	2	1	1	2	1	1	2	6.7	6.7	6.7	48.564	430	430	0	14.175	By MS/MS	By MS/MS	By MS/MS	3	3	6.7	44587000	8761400	10573000	25253000	1651400	324500	391590	935280	0	0	30037000	1	1	1	3
P42704	P42704	57	57	56	Leucine-rich PPR motif-containing protein, mitochondrial	LRPPRC	sp|P42704|LPPRC_HUMAN Leucine-rich PPR motif-containing protein, mitochondrial OS=Homo sapiens OX=9606 GN=LRPPRC PE=1 SV=3	1	57	57	56	54	56	51	54	56	51	53	55	51	50.3	50.3	49.8	157.9	1394	1394	0	323.31	By MS/MS	By MS/MS	By MS/MS	48.4	49.1	46.1	9360700000	2950000000	4208200000	2202400000	104010000	32778000	46758000	24472000	3020300000	3202000000	2635000000	47	56	41	144
P42765	P42765	4	4	4	3-ketoacyl-CoA thiolase, mitochondrial	ACAA2	sp|P42765|THIM_HUMAN 3-ketoacyl-CoA thiolase, mitochondrial OS=Homo sapiens OX=9606 GN=ACAA2 PE=1 SV=2	1	4	4	4	4	3	3	4	3	3	4	3	3	15.1	15.1	15.1	41.924	397	397	0	27.973	By matching	By MS/MS	By MS/MS	15.1	12.1	8.6	147350000	41049000	52477000	53823000	7016600	1954700	2498900	2563000	34361000	35554000	76243000	0	2	3	5
P42766	P42766	4	4	4	60S ribosomal protein L35	RPL35	sp|P42766|RL35_HUMAN 60S ribosomal protein L35 OS=Homo sapiens OX=9606 GN=RPL35 PE=1 SV=2	2	4	4	4	4	4	3	4	4	3	4	4	3	24.4	24.4	24.4	14.551	123	123;123	0	38.434	By MS/MS	By MS/MS	By MS/MS	24.4	24.4	21.1	2090300000	523730000	925430000	641170000	696780000	174580000	308480000	213720000	743500000	623430000	644080000	4	4	3	11
P42898;Q9WU20	P42898	6;2	6;2	6;2	Methylenetetrahydrofolate reductase	MTHFR	sp|P42898|MTHR_HUMAN Methylenetetrahydrofolate reductase OS=Homo sapiens OX=9606 GN=MTHFR PE=1 SV=3	2	6	6	6	3	6	5	3	6	5	3	6	5	10.2	10.2	10.2	74.596	656	656;654	0	39.543	By MS/MS	By MS/MS	By MS/MS	5.2	10.2	8.5	201380000	51770000	89608000	60004000	5923000	1522600	2635500	1764800	62726000	61072000	69509000	1	2	3	6
P43034;P63005;Q7T394	P43034;P63005	10;9;3	10;9;3	10;9;3	Platelet-activating factor acetylhydrolase IB subunit alpha	PAFAH1B1;Pafah1b1	sp|P43034|LIS1_HUMAN Platelet-activating factor acetylhydrolase IB subunit alpha OS=Homo sapiens OX=9606 GN=PAFAH1B1 PE=1 SV=2;sp|P63005|LIS1_MOUSE Platelet-activating factor acetylhydrolase IB subunit alpha OS=Mus musculus OX=10090 GN=Pafah1b1 PE=1 SV=2	3	10	10	10	8	10	9	8	10	9	8	10	9	34.6	34.6	34.6	46.637	410	410;410;410	0	90.045	By MS/MS	By MS/MS	By MS/MS	30.7	34.6	32.4	559380000	170280000	221240000	167860000	24321000	7403300	9619100	7298400	189640000	156400000	197130000	8	6	7	21
P43121	P43121	2	2	2	Cell surface glycoprotein MUC18	MCAM	sp|P43121|MUC18_HUMAN Cell surface glycoprotein MUC18 OS=Homo sapiens OX=9606 GN=MCAM PE=1 SV=2	1	2	2	2	1	2	2	1	2	2	1	2	2	3.9	3.9	3.9	71.607	646	646	0	13.19	By matching	By matching	By MS/MS	1.5	3.9	3.9	25608000	3723300	10718000	11166000	753170	109510	315240	328430	0	8503600	13171000	0	0	2	2
P43243	P43243	24	24	24	Matrin-3	MATR3	sp|P43243|MATR3_HUMAN Matrin-3 OS=Homo sapiens OX=9606 GN=MATR3 PE=1 SV=2	1	24	24	24	20	23	19	20	23	19	20	23	19	37.8	37.8	37.8	94.622	847	847	0	323.31	By MS/MS	By MS/MS	By MS/MS	31.6	34.1	33.8	9037300000	2584800000	3653100000	2799400000	244250000	69860000	98731000	75660000	2556000000	2798900000	3360400000	29	33	28	90
P43246	P43246	21	21	21	DNA mismatch repair protein Msh2	MSH2	sp|P43246|MSH2_HUMAN DNA mismatch repair protein Msh2 OS=Homo sapiens OX=9606 GN=MSH2 PE=1 SV=1	1	21	21	21	18	17	18	18	17	18	18	17	18	32.8	32.8	32.8	104.74	934	934	0	178.92	By MS/MS	By MS/MS	By MS/MS	28.1	28.2	26.6	1470600000	536810000	677220000	256570000	32680000	11929000	15049000	5701600	501390000	542310000	327460000	14	18	9	41
P43304	P43304	10	10	10	Glycerol-3-phosphate dehydrogenase, mitochondrial	GPD2	sp|P43304|GPDM_HUMAN Glycerol-3-phosphate dehydrogenase, mitochondrial OS=Homo sapiens OX=9606 GN=GPD2 PE=1 SV=3	1	10	10	10	8	9	9	8	9	9	8	9	9	19	19	19	80.852	727	727	0	86.835	By MS/MS	By MS/MS	By MS/MS	13.8	16	16.8	466190000	88169000	150220000	227800000	10842000	2050400	3493500	5297700	102510000	135840000	238400000	2	6	4	12
P43307	P43307	3	3	3	Translocon-associated protein subunit alpha	SSR1	sp|P43307|SSRA_HUMAN Translocon-associated protein subunit alpha OS=Homo sapiens OX=9606 GN=SSR1 PE=1 SV=3	1	3	3	3	3	3	3	3	3	3	3	3	3	11.9	11.9	11.9	32.235	286	286	0	26.805	By MS/MS	By MS/MS	By MS/MS	11.9	11.9	11.9	925630000	159300000	343500000	422830000	92563000	15930000	34350000	42283000	162500000	267060000	501640000	4	3	4	11
P43366;O15481;Q96LZ2	P43366;O15481;Q96LZ2	3;2;2	2;1;1	2;1;1	Melanoma-associated antigen B1;Melanoma-associated antigen B4;Melanoma-associated antigen B10	MAGEB1;MAGEB4;MAGEB10	sp|P43366|MAGB1_HUMAN Melanoma-associated antigen B1 OS=Homo sapiens OX=9606 GN=MAGEB1 PE=1 SV=2;sp|O15481|MAGB4_HUMAN Melanoma-associated antigen B4 OS=Homo sapiens OX=9606 GN=MAGEB4 PE=1 SV=1;sp|Q96LZ2|MAGBA_HUMAN Melanoma-associated antigen B10 OS=Homo	3	3	2	2	3	3	3	2	2	2	2	2	2	7.5	5.5	5.5	39.037	347	347;346;347	0	12.738	By MS/MS	By MS/MS	By MS/MS	7.5	7.5	7.5	53404000	15013000	21801000	16591000	2543100	714890	1038100	790050	15168000	16332000	20317000	1	1	2	4
P43487;P34022;Q9C010	P43487;P34022	10;5;1	10;5;1	10;5;1	Ran-specific GTPase-activating protein	RANBP1;Ranbp1	sp|P43487|RANG_HUMAN Ran-specific GTPase-activating protein OS=Homo sapiens OX=9606 GN=RANBP1 PE=1 SV=1;sp|P34022|RANG_MOUSE Ran-specific GTPase-activating protein OS=Mus musculus OX=10090 GN=Ranbp1 PE=1 SV=2	3	10	10	10	9	10	10	9	10	10	9	10	10	64.7	64.7	64.7	23.31	201	201;203;78	0	193.81	By MS/MS	By MS/MS	By MS/MS	60.2	64.7	64.7	16961000000	7180700000	7278900000	2501000000	2120100000	897590000	909870000	312620000	7579600000	5650700000	2597200000	19	18	10	47
P43490;Q99KQ4	P43490	23;11	23;11	23;11	Nicotinamide phosphoribosyltransferase	NAMPT	sp|P43490|NAMPT_HUMAN Nicotinamide phosphoribosyltransferase OS=Homo sapiens OX=9606 GN=NAMPT PE=1 SV=1	2	23	23	23	22	23	23	22	23	23	22	23	23	58.2	58.2	58.2	55.52	491	491;491	0	321.77	By MS/MS	By MS/MS	By MS/MS	55.6	58.2	58.2	5097100000	1130800000	1446400000	2519900000	175760000	38993000	49875000	86893000	1114500000	1107800000	3038400000	17	22	32	71
P43686	P43686	19	19	17	26S protease regulatory subunit 6B	PSMC4	sp|P43686|PRS6B_HUMAN 26S proteasome regulatory subunit 6B OS=Homo sapiens OX=9606 GN=PSMC4 PE=1 SV=2	1	19	19	17	19	16	17	19	16	17	17	14	15	64.6	64.6	59.3	47.366	418	418	0	244.04	By MS/MS	By MS/MS	By MS/MS	64.6	47.6	57.4	3787400000	1302400000	1453000000	1032100000	151500000	52094000	58119000	41284000	1238200000	1197400000	1232100000	22	21	21	64
P43897;P43896	P43897	3;1	3;1	3;1	Elongation factor Ts, mitochondrial	TSFM	sp|P43897|EFTS_HUMAN Elongation factor Ts, mitochondrial OS=Homo sapiens OX=9606 GN=TSFM PE=1 SV=2	2	3	3	3	3	3	3	3	3	3	3	3	3	12	12	12	35.39	325	325;338	0	55.949	By MS/MS	By MS/MS	By MS/MS	12	12	12	190870000	56818000	64365000	69687000	10604000	3156600	3575800	3871500	57949000	52187000	79970000	1	2	2	5
P45880	P45880	14	14	14	Voltage-dependent anion-selective channel protein 2	VDAC2	sp|P45880|VDAC2_HUMAN Voltage-dependent anion-selective channel protein 2 OS=Homo sapiens OX=9606 GN=VDAC2 PE=1 SV=2	1	14	14	14	13	13	14	13	13	14	13	13	14	64.3	64.3	64.3	31.566	294	294	0	253.81	By MS/MS	By MS/MS	By MS/MS	64.3	64.3	64.3	6883600000	1265400000	2729500000	2888600000	430220000	79089000	170600000	180540000	1225400000	2187000000	3375400000	12	20	28	60
P45954	P45954	3	3	3	Short/branched chain specific acyl-CoA dehydrogenase, mitochondrial	ACADSB	sp|P45954|ACDSB_HUMAN Short/branched chain specific acyl-CoA dehydrogenase, mitochondrial OS=Homo sapiens OX=9606 GN=ACADSB PE=1 SV=1	1	3	3	3	2	3	3	2	3	3	2	3	3	8.3	8.3	8.3	47.485	432	432	0	17.144	By MS/MS	By matching	By MS/MS	6	8.3	8.3	86510000	14648000	42097000	29765000	4119500	697540	2004600	1417400	23066000	24348000	35601000	1	0	3	4
P45973;Q61686	P45973;Q61686	9;8	9;8	8;7	Chromobox protein homolog 5	CBX5;Cbx5	sp|P45973|CBX5_HUMAN Chromobox protein homolog 5 OS=Homo sapiens OX=9606 GN=CBX5 PE=1 SV=1;sp|Q61686|CBX5_MOUSE Chromobox protein homolog 5 OS=Mus musculus OX=10090 GN=Cbx5 PE=1 SV=1	2	9	9	8	8	8	8	8	8	8	7	8	7	49.2	49.2	42.9	22.225	191	191;191	0	121.89	By MS/MS	By MS/MS	By MS/MS	42.9	42.9	42.9	1173700000	459420000	411010000	303270000	117370000	45942000	41101000	30327000	450300000	310090000	376310000	8	8	7	23
P45974	P45974	20	20	20	Ubiquitin carboxyl-terminal hydrolase 5	USP5	sp|P45974|UBP5_HUMAN Ubiquitin carboxyl-terminal hydrolase 5 OS=Homo sapiens OX=9606 GN=USP5 PE=1 SV=2	1	20	20	20	19	19	15	19	19	15	19	19	15	40.4	40.4	40.4	95.785	858	858	0	189.62	By MS/MS	By MS/MS	By MS/MS	37.4	38.6	26.6	1944000000	662420000	901690000	379870000	49846000	16985000	23120000	9740200	676030000	635400000	508880000	15	15	10	40
P46013	P46013	38	38	38	Antigen KI-67	MKI67	sp|P46013|KI67_HUMAN Proliferation marker protein Ki-67 OS=Homo sapiens OX=9606 GN=MKI67 PE=1 SV=2	1	38	38	38	38	35	35	38	35	35	38	35	35	18.7	18.7	18.7	358.69	3256	3256	0	297.72	By MS/MS	By MS/MS	By MS/MS	18.7	17	17.1	2170000000	868710000	801730000	499580000	12123000	4853100	4479000	2790900	835630000	655710000	594890000	28	27	18	73
P46060;P46061	P46060	18;5	18;5	18;5	Ran GTPase-activating protein 1	RANGAP1	sp|P46060|RAGP1_HUMAN Ran GTPase-activating protein 1 OS=Homo sapiens OX=9606 GN=RANGAP1 PE=1 SV=1	2	18	18	18	17	16	15	17	16	15	17	16	15	41.1	41.1	41.1	63.541	587	587;589	0	161.66	By MS/MS	By MS/MS	By MS/MS	35.6	37.6	36.3	1636200000	575110000	646930000	414130000	60599000	21300000	23961000	15338000	559690000	516770000	497810000	13	12	10	35
P46063	P46063	4	4	4	ATP-dependent DNA helicase Q1	RECQL	sp|P46063|RECQ1_HUMAN ATP-dependent DNA helicase Q1 OS=Homo sapiens OX=9606 GN=RECQL PE=1 SV=3	1	4	4	4	3	3	4	3	3	4	3	3	4	6.3	6.3	6.3	73.457	649	649	0	24.205	By MS/MS	By MS/MS	By MS/MS	4.5	4.5	6.3	185690000	50160000	65528000	70001000	5305400	1433200	1872200	2000000	50924000	51366000	82444000	1	3	3	7
P46087;Q922K7	P46087	15;4	15;4	15;4	Probable 28S rRNA (cytosine(4447)-C(5))-methyltransferase	NOP2	sp|P46087|NOP2_HUMAN Probable 28S rRNA (cytosine(4447)-C(5))-methyltransferase OS=Homo sapiens OX=9606 GN=NOP2 PE=1 SV=2	2	15	15	15	10	14	11	10	14	11	10	14	11	24.5	24.5	24.5	89.301	812	812;793	0	122.03	By MS/MS	By MS/MS	By MS/MS	15.3	22.8	19	826850000	208990000	391590000	226270000	25839000	6531000	12237000	7070800	213440000	262720000	308580000	6	10	9	25
P46108	P46108	4	4	4	Adapter molecule crk	CRK	sp|P46108|CRK_HUMAN Adapter molecule crk OS=Homo sapiens OX=9606 GN=CRK PE=1 SV=2	1	4	4	4	4	3	4	4	3	4	4	3	4	26.3	26.3	26.3	33.83	304	304	0	31.629	By MS/MS	By MS/MS	By MS/MS	26.3	16.4	26.3	147310000	64830000	45688000	36794000	7753200	3412100	2404600	1936500	68354000	40579000	35436000	3	1	1	5
P46109	P46109	13	13	13	Crk-like protein	CRKL	sp|P46109|CRKL_HUMAN Crk-like protein OS=Homo sapiens OX=9606 GN=CRKL PE=1 SV=1	1	13	13	13	13	11	12	13	11	12	13	11	12	56.4	56.4	56.4	33.777	303	303	0	201.01	By MS/MS	By MS/MS	By MS/MS	56.4	52.8	56.1	6360300000	2540500000	2295200000	1524600000	397520000	158780000	143450000	95288000	2535700000	1863200000	1750400000	19	16	14	49
[truncated: 1,840 more rows]
[truncated: 12 more columns]

## Sheet: peptides
Sequence	N-term cleavage window	C-term cleavage window	Amino acid before	First amino acid	Second amino acid	Second last amino acid	Last amino acid	Amino acid after	A Count	R Count	N Count	D Count	C Count	Q Count	E Count	G Count	H Count	I Count	L Count	K Count	M Count	F Count	P Count	S Count	T Count	W Count	Y Count	V Count	U Count	O Count	Length	Missed cleavages	Mass	Proteins	Leading razor protein	Start position	End position	Gene names	Protein names	Unique (Groups)	Unique (Proteins)	Charges	PEP	Score	Identification type K562-0	Identification type K562-293	Identification type K562-3.3-1	Experiment K562-0	Experiment K562-293
[truncated: 22,458 more rows]
[truncated: 18 more columns]

[truncated: 1 more sheets: DEP analysis]
